# Supplementary material for: Field sampling marine plankton for biodiscovery
Source: Sci Rep. 2017 Nov 20;7:15863. doi: 10.1038/s41598-017-15980-8 (PMC5696511; doi:10.1038/s41598-017-15980-8)
Supplement: Supplementary file 2 — Supplementary Dataset 1 [file 41598_2017_15980_MOESM2_ESM.xls]

## Sheet: Oversikt
Count of ASSAY_QUAL_RESULT	Column Labels
	ANTI-BACTERIAL			ANTI-BACTERIAL Total	ANTI-CANCER			ANTI-CANCER Total	ANTI-OXIDANT			ANTI-OXIDANT Total	DIABETES			DIABETES Total	Grand Total
Row Labels	A	I	Q		A	I	Q		A	I	Q		A	I	Q
1	1	47		48	1	29	2	32	1	13	2	16	7	9		16	112
2		48		48	2	28	2	32	5	11		16	2	13	1	16	112
3	1	46	1	48	4	28		32		16		16	6	10		16	112
4	2	93	1	96	10	52	2	64		32		32	15	17		32	224
6	1	46	1	48	7	25		32	1	12	3	16	5	11		16	112
7	1	46	1	48	4	27	1	32	6	10		16	5	11		16	112
8	1	47		48	4	28		32	7	8	1	16	3	13		16	112
9	1	47		48	8	24		32		15	1	16	7	9		16	112
10	2	46		48	4	28		32	2	11	3	16	4	12		16	112
11	3	45		48	4	28		32	2	13	1	16	4	12		16	112
12		48		48	3	29		32	4	10	2	16	3	13		16	112
13		48		48	2	30		32	6	9	1	16	1	14	1	16	112
14	1	47		48	7	25		32		15	1	16	5	10	1	16	112
15	1	47		48	2	30		32		16		16	5	11		16	112
F10		144		144	5	83		88	1	45	2	48	14	29	5	48	328
Grand Total	15	845	4	864	67	494	7	568	35	236	17	288	86	194	8	288	2008

## Sheet: Data_assays.csv
		Data set (assay data):
		Field sampling marine plankton for biodiscovery
										*	A = Active
		Richard Andre Ingebrigtsen 1, Espen Hansen 2, Jeanette Hammer Andersen 2, Hans Christian Eilertsen1									I = Inactive
											Q = Weak active
		1 Norwegian College of Fishery Science, UiT - The Arctic University of Norway
		2 Marbio, UiT - The Arctic University of Norway
		Mail: richard.a.ingebrigtsen@uit.no
		Date:	2017-04-01
MATERIAL_ID	ASSAY_CATEGORY	ASSAY_NAME	ACTIVITY	UNITS	RESULT*	ASSAY_DATE	PROJECT_ID	CONCENTRATION	CONC_UNITS	INVESTIGATOR	Dgrees North	Degrees East	CTD_Station	Area	Zoopl	Extract no. (station)	Fraction
FIN-10_5	ANTI-CANCER	A2058_MTT	28.7193	PCT_SURVIVAL	A	2015-09-11	MARBIO	50	µg/ml	KOH	69.2	17.95	F10	UiT - Lab	0	a	5
FIN-21_5	ANTI-CANCER	A2058_MTT	16.9931	PCT_SURVIVAL	A	2015-09-11	MARBIO	50	µg/ml	KOH	69.2	17.95	F10	UiT - Lab	0	b	5
R251-9_5	ANTI-CANCER	A2058_MTT	5.93425	PCT_SURVIVAL	A	2015-09-11	MARBIO	50	µg/ml	KOH	71.143	24.719	251	Finnmark	3	2	5
R260-3_6	ANTI-CANCER	A2058_MTT	6.66594	PCT_SURVIVAL	A	2015-09-11	MARBIO	50	µg/ml	KOH	71.844	24.416	260	Finnmark	3	3	6
R318-1_4	ANTI-CANCER	A2058_MTT	41.9537	PCT_SURVIVAL	A	2015-09-11	MARBIO	50	µg/ml	KOH	76.295	28.012	318	Hopen East	0	4	4
R318-1_5	ANTI-CANCER	A2058_MTT	-0.704214	PCT_SURVIVAL	A	2015-09-11	MARBIO	50	µg/ml	KOH	76.295	28.012	318	Hopen East	0	4	5
R318-1_6	ANTI-CANCER	A2058_MTT	11.4606	PCT_SURVIVAL	A	2015-09-11	MARBIO	50	µg/ml	KOH	76.295	28.012	318	Hopen East	0	4	6
R318-1_7	ANTI-CANCER	A2058_MTT	7.50331	PCT_SURVIVAL	A	2015-09-11	MARBIO	50	µg/ml	KOH	76.295	28.012	318	Hopen East	0	4	7
R318-2_4	ANTI-CANCER	A2058_MTT	19.3441	PCT_SURVIVAL	A	2015-09-11	MARBIO	50	µg/ml	KOH	76.295	28.012	318	Hopen East	0	5	4
R324-18_4	ANTI-CANCER	A2058_MTT	3.25486	PCT_SURVIVAL	A	2015-09-11	MARBIO	50	µg/ml	KOH	76.734	29.254	324	Hopen East	1	6	4
R324-18_5	ANTI-CANCER	A2058_MTT	2.96071	PCT_SURVIVAL	A	2015-09-11	MARBIO	50	µg/ml	KOH	76.734	29.254	324	Hopen East	1	6	5
R324-18_6	ANTI-CANCER	A2058_MTT	7.99489	PCT_SURVIVAL	A	2015-09-11	MARBIO	50	µg/ml	KOH	76.734	29.254	324	Hopen East	1	6	6
R339-4_5	ANTI-CANCER	A2058_MTT	-2.03097	PCT_SURVIVAL	A	2015-09-11	MARBIO	50	µg/ml	KOH	76.125	33.496	339	Hopen East	0	7	5
R339-4_6	ANTI-CANCER	A2058_MTT	5.48363	PCT_SURVIVAL	A	2015-09-11	MARBIO	50	µg/ml	KOH	76.125	33.496	339	Hopen East	0	7	6
R358-7_5	ANTI-CANCER	A2058_MTT	-1.50908	PCT_SURVIVAL	A	2015-09-11	MARBIO	50	µg/ml	KOH	76.283	33.05	358	Hopen East	0	8	5
R358-7_6	ANTI-CANCER	A2058_MTT	3.21937	PCT_SURVIVAL	A	2015-09-11	MARBIO	50	µg/ml	KOH	76.283	33.05	358	Hopen East	0	8	6
R370-17_4	ANTI-CANCER	A2058_MTT	41.2764	PCT_SURVIVAL	A	2015-09-11	MARBIO	50	µg/ml	KOH	76.466	33.065	370	Hopen East	0	9	4
R370-17_5	ANTI-CANCER	A2058_MTT	-0.689547	PCT_SURVIVAL	A	2015-09-11	MARBIO	50	µg/ml	KOH	76.466	33.065	370	Hopen East	0	9	5
R370-17_6	ANTI-CANCER	A2058_MTT	2.99447	PCT_SURVIVAL	A	2015-09-11	MARBIO	50	µg/ml	KOH	76.466	33.065	370	Hopen East	0	9	6
R370-17_7	ANTI-CANCER	A2058_MTT	3.01858	PCT_SURVIVAL	A	2015-09-11	MARBIO	50	µg/ml	KOH	76.466	33.065	370	Hopen East	0	9	7
R378-8_4	ANTI-CANCER	A2058_MTT	39.1202	PCT_SURVIVAL	A	2015-09-11	MARBIO	50	µg/ml	KOH	76.435	32.993	378	Hopen East	0	10	4
R378-8_5	ANTI-CANCER	A2058_MTT	-0.10764	PCT_SURVIVAL	A	2015-09-11	MARBIO	50	µg/ml	KOH	76.435	32.993	378	Hopen East	0	10	5
R478-15_5	ANTI-CANCER	A2058_MTT	9.85296	PCT_SURVIVAL	A	2015-09-11	MARBIO	50	µg/ml	KOH	79.414	9.321	478	Svalbard North West	0	11	5
R478-15_6	ANTI-CANCER	A2058_MTT	-1.2157	PCT_SURVIVAL	A	2015-09-11	MARBIO	50	µg/ml	KOH	79.414	9.321	478	Svalbard North West	0	11	6
R488-7_6	ANTI-CANCER	A2058_MTT	46.5048	PCT_SURVIVAL	A	2015-09-11	MARBIO	50	µg/ml	KOH	80.009	9.175	488	Svalbard North West	0	12	6
R497-19_5	ANTI-CANCER	A2058_MTT	-1.0823	PCT_SURVIVAL	A	2015-09-11	MARBIO	50	µg/ml	KOH	79.994	9.031	497	Svalbard North West	1	13	5
R508-5_4	ANTI-CANCER	A2058_MTT	28.5164	PCT_SURVIVAL	A	2015-09-11	MARBIO	50	µg/ml	KOH	79.951	9.056	508	Svalbard North West	1	14	4
R508-5_6	ANTI-CANCER	A2058_MTT	0.764961	PCT_SURVIVAL	A	2015-09-11	MARBIO	50	µg/ml	KOH	79.951	9.056	508	Svalbard North West	1	14	6
R508-5_7	ANTI-CANCER	A2058_MTT	49.4177	PCT_SURVIVAL	A	2015-09-11	MARBIO	50	µg/ml	KOH	79.951	9.056	508	Svalbard North West	1	14	7
FIN-10_1	ANTI-CANCER	A2058_MTT	100.079	PCT_SURVIVAL	I	2015-09-11	MARBIO	50	µg/ml	KOH	69.2	17.95	F10	UiT - Lab	0	a	1
FIN-10_2	ANTI-CANCER	A2058_MTT	99.3525	PCT_SURVIVAL	I	2015-09-11	MARBIO	50	µg/ml	KOH	69.2	17.95	F10	UiT - Lab	0	a	2
FIN-10_3	ANTI-CANCER	A2058_MTT	96.3776	PCT_SURVIVAL	I	2015-09-11	MARBIO	50	µg/ml	KOH	69.2	17.95	F10	UiT - Lab	0	a	3
FIN-10_4	ANTI-CANCER	A2058_MTT	97.9219	PCT_SURVIVAL	I	2015-09-11	MARBIO	50	µg/ml	KOH	69.2	17.95	F10	UiT - Lab	0	a	4
FIN-10_6	ANTI-CANCER	A2058_MTT	144.268	PCT_SURVIVAL	I	2015-09-11	MARBIO	50	µg/ml	KOH	69.2	17.95	F10	UiT - Lab	0	a	6
FIN-10_7	ANTI-CANCER	A2058_MTT	117.809	PCT_SURVIVAL	I	2015-09-11	MARBIO	50	µg/ml	KOH	69.2	17.95	F10	UiT - Lab	0	a	7
FIN-10_8	ANTI-CANCER	A2058_MTT	102.696	PCT_SURVIVAL	I	2015-09-11	MARBIO	50	µg/ml	KOH	69.2	17.95	F10	UiT - Lab	0	a	8
FIN-21_1	ANTI-CANCER	A2058_MTT	105.27	PCT_SURVIVAL	I	2015-09-11	MARBIO	50	µg/ml	KOH	69.2	17.95	F10	UiT - Lab	0	b	1
FIN-21_2	ANTI-CANCER	A2058_MTT	100.875	PCT_SURVIVAL	I	2015-09-11	MARBIO	50	µg/ml	KOH	69.2	17.95	F10	UiT - Lab	0	b	2
FIN-21_3	ANTI-CANCER	A2058_MTT	113.056	PCT_SURVIVAL	I	2015-09-11	MARBIO	50	µg/ml	KOH	69.2	17.95	F10	UiT - Lab	0	b	3
FIN-21_4	ANTI-CANCER	A2058_MTT	115.836	PCT_SURVIVAL	I	2015-09-11	MARBIO	50	µg/ml	KOH	69.2	17.95	F10	UiT - Lab	0	b	4
FIN-21_6	ANTI-CANCER	A2058_MTT	168.127	PCT_SURVIVAL	I	2015-09-11	MARBIO	50	µg/ml	KOH	69.2	17.95	F10	UiT - Lab	0	b	6
FIN-21_7	ANTI-CANCER	A2058_MTT	171.048	PCT_SURVIVAL	I	2015-09-11	MARBIO	50	µg/ml	KOH	69.2	17.95	F10	UiT - Lab	0	b	7
FIN-21_8	ANTI-CANCER	A2058_MTT	118.925	PCT_SURVIVAL	I	2015-09-11	MARBIO	50	µg/ml	KOH	69.2	17.95	F10	UiT - Lab	0	b	8
FIN-3_1	ANTI-CANCER	A2058_MTT	94.1716	PCT_SURVIVAL	I	2015-09-11	MARBIO	50	µg/ml	KOH	69.2	17.95	F10	UiT - Lab	0	c	1
FIN-3_2	ANTI-CANCER	A2058_MTT	95.7398	PCT_SURVIVAL	I	2015-09-11	MARBIO	50	µg/ml	KOH	69.2	17.95	F10	UiT - Lab	0	c	2
FIN-3_3	ANTI-CANCER	A2058_MTT	101.902	PCT_SURVIVAL	I	2015-09-11	MARBIO	50	µg/ml	KOH	69.2	17.95	F10	UiT - Lab	0	c	3
FIN-3_4	ANTI-CANCER	A2058_MTT	106.298	PCT_SURVIVAL	I	2015-09-11	MARBIO	50	µg/ml	KOH	69.2	17.95	F10	UiT - Lab	0	c	4
FIN-3_5	ANTI-CANCER	A2058_MTT	117.993	PCT_SURVIVAL	I	2015-09-11	MARBIO	50	µg/ml	KOH	69.2	17.95	F10	UiT - Lab	0	c	5
FIN-3_6	ANTI-CANCER	A2058_MTT	158.596	PCT_SURVIVAL	I	2015-09-11	MARBIO	50	µg/ml	KOH	69.2	17.95	F10	UiT - Lab	0	c	6
FIN-3_7	ANTI-CANCER	A2058_MTT	141.368	PCT_SURVIVAL	I	2015-09-11	MARBIO	50	µg/ml	KOH	69.2	17.95	F10	UiT - Lab	0	c	7
FIN-3_8	ANTI-CANCER	A2058_MTT	115.575	PCT_SURVIVAL	I	2015-09-11	MARBIO	50	µg/ml	KOH	69.2	17.95	F10	UiT - Lab	0	c	8
R235-10_1	ANTI-CANCER	A2058_MTT	107.341	PCT_SURVIVAL	I	2015-09-11	MARBIO	50	µg/ml	KOH	71.095	24.482	235	Finnmark	3	1	1
R235-10_2	ANTI-CANCER	A2058_MTT	109.592	PCT_SURVIVAL	I	2015-09-11	MARBIO	50	µg/ml	KOH	71.095	24.482	235	Finnmark	3	1	2
R235-10_3	ANTI-CANCER	A2058_MTT	97.5107	PCT_SURVIVAL	I	2015-09-11	MARBIO	50	µg/ml	KOH	71.095	24.482	235	Finnmark	3	1	3
R235-10_4	ANTI-CANCER	A2058_MTT	80.6067	PCT_SURVIVAL	I	2015-09-11	MARBIO	50	µg/ml	KOH	71.095	24.482	235	Finnmark	3	1	4
R235-10_5	ANTI-CANCER	A2058_MTT	73.3009	PCT_SURVIVAL	I	2015-09-11	MARBIO	50	µg/ml	KOH	71.095	24.482	235	Finnmark	3	1	5
R235-10_6	ANTI-CANCER	A2058_MTT	110.386	PCT_SURVIVAL	I	2015-09-11	MARBIO	50	µg/ml	KOH	71.095	24.482	235	Finnmark	3	1	6
R235-10_7	ANTI-CANCER	A2058_MTT	110.113	PCT_SURVIVAL	I	2015-09-11	MARBIO	50	µg/ml	KOH	71.095	24.482	235	Finnmark	3	1	7
R235-10_8	ANTI-CANCER	A2058_MTT	105.083	PCT_SURVIVAL	I	2015-09-11	MARBIO	50	µg/ml	KOH	71.095	24.482	235	Finnmark	3	1	8
R251-9_1	ANTI-CANCER	A2058_MTT	86.0746	PCT_SURVIVAL	I	2015-09-11	MARBIO	50	µg/ml	KOH	71.143	24.719	251	Finnmark	3	2	1
R251-9_2	ANTI-CANCER	A2058_MTT	92.0276	PCT_SURVIVAL	I	2015-09-11	MARBIO	50	µg/ml	KOH	71.143	24.719	251	Finnmark	3	2	2
R251-9_3	ANTI-CANCER	A2058_MTT	90.3615	PCT_SURVIVAL	I	2015-09-11	MARBIO	50	µg/ml	KOH	71.143	24.719	251	Finnmark	3	2	3
R251-9_4	ANTI-CANCER	A2058_MTT	84.5115	PCT_SURVIVAL	I	2015-09-11	MARBIO	50	µg/ml	KOH	71.143	24.719	251	Finnmark	3	2	4
R251-9_6	ANTI-CANCER	A2058_MTT	108.983	PCT_SURVIVAL	I	2015-09-11	MARBIO	50	µg/ml	KOH	71.143	24.719	251	Finnmark	3	2	6
R251-9_7	ANTI-CANCER	A2058_MTT	110.565	PCT_SURVIVAL	I	2015-09-11	MARBIO	50	µg/ml	KOH	71.143	24.719	251	Finnmark	3	2	7
R251-9_8	ANTI-CANCER	A2058_MTT	101.884	PCT_SURVIVAL	I	2015-09-11	MARBIO	50	µg/ml	KOH	71.143	24.719	251	Finnmark	3	2	8
R260-3_1	ANTI-CANCER	A2058_MTT	98.0887	PCT_SURVIVAL	I	2015-09-11	MARBIO	50	µg/ml	KOH	71.844	24.416	260	Finnmark	3	3	1
R260-3_2	ANTI-CANCER	A2058_MTT	101.795	PCT_SURVIVAL	I	2015-09-11	MARBIO	50	µg/ml	KOH	71.844	24.416	260	Finnmark	3	3	2
R260-3_3	ANTI-CANCER	A2058_MTT	98.5457	PCT_SURVIVAL	I	2015-09-11	MARBIO	50	µg/ml	KOH	71.844	24.416	260	Finnmark	3	3	3
R260-3_4	ANTI-CANCER	A2058_MTT	100.743	PCT_SURVIVAL	I	2015-09-11	MARBIO	50	µg/ml	KOH	71.844	24.416	260	Finnmark	3	3	4
R260-3_5	ANTI-CANCER	A2058_MTT	83.7631	PCT_SURVIVAL	I	2015-09-11	MARBIO	50	µg/ml	KOH	71.844	24.416	260	Finnmark	3	3	5
R260-3_7	ANTI-CANCER	A2058_MTT	81.7031	PCT_SURVIVAL	I	2015-09-11	MARBIO	50	µg/ml	KOH	71.844	24.416	260	Finnmark	3	3	7
R260-3_8	ANTI-CANCER	A2058_MTT	94.7956	PCT_SURVIVAL	I	2015-09-11	MARBIO	50	µg/ml	KOH	71.844	24.416	260	Finnmark	3	3	8
R318-1_1	ANTI-CANCER	A2058_MTT	108.194	PCT_SURVIVAL	I	2015-09-11	MARBIO	50	µg/ml	KOH	76.295	28.012	318	Hopen East	0	4	1
R318-1_2	ANTI-CANCER	A2058_MTT	103.121	PCT_SURVIVAL	I	2015-09-11	MARBIO	50	µg/ml	KOH	76.295	28.012	318	Hopen East	0	4	2
R318-1_3	ANTI-CANCER	A2058_MTT	104.872	PCT_SURVIVAL	I	2015-09-11	MARBIO	50	µg/ml	KOH	76.295	28.012	318	Hopen East	0	4	3
R318-1_8	ANTI-CANCER	A2058_MTT	96.3839	PCT_SURVIVAL	I	2015-09-11	MARBIO	50	µg/ml	KOH	76.295	28.012	318	Hopen East	0	4	8
R318-2_1	ANTI-CANCER	A2058_MTT	104.068	PCT_SURVIVAL	I	2015-09-11	MARBIO	50	µg/ml	KOH	76.295	28.012	318	Hopen East	0	5	1
R318-2_2	ANTI-CANCER	A2058_MTT	89.4913	PCT_SURVIVAL	I	2015-09-11	MARBIO	50	µg/ml	KOH	76.295	28.012	318	Hopen East	0	5	2
R318-2_3	ANTI-CANCER	A2058_MTT	88.8058	PCT_SURVIVAL	I	2015-09-11	MARBIO	50	µg/ml	KOH	76.295	28.012	318	Hopen East	0	5	3
R318-2_5	ANTI-CANCER	A2058_MTT	95.6485	PCT_SURVIVAL	I	2015-09-11	MARBIO	50	µg/ml	KOH	76.295	28.012	318	Hopen East	0	5	5
R318-2_6	ANTI-CANCER	A2058_MTT	97.9793	PCT_SURVIVAL	I	2015-09-11	MARBIO	50	µg/ml	KOH	76.295	28.012	318	Hopen East	0	5	6
R318-2_7	ANTI-CANCER	A2058_MTT	106.704	PCT_SURVIVAL	I	2015-09-11	MARBIO	50	µg/ml	KOH	76.295	28.012	318	Hopen East	0	5	7
R318-2_8	ANTI-CANCER	A2058_MTT	109.658	PCT_SURVIVAL	I	2015-09-11	MARBIO	50	µg/ml	KOH	76.295	28.012	318	Hopen East	0	5	8
R324-18_1	ANTI-CANCER	A2058_MTT	114.069	PCT_SURVIVAL	I	2015-09-11	MARBIO	50	µg/ml	KOH	76.734	29.254	324	Hopen East	1	6	1
R324-18_2	ANTI-CANCER	A2058_MTT	103.717	PCT_SURVIVAL	I	2015-09-11	MARBIO	50	µg/ml	KOH	76.734	29.254	324	Hopen East	1	6	2
R324-18_3	ANTI-CANCER	A2058_MTT	107.897	PCT_SURVIVAL	I	2015-09-11	MARBIO	50	µg/ml	KOH	76.734	29.254	324	Hopen East	1	6	3
R324-18_7	ANTI-CANCER	A2058_MTT	75.421	PCT_SURVIVAL	I	2015-09-11	MARBIO	50	µg/ml	KOH	76.734	29.254	324	Hopen East	1	6	7
R324-18_8	ANTI-CANCER	A2058_MTT	104.107	PCT_SURVIVAL	I	2015-09-11	MARBIO	50	µg/ml	KOH	76.734	29.254	324	Hopen East	1	6	8
R339-4_1	ANTI-CANCER	A2058_MTT	97.3634	PCT_SURVIVAL	I	2015-09-11	MARBIO	50	µg/ml	KOH	76.125	33.496	339	Hopen East	0	7	1
R339-4_2	ANTI-CANCER	A2058_MTT	106.887	PCT_SURVIVAL	I	2015-09-11	MARBIO	50	µg/ml	KOH	76.125	33.496	339	Hopen East	0	7	2
R339-4_3	ANTI-CANCER	A2058_MTT	107.554	PCT_SURVIVAL	I	2015-09-11	MARBIO	50	µg/ml	KOH	76.125	33.496	339	Hopen East	0	7	3
R339-4_7	ANTI-CANCER	A2058_MTT	103.195	PCT_SURVIVAL	I	2015-09-11	MARBIO	50	µg/ml	KOH	76.125	33.496	339	Hopen East	0	7	7
R339-4_8	ANTI-CANCER	A2058_MTT	106.981	PCT_SURVIVAL	I	2015-09-11	MARBIO	50	µg/ml	KOH	76.125	33.496	339	Hopen East	0	7	8
R358-7_1	ANTI-CANCER	A2058_MTT	108.069	PCT_SURVIVAL	I	2015-09-11	MARBIO	50	µg/ml	KOH	76.283	33.05	358	Hopen East	0	8	1
R358-7_2	ANTI-CANCER	A2058_MTT	105.925	PCT_SURVIVAL	I	2015-09-11	MARBIO	50	µg/ml	KOH	76.283	33.05	358	Hopen East	0	8	2
R358-7_3	ANTI-CANCER	A2058_MTT	101.718	PCT_SURVIVAL	I	2015-09-11	MARBIO	50	µg/ml	KOH	76.283	33.05	358	Hopen East	0	8	3
R358-7_4	ANTI-CANCER	A2058_MTT	104.277	PCT_SURVIVAL	I	2015-09-11	MARBIO	50	µg/ml	KOH	76.283	33.05	358	Hopen East	0	8	4
R358-7_7	ANTI-CANCER	A2058_MTT	105.56	PCT_SURVIVAL	I	2015-09-11	MARBIO	50	µg/ml	KOH	76.283	33.05	358	Hopen East	0	8	7
R358-7_8	ANTI-CANCER	A2058_MTT	91.1986	PCT_SURVIVAL	I	2015-09-11	MARBIO	50	µg/ml	KOH	76.283	33.05	358	Hopen East	0	8	8
R370-17_1	ANTI-CANCER	A2058_MTT	114.542	PCT_SURVIVAL	I	2015-09-11	MARBIO	50	µg/ml	KOH	76.466	33.065	370	Hopen East	0	9	1
R370-17_2	ANTI-CANCER	A2058_MTT	103.779	PCT_SURVIVAL	I	2015-09-11	MARBIO	50	µg/ml	KOH	76.466	33.065	370	Hopen East	0	9	2
R370-17_3	ANTI-CANCER	A2058_MTT	102.574	PCT_SURVIVAL	I	2015-09-11	MARBIO	50	µg/ml	KOH	76.466	33.065	370	Hopen East	0	9	3
R370-17_8	ANTI-CANCER	A2058_MTT	98.0169	PCT_SURVIVAL	I	2015-09-11	MARBIO	50	µg/ml	KOH	76.466	33.065	370	Hopen East	0	9	8
R378-8_1	ANTI-CANCER	A2058_MTT	85.2369	PCT_SURVIVAL	I	2015-09-11	MARBIO	50	µg/ml	KOH	76.435	32.993	378	Hopen East	0	10	1
R378-8_2	ANTI-CANCER	A2058_MTT	85.8687	PCT_SURVIVAL	I	2015-09-11	MARBIO	50	µg/ml	KOH	76.435	32.993	378	Hopen East	0	10	2
R378-8_3	ANTI-CANCER	A2058_MTT	90.8857	PCT_SURVIVAL	I	2015-09-11	MARBIO	50	µg/ml	KOH	76.435	32.993	378	Hopen East	0	10	3
R378-8_6	ANTI-CANCER	A2058_MTT	102.59	PCT_SURVIVAL	I	2015-09-11	MARBIO	50	µg/ml	KOH	76.435	32.993	378	Hopen East	0	10	6
R378-8_7	ANTI-CANCER	A2058_MTT	95.1071	PCT_SURVIVAL	I	2015-09-11	MARBIO	50	µg/ml	KOH	76.435	32.993	378	Hopen East	0	10	7
R378-8_8	ANTI-CANCER	A2058_MTT	93.7733	PCT_SURVIVAL	I	2015-09-11	MARBIO	50	µg/ml	KOH	76.435	32.993	378	Hopen East	0	10	8
R478-15_1	ANTI-CANCER	A2058_MTT	117.251	PCT_SURVIVAL	I	2015-09-11	MARBIO	50	µg/ml	KOH	79.414	9.321	478	Svalbard North West	0	11	1
R478-15_2	ANTI-CANCER	A2058_MTT	111.723	PCT_SURVIVAL	I	2015-09-11	MARBIO	50	µg/ml	KOH	79.414	9.321	478	Svalbard North West	0	11	2
R478-15_3	ANTI-CANCER	A2058_MTT	96.1908	PCT_SURVIVAL	I	2015-09-11	MARBIO	50	µg/ml	KOH	79.414	9.321	478	Svalbard North West	0	11	3
R478-15_4	ANTI-CANCER	A2058_MTT	89.6723	PCT_SURVIVAL	I	2015-09-11	MARBIO	50	µg/ml	KOH	79.414	9.321	478	Svalbard North West	0	11	4
R478-15_7	ANTI-CANCER	A2058_MTT	108.938	PCT_SURVIVAL	I	2015-09-11	MARBIO	50	µg/ml	KOH	79.414	9.321	478	Svalbard North West	0	11	7
R478-15_8	ANTI-CANCER	A2058_MTT	103.097	PCT_SURVIVAL	I	2015-09-11	MARBIO	50	µg/ml	KOH	79.414	9.321	478	Svalbard North West	0	11	8
R488-7_1	ANTI-CANCER	A2058_MTT	106.629	PCT_SURVIVAL	I	2015-09-11	MARBIO	50	µg/ml	KOH	80.009	9.175	488	Svalbard North West	0	12	1
R488-7_2	ANTI-CANCER	A2058_MTT	104.07	PCT_SURVIVAL	I	2015-09-11	MARBIO	50	µg/ml	KOH	80.009	9.175	488	Svalbard North West	0	12	2
R488-7_3	ANTI-CANCER	A2058_MTT	102.944	PCT_SURVIVAL	I	2015-09-11	MARBIO	50	µg/ml	KOH	80.009	9.175	488	Svalbard North West	0	12	3
R488-7_4	ANTI-CANCER	A2058_MTT	66.9025	PCT_SURVIVAL	I	2015-09-11	MARBIO	50	µg/ml	KOH	80.009	9.175	488	Svalbard North West	0	12	4
R488-7_5	ANTI-CANCER	A2058_MTT	98.9389	PCT_SURVIVAL	I	2015-09-11	MARBIO	50	µg/ml	KOH	80.009	9.175	488	Svalbard North West	0	12	5
R488-7_7	ANTI-CANCER	A2058_MTT	111.1	PCT_SURVIVAL	I	2015-09-11	MARBIO	50	µg/ml	KOH	80.009	9.175	488	Svalbard North West	0	12	7
R488-7_8	ANTI-CANCER	A2058_MTT	103.535	PCT_SURVIVAL	I	2015-09-11	MARBIO	50	µg/ml	KOH	80.009	9.175	488	Svalbard North West	0	12	8
R497-19_1	ANTI-CANCER	A2058_MTT	99.7543	PCT_SURVIVAL	I	2015-09-11	MARBIO	50	µg/ml	KOH	79.994	9.031	497	Svalbard North West	1	13	1
R497-19_2	ANTI-CANCER	A2058_MTT	93.8844	PCT_SURVIVAL	I	2015-09-11	MARBIO	50	µg/ml	KOH	79.994	9.031	497	Svalbard North West	1	13	2
R497-19_3	ANTI-CANCER	A2058_MTT	95.3533	PCT_SURVIVAL	I	2015-09-11	MARBIO	50	µg/ml	KOH	79.994	9.031	497	Svalbard North West	1	13	3
R497-19_4	ANTI-CANCER	A2058_MTT	89.2957	PCT_SURVIVAL	I	2015-09-11	MARBIO	50	µg/ml	KOH	79.994	9.031	497	Svalbard North West	1	13	4
R497-19_6	ANTI-CANCER	A2058_MTT	98.6278	PCT_SURVIVAL	I	2015-09-11	MARBIO	50	µg/ml	KOH	79.994	9.031	497	Svalbard North West	1	13	6
R497-19_7	ANTI-CANCER	A2058_MTT	91.4327	PCT_SURVIVAL	I	2015-09-11	MARBIO	50	µg/ml	KOH	79.994	9.031	497	Svalbard North West	1	13	7
R497-19_8	ANTI-CANCER	A2058_MTT	94.1992	PCT_SURVIVAL	I	2015-09-11	MARBIO	50	µg/ml	KOH	79.994	9.031	497	Svalbard North West	1	13	8
R508-5_1	ANTI-CANCER	A2058_MTT	98.2256	PCT_SURVIVAL	I	2015-09-11	MARBIO	50	µg/ml	KOH	79.951	9.056	508	Svalbard North West	1	14	1
R508-5_2	ANTI-CANCER	A2058_MTT	102.177	PCT_SURVIVAL	I	2015-09-11	MARBIO	50	µg/ml	KOH	79.951	9.056	508	Svalbard North West	1	14	2
R508-5_3	ANTI-CANCER	A2058_MTT	105.323	PCT_SURVIVAL	I	2015-09-11	MARBIO	50	µg/ml	KOH	79.951	9.056	508	Svalbard North West	1	14	3
R508-5_5	ANTI-CANCER	A2058_MTT	83.2542	PCT_SURVIVAL	I	2015-09-11	MARBIO	50	µg/ml	KOH	79.951	9.056	508	Svalbard North West	1	14	5
R508-5_8	ANTI-CANCER	A2058_MTT	107.549	PCT_SURVIVAL	I	2015-09-11	MARBIO	50	µg/ml	KOH	79.951	9.056	508	Svalbard North West	1	14	8
R518-6_1	ANTI-CANCER	A2058_MTT	101.124	PCT_SURVIVAL	I	2015-09-11	MARBIO	50	µg/ml	KOH	79.638	9.738	518	Svalbard North West	0	15	1
R518-6_2	ANTI-CANCER	A2058_MTT	109.355	PCT_SURVIVAL	I	2015-09-11	MARBIO	50	µg/ml	KOH	79.638	9.738	518	Svalbard North West	0	15	2
R518-6_3	ANTI-CANCER	A2058_MTT	106.036	PCT_SURVIVAL	I	2015-09-11	MARBIO	50	µg/ml	KOH	79.638	9.738	518	Svalbard North West	0	15	3
R518-6_4	ANTI-CANCER	A2058_MTT	108.026	PCT_SURVIVAL	I	2015-09-11	MARBIO	50	µg/ml	KOH	79.638	9.738	518	Svalbard North West	0	15	4
R518-6_5	ANTI-CANCER	A2058_MTT	108.659	PCT_SURVIVAL	I	2015-09-11	MARBIO	50	µg/ml	KOH	79.638	9.738	518	Svalbard North West	0	15	5
R518-6_6	ANTI-CANCER	A2058_MTT	82.0809	PCT_SURVIVAL	I	2015-09-11	MARBIO	50	µg/ml	KOH	79.638	9.738	518	Svalbard North West	0	15	6
R518-6_7	ANTI-CANCER	A2058_MTT	91.1109	PCT_SURVIVAL	I	2015-09-11	MARBIO	50	µg/ml	KOH	79.638	9.738	518	Svalbard North West	0	15	7
R518-6_8	ANTI-CANCER	A2058_MTT	117.482	PCT_SURVIVAL	I	2015-09-11	MARBIO	50	µg/ml	KOH	79.638	9.738	518	Svalbard North West	0	15	8
R339-4_4	ANTI-CANCER	A2058_MTT	59.979	PCT_SURVIVAL	Q	2015-09-11	MARBIO	50	µg/ml	KOH	76.125	33.496	339	Hopen East	0	7	4
FIN-10-01	ANTI-CANCER	ABL_KINASE_RR	84.1001	PCT_ACTIVATION	I	2015-10-15	MARBIO	50	µg/ml	RKL	69.2	17.95	F10	UiT - Lab	0	a	1
FIN-10-02	ANTI-CANCER	ABL_KINASE_RR	97.0047	PCT_ACTIVATION	I	2015-10-15	MARBIO	50	µg/ml	RKL	69.2	17.95	F10	UiT - Lab	0	a	2
FIN-10-03	ANTI-CANCER	ABL_KINASE_RR	109.432	PCT_ACTIVATION	I	2015-10-15	MARBIO	50	µg/ml	RKL	69.2	17.95	F10	UiT - Lab	0	a	3
FIN-10-04	ANTI-CANCER	ABL_KINASE_RR	110.35	PCT_ACTIVATION	I	2015-10-15	MARBIO	50	µg/ml	RKL	69.2	17.95	F10	UiT - Lab	0	a	4
FIN-10-05	ANTI-CANCER	ABL_KINASE_RR	117.492	PCT_ACTIVATION	I	2015-10-15	MARBIO	50	µg/ml	RKL	69.2	17.95	F10	UiT - Lab	0	a	5
FIN-10-06	ANTI-CANCER	ABL_KINASE_RR	118.716	PCT_ACTIVATION	I	2015-10-15	MARBIO	50	µg/ml	RKL	69.2	17.95	F10	UiT - Lab	0	a	6
FIN-10-07	ANTI-CANCER	ABL_KINASE_RR	118.278	PCT_ACTIVATION	I	2015-10-15	MARBIO	50	µg/ml	RKL	69.2	17.95	F10	UiT - Lab	0	a	7
FIN-10-08	ANTI-CANCER	ABL_KINASE_RR	121.942	PCT_ACTIVATION	I	2015-10-15	MARBIO	50	µg/ml	RKL	69.2	17.95	F10	UiT - Lab	0	a	8
FIN-3-01	ANTI-CANCER	ABL_KINASE_RR	90.4175	PCT_ACTIVATION	I	2015-10-15	MARBIO	50	µg/ml	RKL	69.2	17.95	F10	UiT - Lab	0	c	1
FIN-3-02	ANTI-CANCER	ABL_KINASE_RR	83.3188	PCT_ACTIVATION	I	2015-10-15	MARBIO	50	µg/ml	RKL	69.2	17.95	F10	UiT - Lab	0	c	2
FIN-3-03	ANTI-CANCER	ABL_KINASE_RR	104.358	PCT_ACTIVATION	I	2015-10-15	MARBIO	50	µg/ml	RKL	69.2	17.95	F10	UiT - Lab	0	c	3
FIN-3-04	ANTI-CANCER	ABL_KINASE_RR	109.437	PCT_ACTIVATION	I	2015-10-15	MARBIO	50	µg/ml	RKL	69.2	17.95	F10	UiT - Lab	0	c	4
FIN-3-05	ANTI-CANCER	ABL_KINASE_RR	116.158	PCT_ACTIVATION	I	2015-10-15	MARBIO	50	µg/ml	RKL	69.2	17.95	F10	UiT - Lab	0	c	5
FIN-3-06	ANTI-CANCER	ABL_KINASE_RR	116.051	PCT_ACTIVATION	I	2015-10-15	MARBIO	50	µg/ml	RKL	69.2	17.95	F10	UiT - Lab	0	c	6
FIN-3-07	ANTI-CANCER	ABL_KINASE_RR	115.421	PCT_ACTIVATION	I	2015-10-15	MARBIO	50	µg/ml	RKL	69.2	17.95	F10	UiT - Lab	0	c	7
FIN-3-08	ANTI-CANCER	ABL_KINASE_RR	119.406	PCT_ACTIVATION	I	2015-10-15	MARBIO	50	µg/ml	RKL	69.2	17.95	F10	UiT - Lab	0	c	8
R235-10-01	ANTI-CANCER	ABL_KINASE_RR	87.0894	PCT_ACTIVATION	I	2015-09-02	MABCENT	50	µg/ml	RKL	71.095	24.482	235	Finnmark	3	1	1
R235-10-02	ANTI-CANCER	ABL_KINASE_RR	109.558	PCT_ACTIVATION	I	2015-09-02	MABCENT	50	µg/ml	RKL	71.095	24.482	235	Finnmark	3	1	2
R235-10-03	ANTI-CANCER	ABL_KINASE_RR	106.62	PCT_ACTIVATION	I	2015-09-02	MABCENT	50	µg/ml	RKL	71.095	24.482	235	Finnmark	3	1	3
R235-10-04	ANTI-CANCER	ABL_KINASE_RR	113.295	PCT_ACTIVATION	I	2015-09-02	MABCENT	50	µg/ml	RKL	71.095	24.482	235	Finnmark	3	1	4
R235-10-05	ANTI-CANCER	ABL_KINASE_RR	115.974	PCT_ACTIVATION	I	2015-09-02	MABCENT	50	µg/ml	RKL	71.095	24.482	235	Finnmark	3	1	5
R235-10-06	ANTI-CANCER	ABL_KINASE_RR	118.065	PCT_ACTIVATION	I	2015-09-02	MABCENT	50	µg/ml	RKL	71.095	24.482	235	Finnmark	3	1	6
R235-10-07	ANTI-CANCER	ABL_KINASE_RR	119.517	PCT_ACTIVATION	I	2015-09-02	MABCENT	50	µg/ml	RKL	71.095	24.482	235	Finnmark	3	1	7
R235-10-08	ANTI-CANCER	ABL_KINASE_RR	120.39	PCT_ACTIVATION	I	2015-09-02	MABCENT	50	µg/ml	RKL	71.095	24.482	235	Finnmark	3	1	8
R251-9-01	ANTI-CANCER	ABL_KINASE_RR	103.003	PCT_ACTIVATION	I	2015-09-02	MABCENT	50	µg/ml	RKL	71.143	24.719	251	Finnmark	3	2	1
R251-9-02	ANTI-CANCER	ABL_KINASE_RR	117.686	PCT_ACTIVATION	I	2015-09-02	MABCENT	50	µg/ml	RKL	71.143	24.719	251	Finnmark	3	2	2
R251-9-03	ANTI-CANCER	ABL_KINASE_RR	122.566	PCT_ACTIVATION	I	2015-09-02	MABCENT	50	µg/ml	RKL	71.143	24.719	251	Finnmark	3	2	3
R251-9-04	ANTI-CANCER	ABL_KINASE_RR	109.814	PCT_ACTIVATION	I	2015-09-02	MABCENT	50	µg/ml	RKL	71.143	24.719	251	Finnmark	3	2	4
R251-9-05	ANTI-CANCER	ABL_KINASE_RR	115.371	PCT_ACTIVATION	I	2015-09-02	MABCENT	50	µg/ml	RKL	71.143	24.719	251	Finnmark	3	2	5
R251-9-06	ANTI-CANCER	ABL_KINASE_RR	119.4	PCT_ACTIVATION	I	2015-09-02	MABCENT	50	µg/ml	RKL	71.143	24.719	251	Finnmark	3	2	6
R251-9-07	ANTI-CANCER	ABL_KINASE_RR	121.714	PCT_ACTIVATION	I	2015-09-02	MABCENT	50	µg/ml	RKL	71.143	24.719	251	Finnmark	3	2	7
R251-9-08	ANTI-CANCER	ABL_KINASE_RR	119.083	PCT_ACTIVATION	I	2015-09-02	MABCENT	50	µg/ml	RKL	71.143	24.719	251	Finnmark	3	2	8
R260-3-01	ANTI-CANCER	ABL_KINASE_RR	74.076	PCT_ACTIVATION	I	2015-09-02	MABCENT	50	µg/ml	RKL	71.844	24.416	260	Finnmark	3	3	1
R260-3-02	ANTI-CANCER	ABL_KINASE_RR	100.657	PCT_ACTIVATION	I	2015-09-02	MABCENT	50	µg/ml	RKL	71.844	24.416	260	Finnmark	3	3	2
R260-3-03	ANTI-CANCER	ABL_KINASE_RR	112.459	PCT_ACTIVATION	I	2015-09-02	MABCENT	50	µg/ml	RKL	71.844	24.416	260	Finnmark	3	3	3
R260-3-04	ANTI-CANCER	ABL_KINASE_RR	112.754	PCT_ACTIVATION	I	2015-09-02	MABCENT	50	µg/ml	RKL	71.844	24.416	260	Finnmark	3	3	4
R260-3-05	ANTI-CANCER	ABL_KINASE_RR	115.232	PCT_ACTIVATION	I	2015-09-02	MABCENT	50	µg/ml	RKL	71.844	24.416	260	Finnmark	3	3	5
R260-3-06	ANTI-CANCER	ABL_KINASE_RR	117.441	PCT_ACTIVATION	I	2015-09-02	MABCENT	50	µg/ml	RKL	71.844	24.416	260	Finnmark	3	3	6
R260-3-07	ANTI-CANCER	ABL_KINASE_RR	116.304	PCT_ACTIVATION	I	2015-09-02	MABCENT	50	µg/ml	RKL	71.844	24.416	260	Finnmark	3	3	7
R260-3-08	ANTI-CANCER	ABL_KINASE_RR	117.933	PCT_ACTIVATION	I	2015-09-02	MABCENT	50	µg/ml	RKL	71.844	24.416	260	Finnmark	3	3	8
R318-1-01	ANTI-CANCER	ABL_KINASE_RR	84.5009	PCT_ACTIVATION	I	2015-09-02	MABCENT	50	µg/ml	RKL	76.295	28.012	318	Hopen East	0	4	1
R318-1-02	ANTI-CANCER	ABL_KINASE_RR	105.314	PCT_ACTIVATION	I	2015-09-02	MABCENT	50	µg/ml	RKL	76.295	28.012	318	Hopen East	0	4	2
R318-1-03	ANTI-CANCER	ABL_KINASE_RR	104.878	PCT_ACTIVATION	I	2015-09-02	MABCENT	50	µg/ml	RKL	76.295	28.012	318	Hopen East	0	4	3
R318-1-04	ANTI-CANCER	ABL_KINASE_RR	109.825	PCT_ACTIVATION	I	2015-09-02	MABCENT	50	µg/ml	RKL	76.295	28.012	318	Hopen East	0	4	4
R318-1-05	ANTI-CANCER	ABL_KINASE_RR	120.003	PCT_ACTIVATION	I	2015-09-02	MABCENT	50	µg/ml	RKL	76.295	28.012	318	Hopen East	0	4	5
R318-1-06	ANTI-CANCER	ABL_KINASE_RR	119.594	PCT_ACTIVATION	I	2015-09-02	MABCENT	50	µg/ml	RKL	76.295	28.012	318	Hopen East	0	4	6
R318-1-07	ANTI-CANCER	ABL_KINASE_RR	119.792	PCT_ACTIVATION	I	2015-09-02	MABCENT	50	µg/ml	RKL	76.295	28.012	318	Hopen East	0	4	7
R318-1-08	ANTI-CANCER	ABL_KINASE_RR	117.246	PCT_ACTIVATION	I	2015-09-02	MABCENT	50	µg/ml	RKL	76.295	28.012	318	Hopen East	0	4	8
R318-2-01	ANTI-CANCER	ABL_KINASE_RR	67.7894	PCT_ACTIVATION	I	2015-09-02	MABCENT	50	µg/ml	RKL	76.295	28.012	318	Hopen East	0	5	1
R318-2-02	ANTI-CANCER	ABL_KINASE_RR	99.7523	PCT_ACTIVATION	I	2015-09-02	MABCENT	50	µg/ml	RKL	76.295	28.012	318	Hopen East	0	5	2
R318-2-03	ANTI-CANCER	ABL_KINASE_RR	108.813	PCT_ACTIVATION	I	2015-09-02	MABCENT	50	µg/ml	RKL	76.295	28.012	318	Hopen East	0	5	3
R318-2-04	ANTI-CANCER	ABL_KINASE_RR	112.201	PCT_ACTIVATION	I	2015-09-02	MABCENT	50	µg/ml	RKL	76.295	28.012	318	Hopen East	0	5	4
R318-2-05	ANTI-CANCER	ABL_KINASE_RR	107.652	PCT_ACTIVATION	I	2015-09-02	MABCENT	50	µg/ml	RKL	76.295	28.012	318	Hopen East	0	5	5
R318-2-06	ANTI-CANCER	ABL_KINASE_RR	113.636	PCT_ACTIVATION	I	2015-09-02	MABCENT	50	µg/ml	RKL	76.295	28.012	318	Hopen East	0	5	6
R318-2-07	ANTI-CANCER	ABL_KINASE_RR	116.829	PCT_ACTIVATION	I	2015-09-02	MABCENT	50	µg/ml	RKL	76.295	28.012	318	Hopen East	0	5	7
R318-2-08	ANTI-CANCER	ABL_KINASE_RR	115.099	PCT_ACTIVATION	I	2015-09-02	MABCENT	50	µg/ml	RKL	76.295	28.012	318	Hopen East	0	5	8
R324-18-01	ANTI-CANCER	ABL_KINASE_RR	112.207	PCT_ACTIVATION	I	2015-10-15	MARBIO	50	µg/ml	RKL	76.734	29.254	324	Hopen East	1	6	1
R324-18-02	ANTI-CANCER	ABL_KINASE_RR	99.685	PCT_ACTIVATION	I	2015-10-15	MARBIO	50	µg/ml	RKL	76.734	29.254	324	Hopen East	1	6	2
R324-18-03	ANTI-CANCER	ABL_KINASE_RR	107.724	PCT_ACTIVATION	I	2015-10-15	MARBIO	50	µg/ml	RKL	76.734	29.254	324	Hopen East	1	6	3
R324-18-04	ANTI-CANCER	ABL_KINASE_RR	109.764	PCT_ACTIVATION	I	2015-10-15	MARBIO	50	µg/ml	RKL	76.734	29.254	324	Hopen East	1	6	4
R324-18-05	ANTI-CANCER	ABL_KINASE_RR	113.055	PCT_ACTIVATION	I	2015-10-15	MARBIO	50	µg/ml	RKL	76.734	29.254	324	Hopen East	1	6	5
R324-18-06	ANTI-CANCER	ABL_KINASE_RR	116.1	PCT_ACTIVATION	I	2015-10-15	MARBIO	50	µg/ml	RKL	76.734	29.254	324	Hopen East	1	6	6
R324-18-07	ANTI-CANCER	ABL_KINASE_RR	115.086	PCT_ACTIVATION	I	2015-10-15	MARBIO	50	µg/ml	RKL	76.734	29.254	324	Hopen East	1	6	7
R324-18-08	ANTI-CANCER	ABL_KINASE_RR	118.716	PCT_ACTIVATION	I	2015-10-15	MARBIO	50	µg/ml	RKL	76.734	29.254	324	Hopen East	1	6	8
R339-4-01	ANTI-CANCER	ABL_KINASE_RR	68.9502	PCT_ACTIVATION	I	2015-09-02	MABCENT	50	µg/ml	RKL	76.125	33.496	339	Hopen East	0	7	1
R339-4-02	ANTI-CANCER	ABL_KINASE_RR	100.074	PCT_ACTIVATION	I	2015-09-02	MABCENT	50	µg/ml	RKL	76.125	33.496	339	Hopen East	0	7	2
R339-4-03	ANTI-CANCER	ABL_KINASE_RR	104.066	PCT_ACTIVATION	I	2015-09-02	MABCENT	50	µg/ml	RKL	76.125	33.496	339	Hopen East	0	7	3
R339-4-04	ANTI-CANCER	ABL_KINASE_RR	107.328	PCT_ACTIVATION	I	2015-09-02	MABCENT	50	µg/ml	RKL	76.125	33.496	339	Hopen East	0	7	4
R339-4-05	ANTI-CANCER	ABL_KINASE_RR	109.773	PCT_ACTIVATION	I	2015-09-02	MABCENT	50	µg/ml	RKL	76.125	33.496	339	Hopen East	0	7	5
R339-4-06	ANTI-CANCER	ABL_KINASE_RR	114.723	PCT_ACTIVATION	I	2015-09-02	MABCENT	50	µg/ml	RKL	76.125	33.496	339	Hopen East	0	7	6
R339-4-07	ANTI-CANCER	ABL_KINASE_RR	115.061	PCT_ACTIVATION	I	2015-09-02	MABCENT	50	µg/ml	RKL	76.125	33.496	339	Hopen East	0	7	7
R339-4-08	ANTI-CANCER	ABL_KINASE_RR	118.411	PCT_ACTIVATION	I	2015-09-02	MABCENT	50	µg/ml	RKL	76.125	33.496	339	Hopen East	0	7	8
R358-7-01	ANTI-CANCER	ABL_KINASE_RR	99.6148	PCT_ACTIVATION	I	2015-09-02	MABCENT	50	µg/ml	RKL	76.283	33.05	358	Hopen East	0	8	1
R358-7-02	ANTI-CANCER	ABL_KINASE_RR	104.035	PCT_ACTIVATION	I	2015-09-02	MABCENT	50	µg/ml	RKL	76.283	33.05	358	Hopen East	0	8	2
R358-7-03	ANTI-CANCER	ABL_KINASE_RR	110.914	PCT_ACTIVATION	I	2015-09-02	MABCENT	50	µg/ml	RKL	76.283	33.05	358	Hopen East	0	8	3
R358-7-04	ANTI-CANCER	ABL_KINASE_RR	111.184	PCT_ACTIVATION	I	2015-09-02	MABCENT	50	µg/ml	RKL	76.283	33.05	358	Hopen East	0	8	4
R358-7-05	ANTI-CANCER	ABL_KINASE_RR	114.098	PCT_ACTIVATION	I	2015-09-02	MABCENT	50	µg/ml	RKL	76.283	33.05	358	Hopen East	0	8	5
R358-7-06	ANTI-CANCER	ABL_KINASE_RR	116.777	PCT_ACTIVATION	I	2015-09-02	MABCENT	50	µg/ml	RKL	76.283	33.05	358	Hopen East	0	8	6
R358-7-07	ANTI-CANCER	ABL_KINASE_RR	117.786	PCT_ACTIVATION	I	2015-09-02	MABCENT	50	µg/ml	RKL	76.283	33.05	358	Hopen East	0	8	7
R358-7-08	ANTI-CANCER	ABL_KINASE_RR	120.25	PCT_ACTIVATION	I	2015-09-02	MABCENT	50	µg/ml	RKL	76.283	33.05	358	Hopen East	0	8	8
R370-17-01	ANTI-CANCER	ABL_KINASE_RR	116.387	PCT_ACTIVATION	I	2015-10-15	MARBIO	50	µg/ml	RKL	76.466	33.065	370	Hopen East	0	9	1
R370-17-02	ANTI-CANCER	ABL_KINASE_RR	128.823	PCT_ACTIVATION	I	2015-10-15	MARBIO	50	µg/ml	RKL	76.466	33.065	370	Hopen East	0	9	2
R370-17-03	ANTI-CANCER	ABL_KINASE_RR	106.254	PCT_ACTIVATION	I	2015-10-15	MARBIO	50	µg/ml	RKL	76.466	33.065	370	Hopen East	0	9	3
R370-17-04	ANTI-CANCER	ABL_KINASE_RR	109.686	PCT_ACTIVATION	I	2015-10-15	MARBIO	50	µg/ml	RKL	76.466	33.065	370	Hopen East	0	9	4
R370-17-05	ANTI-CANCER	ABL_KINASE_RR	115.333	PCT_ACTIVATION	I	2015-10-15	MARBIO	50	µg/ml	RKL	76.466	33.065	370	Hopen East	0	9	5
R370-17-06	ANTI-CANCER	ABL_KINASE_RR	109.44	PCT_ACTIVATION	I	2015-10-15	MARBIO	50	µg/ml	RKL	76.466	33.065	370	Hopen East	0	9	6
R370-17-07	ANTI-CANCER	ABL_KINASE_RR	117.673	PCT_ACTIVATION	I	2015-10-15	MARBIO	50	µg/ml	RKL	76.466	33.065	370	Hopen East	0	9	7
R370-17-08	ANTI-CANCER	ABL_KINASE_RR	120.441	PCT_ACTIVATION	I	2015-10-15	MARBIO	50	µg/ml	RKL	76.466	33.065	370	Hopen East	0	9	8
R378-8-01	ANTI-CANCER	ABL_KINASE_RR	81.1394	PCT_ACTIVATION	I	2015-09-02	MABCENT	50	µg/ml	RKL	76.435	32.993	378	Hopen East	0	10	1
R378-8-02	ANTI-CANCER	ABL_KINASE_RR	109.344	PCT_ACTIVATION	I	2015-09-02	MABCENT	50	µg/ml	RKL	76.435	32.993	378	Hopen East	0	10	2
R378-8-03	ANTI-CANCER	ABL_KINASE_RR	109.428	PCT_ACTIVATION	I	2015-09-02	MABCENT	50	µg/ml	RKL	76.435	32.993	378	Hopen East	0	10	3
R378-8-04	ANTI-CANCER	ABL_KINASE_RR	112.865	PCT_ACTIVATION	I	2015-09-02	MABCENT	50	µg/ml	RKL	76.435	32.993	378	Hopen East	0	10	4
R378-8-05	ANTI-CANCER	ABL_KINASE_RR	118.359	PCT_ACTIVATION	I	2015-09-02	MABCENT	50	µg/ml	RKL	76.435	32.993	378	Hopen East	0	10	5
R378-8-06	ANTI-CANCER	ABL_KINASE_RR	122.462	PCT_ACTIVATION	I	2015-09-02	MABCENT	50	µg/ml	RKL	76.435	32.993	378	Hopen East	0	10	6
R378-8-07	ANTI-CANCER	ABL_KINASE_RR	119.923	PCT_ACTIVATION	I	2015-09-02	MABCENT	50	µg/ml	RKL	76.435	32.993	378	Hopen East	0	10	7
R378-8-08	ANTI-CANCER	ABL_KINASE_RR	120.85	PCT_ACTIVATION	I	2015-09-02	MABCENT	50	µg/ml	RKL	76.435	32.993	378	Hopen East	0	10	8
R478-15-01	ANTI-CANCER	ABL_KINASE_RR	95.9948	PCT_ACTIVATION	I	2015-09-02	MABCENT	50	µg/ml	RKL	79.414	9.321	478	Svalbard North West	0	11	1
R478-15-02	ANTI-CANCER	ABL_KINASE_RR	109.746	PCT_ACTIVATION	I	2015-09-02	MABCENT	50	µg/ml	RKL	79.414	9.321	478	Svalbard North West	0	11	2
R478-15-03	ANTI-CANCER	ABL_KINASE_RR	122.034	PCT_ACTIVATION	I	2015-09-02	MABCENT	50	µg/ml	RKL	79.414	9.321	478	Svalbard North West	0	11	3
R478-15-04	ANTI-CANCER	ABL_KINASE_RR	117.683	PCT_ACTIVATION	I	2015-09-02	MABCENT	50	µg/ml	RKL	79.414	9.321	478	Svalbard North West	0	11	4
R478-15-05	ANTI-CANCER	ABL_KINASE_RR	113.631	PCT_ACTIVATION	I	2015-09-02	MABCENT	50	µg/ml	RKL	79.414	9.321	478	Svalbard North West	0	11	5
R478-15-06	ANTI-CANCER	ABL_KINASE_RR	113.709	PCT_ACTIVATION	I	2015-09-02	MABCENT	50	µg/ml	RKL	79.414	9.321	478	Svalbard North West	0	11	6
R478-15-07	ANTI-CANCER	ABL_KINASE_RR	117.728	PCT_ACTIVATION	I	2015-09-02	MABCENT	50	µg/ml	RKL	79.414	9.321	478	Svalbard North West	0	11	7
R478-15-08	ANTI-CANCER	ABL_KINASE_RR	118.805	PCT_ACTIVATION	I	2015-09-02	MABCENT	50	µg/ml	RKL	79.414	9.321	478	Svalbard North West	0	11	8
R488-7-01	ANTI-CANCER	ABL_KINASE_RR	88.5435	PCT_ACTIVATION	I	2015-09-02	MABCENT	50	µg/ml	RKL	80.009	9.175	488	Svalbard North West	0	12	1
R488-7-02	ANTI-CANCER	ABL_KINASE_RR	103.874	PCT_ACTIVATION	I	2015-09-02	MABCENT	50	µg/ml	RKL	80.009	9.175	488	Svalbard North West	0	12	2
R488-7-03	ANTI-CANCER	ABL_KINASE_RR	104.494	PCT_ACTIVATION	I	2015-09-02	MABCENT	50	µg/ml	RKL	80.009	9.175	488	Svalbard North West	0	12	3
R488-7-04	ANTI-CANCER	ABL_KINASE_RR	114.82	PCT_ACTIVATION	I	2015-09-02	MABCENT	50	µg/ml	RKL	80.009	9.175	488	Svalbard North West	0	12	4
R488-7-05	ANTI-CANCER	ABL_KINASE_RR	116.383	PCT_ACTIVATION	I	2015-09-02	MABCENT	50	µg/ml	RKL	80.009	9.175	488	Svalbard North West	0	12	5
R488-7-06	ANTI-CANCER	ABL_KINASE_RR	117.6	PCT_ACTIVATION	I	2015-09-02	MABCENT	50	µg/ml	RKL	80.009	9.175	488	Svalbard North West	0	12	6
R488-7-07	ANTI-CANCER	ABL_KINASE_RR	116.746	PCT_ACTIVATION	I	2015-09-02	MABCENT	50	µg/ml	RKL	80.009	9.175	488	Svalbard North West	0	12	7
R488-7-08	ANTI-CANCER	ABL_KINASE_RR	121.791	PCT_ACTIVATION	I	2015-09-02	MABCENT	50	µg/ml	RKL	80.009	9.175	488	Svalbard North West	0	12	8
R497-19-01	ANTI-CANCER	ABL_KINASE_RR	68.2941	PCT_ACTIVATION	I	2015-10-15	MARBIO	50	µg/ml	RKL	79.994	9.031	497	Svalbard North West	1	13	1
R497-19-02	ANTI-CANCER	ABL_KINASE_RR	92.0227	PCT_ACTIVATION	I	2015-10-15	MARBIO	50	µg/ml	RKL	79.994	9.031	497	Svalbard North West	1	13	2
R497-19-03	ANTI-CANCER	ABL_KINASE_RR	108.029	PCT_ACTIVATION	I	2015-10-15	MARBIO	50	µg/ml	RKL	79.994	9.031	497	Svalbard North West	1	13	3
R497-19-04	ANTI-CANCER	ABL_KINASE_RR	113.155	PCT_ACTIVATION	I	2015-10-15	MARBIO	50	µg/ml	RKL	79.994	9.031	497	Svalbard North West	1	13	4
R497-19-05	ANTI-CANCER	ABL_KINASE_RR	115.994	PCT_ACTIVATION	I	2015-10-15	MARBIO	50	µg/ml	RKL	79.994	9.031	497	Svalbard North West	1	13	5
R497-19-06	ANTI-CANCER	ABL_KINASE_RR	115.128	PCT_ACTIVATION	I	2015-10-15	MARBIO	50	µg/ml	RKL	79.994	9.031	497	Svalbard North West	1	13	6
R497-19-07	ANTI-CANCER	ABL_KINASE_RR	115.568	PCT_ACTIVATION	I	2015-10-15	MARBIO	50	µg/ml	RKL	79.994	9.031	497	Svalbard North West	1	13	7
R497-19-08	ANTI-CANCER	ABL_KINASE_RR	115.755	PCT_ACTIVATION	I	2015-10-15	MARBIO	50	µg/ml	RKL	79.994	9.031	497	Svalbard North West	1	13	8
R508-5-01	ANTI-CANCER	ABL_KINASE_RR	86.7737	PCT_ACTIVATION	I	2015-09-02	MABCENT	50	µg/ml	RKL	79.951	9.056	508	Svalbard North West	1	14	1
R508-5-02	ANTI-CANCER	ABL_KINASE_RR	101.305	PCT_ACTIVATION	I	2015-09-02	MABCENT	50	µg/ml	RKL	79.951	9.056	508	Svalbard North West	1	14	2
R508-5-03	ANTI-CANCER	ABL_KINASE_RR	107.953	PCT_ACTIVATION	I	2015-09-02	MABCENT	50	µg/ml	RKL	79.951	9.056	508	Svalbard North West	1	14	3
R508-5-04	ANTI-CANCER	ABL_KINASE_RR	109.228	PCT_ACTIVATION	I	2015-09-02	MABCENT	50	µg/ml	RKL	79.951	9.056	508	Svalbard North West	1	14	4
R508-5-05	ANTI-CANCER	ABL_KINASE_RR	112.196	PCT_ACTIVATION	I	2015-09-02	MABCENT	50	µg/ml	RKL	79.951	9.056	508	Svalbard North West	1	14	5
R508-5-06	ANTI-CANCER	ABL_KINASE_RR	116.856	PCT_ACTIVATION	I	2015-09-02	MABCENT	50	µg/ml	RKL	79.951	9.056	508	Svalbard North West	1	14	6
R508-5-07	ANTI-CANCER	ABL_KINASE_RR	118.374	PCT_ACTIVATION	I	2015-09-02	MABCENT	50	µg/ml	RKL	79.951	9.056	508	Svalbard North West	1	14	7
R508-5-08	ANTI-CANCER	ABL_KINASE_RR	119.279	PCT_ACTIVATION	I	2015-09-02	MABCENT	50	µg/ml	RKL	79.951	9.056	508	Svalbard North West	1	14	8
R518-6-01	ANTI-CANCER	ABL_KINASE_RR	86.5607	PCT_ACTIVATION	I	2015-09-02	MABCENT	50	µg/ml	RKL	79.638	9.738	518	Svalbard North West	0	15	1
R518-6-02	ANTI-CANCER	ABL_KINASE_RR	103.846	PCT_ACTIVATION	I	2015-09-02	MABCENT	50	µg/ml	RKL	79.638	9.738	518	Svalbard North West	0	15	2
R518-6-03	ANTI-CANCER	ABL_KINASE_RR	116.137	PCT_ACTIVATION	I	2015-09-02	MABCENT	50	µg/ml	RKL	79.638	9.738	518	Svalbard North West	0	15	3
R518-6-04	ANTI-CANCER	ABL_KINASE_RR	114.463	PCT_ACTIVATION	I	2015-09-02	MABCENT	50	µg/ml	RKL	79.638	9.738	518	Svalbard North West	0	15	4
R518-6-05	ANTI-CANCER	ABL_KINASE_RR	117.18	PCT_ACTIVATION	I	2015-09-02	MABCENT	50	µg/ml	RKL	79.638	9.738	518	Svalbard North West	0	15	5
R518-6-06	ANTI-CANCER	ABL_KINASE_RR	116.45	PCT_ACTIVATION	I	2015-09-02	MABCENT	50	µg/ml	RKL	79.638	9.738	518	Svalbard North West	0	15	6
R518-6-07	ANTI-CANCER	ABL_KINASE_RR	121.377	PCT_ACTIVATION	I	2015-09-02	MABCENT	50	µg/ml	RKL	79.638	9.738	518	Svalbard North West	0	15	7
R518-6-08	ANTI-CANCER	ABL_KINASE_RR	120.116	PCT_ACTIVATION	I	2015-09-02	MABCENT	50	µg/ml	RKL	79.638	9.738	518	Svalbard North West	0	15	8
FIN-10-01	ANTI-BACTERIAL	ECOLI_MIC	0.623604	ABS600	I	2015-10-08	MARBIO	250	µg/ml	MAL	69.2	17.95	F10	UiT - Lab	0	a	1
FIN-10-02	ANTI-BACTERIAL	ECOLI_MIC	0.568688	ABS600	I	2015-10-08	MARBIO	250	µg/ml	MAL	69.2	17.95	F10	UiT - Lab	0	a	2
FIN-10-03	ANTI-BACTERIAL	ECOLI_MIC	0.491027	ABS600	I	2015-10-08	MARBIO	250	µg/ml	MAL	69.2	17.95	F10	UiT - Lab	0	a	3
FIN-10-04	ANTI-BACTERIAL	ECOLI_MIC	0.405885	ABS600	I	2015-10-08	MARBIO	250	µg/ml	MAL	69.2	17.95	F10	UiT - Lab	0	a	4
FIN-10-05	ANTI-BACTERIAL	ECOLI_MIC	0.374995	ABS600	I	2015-10-08	MARBIO	250	µg/ml	MAL	69.2	17.95	F10	UiT - Lab	0	a	5
FIN-10-06	ANTI-BACTERIAL	ECOLI_MIC	0.495695	ABS600	I	2015-10-08	MARBIO	250	µg/ml	MAL	69.2	17.95	F10	UiT - Lab	0	a	6
FIN-10-07	ANTI-BACTERIAL	ECOLI_MIC	0.493746	ABS600	I	2015-10-08	MARBIO	250	µg/ml	MAL	69.2	17.95	F10	UiT - Lab	0	a	7
FIN-10-08	ANTI-BACTERIAL	ECOLI_MIC	0.493196	ABS600	I	2015-10-08	MARBIO	250	µg/ml	MAL	69.2	17.95	F10	UiT - Lab	0	a	8
FIN-21-01	ANTI-BACTERIAL	ECOLI_MIC	0.563938	ABS600	I	2015-10-08	MARBIO	250	µg/ml	MAL	69.2	17.95	F10	UiT - Lab	0	b	1
FIN-21-02	ANTI-BACTERIAL	ECOLI_MIC	0.481454	ABS600	I	2015-10-08	MARBIO	250	µg/ml	MAL	69.2	17.95	F10	UiT - Lab	0	b	2
FIN-21-03	ANTI-BACTERIAL	ECOLI_MIC	0.500749	ABS600	I	2015-10-08	MARBIO	250	µg/ml	MAL	69.2	17.95	F10	UiT - Lab	0	b	3
FIN-21-04	ANTI-BACTERIAL	ECOLI_MIC	0.412616	ABS600	I	2015-10-08	MARBIO	250	µg/ml	MAL	69.2	17.95	F10	UiT - Lab	0	b	4
FIN-21-05	ANTI-BACTERIAL	ECOLI_MIC	0.390143	ABS600	I	2015-10-08	MARBIO	250	µg/ml	MAL	69.2	17.95	F10	UiT - Lab	0	b	5
FIN-21-06	ANTI-BACTERIAL	ECOLI_MIC	0.418477	ABS600	I	2015-10-08	MARBIO	250	µg/ml	MAL	69.2	17.95	F10	UiT - Lab	0	b	6
FIN-21-07	ANTI-BACTERIAL	ECOLI_MIC	0.484968	ABS600	I	2015-10-08	MARBIO	250	µg/ml	MAL	69.2	17.95	F10	UiT - Lab	0	b	7
FIN-21-08	ANTI-BACTERIAL	ECOLI_MIC	0.392852	ABS600	I	2015-10-08	MARBIO	250	µg/ml	MAL	69.2	17.95	F10	UiT - Lab	0	b	8
FIN-3-01	ANTI-BACTERIAL	ECOLI_MIC	0.528607	ABS600	I	2015-10-08	MARBIO	250	µg/ml	MAL	69.2	17.95	F10	UiT - Lab	0	c	1
FIN-3-02	ANTI-BACTERIAL	ECOLI_MIC	0.593657	ABS600	I	2015-10-08	MARBIO	250	µg/ml	MAL	69.2	17.95	F10	UiT - Lab	0	c	2
FIN-3-03	ANTI-BACTERIAL	ECOLI_MIC	0.584511	ABS600	I	2015-10-08	MARBIO	250	µg/ml	MAL	69.2	17.95	F10	UiT - Lab	0	c	3
FIN-3-04	ANTI-BACTERIAL	ECOLI_MIC	0.406183	ABS600	I	2015-10-08	MARBIO	250	µg/ml	MAL	69.2	17.95	F10	UiT - Lab	0	c	4
FIN-3-05	ANTI-BACTERIAL	ECOLI_MIC	0.363554	ABS600	I	2015-10-08	MARBIO	250	µg/ml	MAL	69.2	17.95	F10	UiT - Lab	0	c	5
FIN-3-06	ANTI-BACTERIAL	ECOLI_MIC	0.385976	ABS600	I	2015-10-08	MARBIO	250	µg/ml	MAL	69.2	17.95	F10	UiT - Lab	0	c	6
FIN-3-07	ANTI-BACTERIAL	ECOLI_MIC	0.540459	ABS600	I	2015-10-08	MARBIO	250	µg/ml	MAL	69.2	17.95	F10	UiT - Lab	0	c	7
FIN-3-08	ANTI-BACTERIAL	ECOLI_MIC	0.430307	ABS600	I	2015-10-08	MARBIO	250	µg/ml	MAL	69.2	17.95	F10	UiT - Lab	0	c	8
R235-10-01	ANTI-BACTERIAL	ECOLI_MIC	0.624302	ABS600	I	2015-10-08	MARBIO	250	µg/ml	MAL	71.095	24.482	235	Finnmark	3	1	1
R235-10-02	ANTI-BACTERIAL	ECOLI_MIC	0.66216	ABS600	I	2015-10-08	MARBIO	250	µg/ml	MAL	71.095	24.482	235	Finnmark	3	1	2
R235-10-03	ANTI-BACTERIAL	ECOLI_MIC	0.685749	ABS600	I	2015-10-08	MARBIO	250	µg/ml	MAL	71.095	24.482	235	Finnmark	3	1	3
R235-10-04	ANTI-BACTERIAL	ECOLI_MIC	0.55155	ABS600	I	2015-10-08	MARBIO	250	µg/ml	MAL	71.095	24.482	235	Finnmark	3	1	4
R235-10-05	ANTI-BACTERIAL	ECOLI_MIC	0.41554	ABS600	I	2015-10-08	MARBIO	250	µg/ml	MAL	71.095	24.482	235	Finnmark	3	1	5
R235-10-06	ANTI-BACTERIAL	ECOLI_MIC	0.414065	ABS600	I	2015-10-08	MARBIO	250	µg/ml	MAL	71.095	24.482	235	Finnmark	3	1	6
R235-10-07	ANTI-BACTERIAL	ECOLI_MIC	0.449244	ABS600	I	2015-10-08	MARBIO	250	µg/ml	MAL	71.095	24.482	235	Finnmark	3	1	7
R235-10-08	ANTI-BACTERIAL	ECOLI_MIC	0.459071	ABS600	I	2015-10-08	MARBIO	250	µg/ml	MAL	71.095	24.482	235	Finnmark	3	1	8
R251-9-01	ANTI-BACTERIAL	ECOLI_MIC	0.675839	ABS600	I	2015-10-08	MARBIO	250	µg/ml	MAL	71.143	24.719	251	Finnmark	3	2	1
R251-9-02	ANTI-BACTERIAL	ECOLI_MIC	0.627256	ABS600	I	2015-10-08	MARBIO	250	µg/ml	MAL	71.143	24.719	251	Finnmark	3	2	2
R251-9-03	ANTI-BACTERIAL	ECOLI_MIC	0.592083	ABS600	I	2015-10-08	MARBIO	250	µg/ml	MAL	71.143	24.719	251	Finnmark	3	2	3
R251-9-04	ANTI-BACTERIAL	ECOLI_MIC	0.519046	ABS600	I	2015-10-08	MARBIO	250	µg/ml	MAL	71.143	24.719	251	Finnmark	3	2	4
R251-9-05	ANTI-BACTERIAL	ECOLI_MIC	0.396869	ABS600	I	2015-10-08	MARBIO	250	µg/ml	MAL	71.143	24.719	251	Finnmark	3	2	5
R251-9-06	ANTI-BACTERIAL	ECOLI_MIC	0.406969	ABS600	I	2015-10-08	MARBIO	250	µg/ml	MAL	71.143	24.719	251	Finnmark	3	2	6
R251-9-07	ANTI-BACTERIAL	ECOLI_MIC	0.404552	ABS600	I	2015-10-08	MARBIO	250	µg/ml	MAL	71.143	24.719	251	Finnmark	3	2	7
R251-9-08	ANTI-BACTERIAL	ECOLI_MIC	0.454595	ABS600	I	2015-10-08	MARBIO	250	µg/ml	MAL	71.143	24.719	251	Finnmark	3	2	8
R260-3-01	ANTI-BACTERIAL	ECOLI_MIC	0.610591	ABS600	I	2015-10-08	MARBIO	250	µg/ml	MAL	71.844	24.416	260	Finnmark	3	3	1
R260-3-02	ANTI-BACTERIAL	ECOLI_MIC	0.550594	ABS600	I	2015-10-08	MARBIO	250	µg/ml	MAL	71.844	24.416	260	Finnmark	3	3	2
R260-3-03	ANTI-BACTERIAL	ECOLI_MIC	0.655652	ABS600	I	2015-10-08	MARBIO	250	µg/ml	MAL	71.844	24.416	260	Finnmark	3	3	3
R260-3-04	ANTI-BACTERIAL	ECOLI_MIC	0.442934	ABS600	I	2015-10-08	MARBIO	250	µg/ml	MAL	71.844	24.416	260	Finnmark	3	3	4
R260-3-05	ANTI-BACTERIAL	ECOLI_MIC	0.382868	ABS600	I	2015-10-08	MARBIO	250	µg/ml	MAL	71.844	24.416	260	Finnmark	3	3	5
R260-3-06	ANTI-BACTERIAL	ECOLI_MIC	0.377955	ABS600	I	2015-10-08	MARBIO	250	µg/ml	MAL	71.844	24.416	260	Finnmark	3	3	6
R260-3-07	ANTI-BACTERIAL	ECOLI_MIC	0.388541	ABS600	I	2015-10-08	MARBIO	250	µg/ml	MAL	71.844	24.416	260	Finnmark	3	3	7
R260-3-08	ANTI-BACTERIAL	ECOLI_MIC	0.451061	ABS600	I	2015-10-08	MARBIO	250	µg/ml	MAL	71.844	24.416	260	Finnmark	3	3	8
R318-1-01	ANTI-BACTERIAL	ECOLI_MIC	0.660355	ABS600	I	2015-10-08	MARBIO	250	µg/ml	MAL	76.295	28.012	318	Hopen East	0	4	1
R318-1-02	ANTI-BACTERIAL	ECOLI_MIC	0.648899	ABS600	I	2015-10-08	MARBIO	250	µg/ml	MAL	76.295	28.012	318	Hopen East	0	4	2
R318-1-03	ANTI-BACTERIAL	ECOLI_MIC	0.615445	ABS600	I	2015-10-08	MARBIO	250	µg/ml	MAL	76.295	28.012	318	Hopen East	0	4	3
R318-1-04	ANTI-BACTERIAL	ECOLI_MIC	0.511185	ABS600	I	2015-10-08	MARBIO	250	µg/ml	MAL	76.295	28.012	318	Hopen East	0	4	4
R318-1-05	ANTI-BACTERIAL	ECOLI_MIC	0.451549	ABS600	I	2015-10-08	MARBIO	250	µg/ml	MAL	76.295	28.012	318	Hopen East	0	4	5
R318-1-06	ANTI-BACTERIAL	ECOLI_MIC	0.506181	ABS600	I	2015-10-08	MARBIO	250	µg/ml	MAL	76.295	28.012	318	Hopen East	0	4	6
R318-1-07	ANTI-BACTERIAL	ECOLI_MIC	0.548587	ABS600	I	2015-10-08	MARBIO	250	µg/ml	MAL	76.295	28.012	318	Hopen East	0	4	7
R318-1-08	ANTI-BACTERIAL	ECOLI_MIC	0.484658	ABS600	I	2015-10-08	MARBIO	250	µg/ml	MAL	76.295	28.012	318	Hopen East	0	4	8
R318-2-01	ANTI-BACTERIAL	ECOLI_MIC	0.621649	ABS600	I	2015-10-08	MARBIO	250	µg/ml	MAL	76.295	28.012	318	Hopen East	0	5	1
R318-2-02	ANTI-BACTERIAL	ECOLI_MIC	0.653814	ABS600	I	2015-10-08	MARBIO	250	µg/ml	MAL	76.295	28.012	318	Hopen East	0	5	2
R318-2-03	ANTI-BACTERIAL	ECOLI_MIC	0.66237	ABS600	I	2015-10-08	MARBIO	250	µg/ml	MAL	76.295	28.012	318	Hopen East	0	5	3
R318-2-04	ANTI-BACTERIAL	ECOLI_MIC	0.418396	ABS600	I	2015-10-08	MARBIO	250	µg/ml	MAL	76.295	28.012	318	Hopen East	0	5	4
R318-2-05	ANTI-BACTERIAL	ECOLI_MIC	0.435221	ABS600	I	2015-10-08	MARBIO	250	µg/ml	MAL	76.295	28.012	318	Hopen East	0	5	5
R318-2-06	ANTI-BACTERIAL	ECOLI_MIC	0.39853	ABS600	I	2015-10-08	MARBIO	250	µg/ml	MAL	76.295	28.012	318	Hopen East	0	5	6
R318-2-07	ANTI-BACTERIAL	ECOLI_MIC	0.435899	ABS600	I	2015-10-08	MARBIO	250	µg/ml	MAL	76.295	28.012	318	Hopen East	0	5	7
R318-2-08	ANTI-BACTERIAL	ECOLI_MIC	0.475757	ABS600	I	2015-10-08	MARBIO	250	µg/ml	MAL	76.295	28.012	318	Hopen East	0	5	8
R324-18-01	ANTI-BACTERIAL	ECOLI_MIC	0.564466	ABS600	I	2015-10-08	MARBIO	250	µg/ml	MAL	76.734	29.254	324	Hopen East	1	6	1
R324-18-02	ANTI-BACTERIAL	ECOLI_MIC	0.649568	ABS600	I	2015-10-08	MARBIO	250	µg/ml	MAL	76.734	29.254	324	Hopen East	1	6	2
R324-18-03	ANTI-BACTERIAL	ECOLI_MIC	0.59721	ABS600	I	2015-10-08	MARBIO	250	µg/ml	MAL	76.734	29.254	324	Hopen East	1	6	3
R324-18-04	ANTI-BACTERIAL	ECOLI_MIC	0.546471	ABS600	I	2015-10-08	MARBIO	250	µg/ml	MAL	76.734	29.254	324	Hopen East	1	6	4
R324-18-05	ANTI-BACTERIAL	ECOLI_MIC	0.370519	ABS600	I	2015-10-08	MARBIO	250	µg/ml	MAL	76.734	29.254	324	Hopen East	1	6	5
R324-18-06	ANTI-BACTERIAL	ECOLI_MIC	0.414411	ABS600	I	2015-10-08	MARBIO	250	µg/ml	MAL	76.734	29.254	324	Hopen East	1	6	6
R324-18-07	ANTI-BACTERIAL	ECOLI_MIC	0.484563	ABS600	I	2015-10-08	MARBIO	250	µg/ml	MAL	76.734	29.254	324	Hopen East	1	6	7
R324-18-08	ANTI-BACTERIAL	ECOLI_MIC	0.432967	ABS600	I	2015-10-08	MARBIO	250	µg/ml	MAL	76.734	29.254	324	Hopen East	1	6	8
R339-4-01	ANTI-BACTERIAL	ECOLI_MIC	0.567481	ABS600	I	2015-10-08	MARBIO	250	µg/ml	MAL	76.125	33.496	339	Hopen East	0	7	1
R339-4-02	ANTI-BACTERIAL	ECOLI_MIC	0.558558	ABS600	I	2015-10-08	MARBIO	250	µg/ml	MAL	76.125	33.496	339	Hopen East	0	7	2
R339-4-03	ANTI-BACTERIAL	ECOLI_MIC	0.555562	ABS600	I	2015-10-08	MARBIO	250	µg/ml	MAL	76.125	33.496	339	Hopen East	0	7	3
R339-4-04	ANTI-BACTERIAL	ECOLI_MIC	0.452661	ABS600	I	2015-10-08	MARBIO	250	µg/ml	MAL	76.125	33.496	339	Hopen East	0	7	4
R339-4-05	ANTI-BACTERIAL	ECOLI_MIC	0.397184	ABS600	I	2015-10-08	MARBIO	250	µg/ml	MAL	76.125	33.496	339	Hopen East	0	7	5
R339-4-06	ANTI-BACTERIAL	ECOLI_MIC	0.384775	ABS600	I	2015-10-08	MARBIO	250	µg/ml	MAL	76.125	33.496	339	Hopen East	0	7	6
R339-4-07	ANTI-BACTERIAL	ECOLI_MIC	0.611469	ABS600	I	2015-10-08	MARBIO	250	µg/ml	MAL	76.125	33.496	339	Hopen East	0	7	7
R339-4-08	ANTI-BACTERIAL	ECOLI_MIC	0.431849	ABS600	I	2015-10-08	MARBIO	250	µg/ml	MAL	76.125	33.496	339	Hopen East	0	7	8
R358-7-01	ANTI-BACTERIAL	ECOLI_MIC	0.609808	ABS600	I	2015-10-08	MARBIO	250	µg/ml	MAL	76.283	33.05	358	Hopen East	0	8	1
R358-7-02	ANTI-BACTERIAL	ECOLI_MIC	0.714625	ABS600	I	2015-10-08	MARBIO	250	µg/ml	MAL	76.283	33.05	358	Hopen East	0	8	2
R358-7-03	ANTI-BACTERIAL	ECOLI_MIC	0.625928	ABS600	I	2015-10-08	MARBIO	250	µg/ml	MAL	76.283	33.05	358	Hopen East	0	8	3
R358-7-04	ANTI-BACTERIAL	ECOLI_MIC	0.526123	ABS600	I	2015-10-08	MARBIO	250	µg/ml	MAL	76.283	33.05	358	Hopen East	0	8	4
R358-7-05	ANTI-BACTERIAL	ECOLI_MIC	0.396368	ABS600	I	2015-10-08	MARBIO	250	µg/ml	MAL	76.283	33.05	358	Hopen East	0	8	5
R358-7-06	ANTI-BACTERIAL	ECOLI_MIC	0.392022	ABS600	I	2015-10-08	MARBIO	250	µg/ml	MAL	76.283	33.05	358	Hopen East	0	8	6
R358-7-07	ANTI-BACTERIAL	ECOLI_MIC	0.554711	ABS600	I	2015-10-08	MARBIO	250	µg/ml	MAL	76.283	33.05	358	Hopen East	0	8	7
R358-7-08	ANTI-BACTERIAL	ECOLI_MIC	0.439825	ABS600	I	2015-10-08	MARBIO	250	µg/ml	MAL	76.283	33.05	358	Hopen East	0	8	8
R370-17-01	ANTI-BACTERIAL	ECOLI_MIC	0.638581	ABS600	I	2015-10-08	MARBIO	250	µg/ml	MAL	76.466	33.065	370	Hopen East	0	9	1
R370-17-02	ANTI-BACTERIAL	ECOLI_MIC	0.679834	ABS600	I	2015-10-08	MARBIO	250	µg/ml	MAL	76.466	33.065	370	Hopen East	0	9	2
R370-17-03	ANTI-BACTERIAL	ECOLI_MIC	0.652771	ABS600	I	2015-10-08	MARBIO	250	µg/ml	MAL	76.466	33.065	370	Hopen East	0	9	3
R370-17-04	ANTI-BACTERIAL	ECOLI_MIC	0.536701	ABS600	I	2015-10-08	MARBIO	250	µg/ml	MAL	76.466	33.065	370	Hopen East	0	9	4
R370-17-05	ANTI-BACTERIAL	ECOLI_MIC	0.436136	ABS600	I	2015-10-08	MARBIO	250	µg/ml	MAL	76.466	33.065	370	Hopen East	0	9	5
R370-17-06	ANTI-BACTERIAL	ECOLI_MIC	0.415712	ABS600	I	2015-10-08	MARBIO	250	µg/ml	MAL	76.466	33.065	370	Hopen East	0	9	6
R370-17-07	ANTI-BACTERIAL	ECOLI_MIC	0.499896	ABS600	I	2015-10-08	MARBIO	250	µg/ml	MAL	76.466	33.065	370	Hopen East	0	9	7
R370-17-08	ANTI-BACTERIAL	ECOLI_MIC	0.400233	ABS600	I	2015-10-08	MARBIO	250	µg/ml	MAL	76.466	33.065	370	Hopen East	0	9	8
R378-8-01	ANTI-BACTERIAL	ECOLI_MIC	0.601862	ABS600	I	2015-10-08	MARBIO	250	µg/ml	MAL	76.435	32.993	378	Hopen East	0	10	1
R378-8-02	ANTI-BACTERIAL	ECOLI_MIC	0.641221	ABS600	I	2015-10-08	MARBIO	250	µg/ml	MAL	76.435	32.993	378	Hopen East	0	10	2
R378-8-03	ANTI-BACTERIAL	ECOLI_MIC	0.601126	ABS600	I	2015-10-08	MARBIO	250	µg/ml	MAL	76.435	32.993	378	Hopen East	0	10	3
R378-8-04	ANTI-BACTERIAL	ECOLI_MIC	0.432445	ABS600	I	2015-10-08	MARBIO	250	µg/ml	MAL	76.435	32.993	378	Hopen East	0	10	4
R378-8-05	ANTI-BACTERIAL	ECOLI_MIC	0.372313	ABS600	I	2015-10-08	MARBIO	250	µg/ml	MAL	76.435	32.993	378	Hopen East	0	10	5
R378-8-06	ANTI-BACTERIAL	ECOLI_MIC	0.377437	ABS600	I	2015-10-08	MARBIO	250	µg/ml	MAL	76.435	32.993	378	Hopen East	0	10	6
R378-8-07	ANTI-BACTERIAL	ECOLI_MIC	0.505279	ABS600	I	2015-10-08	MARBIO	250	µg/ml	MAL	76.435	32.993	378	Hopen East	0	10	7
R378-8-08	ANTI-BACTERIAL	ECOLI_MIC	0.459971	ABS600	I	2015-10-08	MARBIO	250	µg/ml	MAL	76.435	32.993	378	Hopen East	0	10	8
R478-15-01	ANTI-BACTERIAL	ECOLI_MIC	0.556791	ABS600	I	2015-10-08	MARBIO	250	µg/ml	MAL	79.414	9.321	478	Svalbard North West	0	11	1
R478-15-02	ANTI-BACTERIAL	ECOLI_MIC	0.589556	ABS600	I	2015-10-08	MARBIO	250	µg/ml	MAL	79.414	9.321	478	Svalbard North West	0	11	2
R478-15-03	ANTI-BACTERIAL	ECOLI_MIC	0.558638	ABS600	I	2015-10-08	MARBIO	250	µg/ml	MAL	79.414	9.321	478	Svalbard North West	0	11	3
R478-15-04	ANTI-BACTERIAL	ECOLI_MIC	0.411402	ABS600	I	2015-10-08	MARBIO	250	µg/ml	MAL	79.414	9.321	478	Svalbard North West	0	11	4
R478-15-05	ANTI-BACTERIAL	ECOLI_MIC	0.308113	ABS600	I	2015-10-08	MARBIO	250	µg/ml	MAL	79.414	9.321	478	Svalbard North West	0	11	5
R478-15-06	ANTI-BACTERIAL	ECOLI_MIC	0.291575	ABS600	I	2015-10-08	MARBIO	250	µg/ml	MAL	79.414	9.321	478	Svalbard North West	0	11	6
R478-15-07	ANTI-BACTERIAL	ECOLI_MIC	0.518026	ABS600	I	2015-10-08	MARBIO	250	µg/ml	MAL	79.414	9.321	478	Svalbard North West	0	11	7
R478-15-08	ANTI-BACTERIAL	ECOLI_MIC	0.441248	ABS600	I	2015-10-08	MARBIO	250	µg/ml	MAL	79.414	9.321	478	Svalbard North West	0	11	8
R488-7-01	ANTI-BACTERIAL	ECOLI_MIC	0.633144	ABS600	I	2015-10-08	MARBIO	250	µg/ml	MAL	80.009	9.175	488	Svalbard North West	0	12	1
R488-7-02	ANTI-BACTERIAL	ECOLI_MIC	0.652848	ABS600	I	2015-10-08	MARBIO	250	µg/ml	MAL	80.009	9.175	488	Svalbard North West	0	12	2
R488-7-03	ANTI-BACTERIAL	ECOLI_MIC	0.554206	ABS600	I	2015-10-08	MARBIO	250	µg/ml	MAL	80.009	9.175	488	Svalbard North West	0	12	3
R488-7-04	ANTI-BACTERIAL	ECOLI_MIC	0.483605	ABS600	I	2015-10-08	MARBIO	250	µg/ml	MAL	80.009	9.175	488	Svalbard North West	0	12	4
R488-7-05	ANTI-BACTERIAL	ECOLI_MIC	0.405874	ABS600	I	2015-10-08	MARBIO	250	µg/ml	MAL	80.009	9.175	488	Svalbard North West	0	12	5
R488-7-06	ANTI-BACTERIAL	ECOLI_MIC	0.390122	ABS600	I	2015-10-08	MARBIO	250	µg/ml	MAL	80.009	9.175	488	Svalbard North West	0	12	6
R488-7-07	ANTI-BACTERIAL	ECOLI_MIC	0.570917	ABS600	I	2015-10-08	MARBIO	250	µg/ml	MAL	80.009	9.175	488	Svalbard North West	0	12	7
R488-7-08	ANTI-BACTERIAL	ECOLI_MIC	0.433107	ABS600	I	2015-10-08	MARBIO	250	µg/ml	MAL	80.009	9.175	488	Svalbard North West	0	12	8
R497-19-01	ANTI-BACTERIAL	ECOLI_MIC	0.565004	ABS600	I	2015-10-08	MARBIO	250	µg/ml	MAL	79.994	9.031	497	Svalbard North West	1	13	1
R497-19-02	ANTI-BACTERIAL	ECOLI_MIC	0.633911	ABS600	I	2015-10-08	MARBIO	250	µg/ml	MAL	79.994	9.031	497	Svalbard North West	1	13	2
R497-19-03	ANTI-BACTERIAL	ECOLI_MIC	0.589732	ABS600	I	2015-10-08	MARBIO	250	µg/ml	MAL	79.994	9.031	497	Svalbard North West	1	13	3
R497-19-04	ANTI-BACTERIAL	ECOLI_MIC	0.50026	ABS600	I	2015-10-08	MARBIO	250	µg/ml	MAL	79.994	9.031	497	Svalbard North West	1	13	4
R497-19-05	ANTI-BACTERIAL	ECOLI_MIC	0.391396	ABS600	I	2015-10-08	MARBIO	250	µg/ml	MAL	79.994	9.031	497	Svalbard North West	1	13	5
R497-19-06	ANTI-BACTERIAL	ECOLI_MIC	0.395135	ABS600	I	2015-10-08	MARBIO	250	µg/ml	MAL	79.994	9.031	497	Svalbard North West	1	13	6
R497-19-07	ANTI-BACTERIAL	ECOLI_MIC	0.499011	ABS600	I	2015-10-08	MARBIO	250	µg/ml	MAL	79.994	9.031	497	Svalbard North West	1	13	7
R497-19-08	ANTI-BACTERIAL	ECOLI_MIC	0.418599	ABS600	I	2015-10-08	MARBIO	250	µg/ml	MAL	79.994	9.031	497	Svalbard North West	1	13	8
R508-5-01	ANTI-BACTERIAL	ECOLI_MIC	0.524195	ABS600	I	2015-10-08	MARBIO	250	µg/ml	MAL	79.951	9.056	508	Svalbard North West	1	14	1
R508-5-02	ANTI-BACTERIAL	ECOLI_MIC	0.583433	ABS600	I	2015-10-08	MARBIO	250	µg/ml	MAL	79.951	9.056	508	Svalbard North West	1	14	2
R508-5-03	ANTI-BACTERIAL	ECOLI_MIC	0.58252	ABS600	I	2015-10-08	MARBIO	250	µg/ml	MAL	79.951	9.056	508	Svalbard North West	1	14	3
R508-5-04	ANTI-BACTERIAL	ECOLI_MIC	0.468847	ABS600	I	2015-10-08	MARBIO	250	µg/ml	MAL	79.951	9.056	508	Svalbard North West	1	14	4
R508-5-05	ANTI-BACTERIAL	ECOLI_MIC	0.423339	ABS600	I	2015-10-08	MARBIO	250	µg/ml	MAL	79.951	9.056	508	Svalbard North West	1	14	5
R508-5-06	ANTI-BACTERIAL	ECOLI_MIC	0.40369	ABS600	I	2015-10-08	MARBIO	250	µg/ml	MAL	79.951	9.056	508	Svalbard North West	1	14	6
R508-5-07	ANTI-BACTERIAL	ECOLI_MIC	0.401127	ABS600	I	2015-10-08	MARBIO	250	µg/ml	MAL	79.951	9.056	508	Svalbard North West	1	14	7
R508-5-08	ANTI-BACTERIAL	ECOLI_MIC	0.435584	ABS600	I	2015-10-08	MARBIO	250	µg/ml	MAL	79.951	9.056	508	Svalbard North West	1	14	8
R518-6-01	ANTI-BACTERIAL	ECOLI_MIC	0.603495	ABS600	I	2015-10-08	MARBIO	250	µg/ml	MAL	79.638	9.738	518	Svalbard North West	0	15	1
R518-6-02	ANTI-BACTERIAL	ECOLI_MIC	0.695279	ABS600	I	2015-10-08	MARBIO	250	µg/ml	MAL	79.638	9.738	518	Svalbard North West	0	15	2
R518-6-03	ANTI-BACTERIAL	ECOLI_MIC	0.646874	ABS600	I	2015-10-08	MARBIO	250	µg/ml	MAL	79.638	9.738	518	Svalbard North West	0	15	3
R518-6-04	ANTI-BACTERIAL	ECOLI_MIC	0.569712	ABS600	I	2015-10-08	MARBIO	250	µg/ml	MAL	79.638	9.738	518	Svalbard North West	0	15	4
R518-6-05	ANTI-BACTERIAL	ECOLI_MIC	0.550961	ABS600	I	2015-10-08	MARBIO	250	µg/ml	MAL	79.638	9.738	518	Svalbard North West	0	15	5
R518-6-06	ANTI-BACTERIAL	ECOLI_MIC	0.415253	ABS600	I	2015-10-08	MARBIO	250	µg/ml	MAL	79.638	9.738	518	Svalbard North West	0	15	6
R518-6-07	ANTI-BACTERIAL	ECOLI_MIC	0.404085	ABS600	I	2015-10-08	MARBIO	250	µg/ml	MAL	79.638	9.738	518	Svalbard North West	0	15	7
R518-6-08	ANTI-BACTERIAL	ECOLI_MIC	0.497368	ABS600	I	2015-10-08	MARBIO	250	µg/ml	MAL	79.638	9.738	518	Svalbard North West	0	15	8
FIN-10-01	ANTI-BACTERIAL	EFAECALIS_MIC	0.394815	ABS600	I	2015-10-08	MARBIO	250	µg/ml	MAL	69.2	17.95	F10	UiT - Lab	0	a	1
FIN-10-02	ANTI-BACTERIAL	EFAECALIS_MIC	0.425801	ABS600	I	2015-10-08	MARBIO	250	µg/ml	MAL	69.2	17.95	F10	UiT - Lab	0	a	2
FIN-10-03	ANTI-BACTERIAL	EFAECALIS_MIC	0.362962	ABS600	I	2015-10-08	MARBIO	250	µg/ml	MAL	69.2	17.95	F10	UiT - Lab	0	a	3
FIN-10-04	ANTI-BACTERIAL	EFAECALIS_MIC	0.283879	ABS600	I	2015-10-08	MARBIO	250	µg/ml	MAL	69.2	17.95	F10	UiT - Lab	0	a	4
FIN-10-05	ANTI-BACTERIAL	EFAECALIS_MIC	0.236438	ABS600	I	2015-10-08	MARBIO	250	µg/ml	MAL	69.2	17.95	F10	UiT - Lab	0	a	5
FIN-10-06	ANTI-BACTERIAL	EFAECALIS_MIC	0.241905	ABS600	I	2015-10-08	MARBIO	250	µg/ml	MAL	69.2	17.95	F10	UiT - Lab	0	a	6
FIN-10-07	ANTI-BACTERIAL	EFAECALIS_MIC	0.271775	ABS600	I	2015-10-08	MARBIO	250	µg/ml	MAL	69.2	17.95	F10	UiT - Lab	0	a	7
FIN-10-08	ANTI-BACTERIAL	EFAECALIS_MIC	0.319079	ABS600	I	2015-10-08	MARBIO	250	µg/ml	MAL	69.2	17.95	F10	UiT - Lab	0	a	8
FIN-21-01	ANTI-BACTERIAL	EFAECALIS_MIC	0.419857	ABS600	I	2015-10-08	MARBIO	250	µg/ml	MAL	69.2	17.95	F10	UiT - Lab	0	b	1
FIN-21-02	ANTI-BACTERIAL	EFAECALIS_MIC	0.379646	ABS600	I	2015-10-08	MARBIO	250	µg/ml	MAL	69.2	17.95	F10	UiT - Lab	0	b	2
FIN-21-03	ANTI-BACTERIAL	EFAECALIS_MIC	0.379639	ABS600	I	2015-10-08	MARBIO	250	µg/ml	MAL	69.2	17.95	F10	UiT - Lab	0	b	3
FIN-21-04	ANTI-BACTERIAL	EFAECALIS_MIC	0.328323	ABS600	I	2015-10-08	MARBIO	250	µg/ml	MAL	69.2	17.95	F10	UiT - Lab	0	b	4
FIN-21-05	ANTI-BACTERIAL	EFAECALIS_MIC	0.231121	ABS600	I	2015-10-08	MARBIO	250	µg/ml	MAL	69.2	17.95	F10	UiT - Lab	0	b	5
FIN-21-06	ANTI-BACTERIAL	EFAECALIS_MIC	0.312248	ABS600	I	2015-10-08	MARBIO	250	µg/ml	MAL	69.2	17.95	F10	UiT - Lab	0	b	6
FIN-21-07	ANTI-BACTERIAL	EFAECALIS_MIC	0.256734	ABS600	I	2015-10-08	MARBIO	250	µg/ml	MAL	69.2	17.95	F10	UiT - Lab	0	b	7
FIN-21-08	ANTI-BACTERIAL	EFAECALIS_MIC	0.291295	ABS600	I	2015-10-08	MARBIO	250	µg/ml	MAL	69.2	17.95	F10	UiT - Lab	0	b	8
FIN-3-01	ANTI-BACTERIAL	EFAECALIS_MIC	0.394049	ABS600	I	2015-10-08	MARBIO	250	µg/ml	MAL	69.2	17.95	F10	UiT - Lab	0	c	1
FIN-3-02	ANTI-BACTERIAL	EFAECALIS_MIC	0.405337	ABS600	I	2015-10-08	MARBIO	250	µg/ml	MAL	69.2	17.95	F10	UiT - Lab	0	c	2
FIN-3-03	ANTI-BACTERIAL	EFAECALIS_MIC	0.402231	ABS600	I	2015-10-08	MARBIO	250	µg/ml	MAL	69.2	17.95	F10	UiT - Lab	0	c	3
FIN-3-04	ANTI-BACTERIAL	EFAECALIS_MIC	0.29954	ABS600	I	2015-10-08	MARBIO	250	µg/ml	MAL	69.2	17.95	F10	UiT - Lab	0	c	4
FIN-3-05	ANTI-BACTERIAL	EFAECALIS_MIC	0.233602	ABS600	I	2015-10-08	MARBIO	250	µg/ml	MAL	69.2	17.95	F10	UiT - Lab	0	c	5
FIN-3-06	ANTI-BACTERIAL	EFAECALIS_MIC	0.325012	ABS600	I	2015-10-08	MARBIO	250	µg/ml	MAL	69.2	17.95	F10	UiT - Lab	0	c	6
FIN-3-07	ANTI-BACTERIAL	EFAECALIS_MIC	0.392394	ABS600	I	2015-10-08	MARBIO	250	µg/ml	MAL	69.2	17.95	F10	UiT - Lab	0	c	7
FIN-3-08	ANTI-BACTERIAL	EFAECALIS_MIC	0.325948	ABS600	I	2015-10-08	MARBIO	250	µg/ml	MAL	69.2	17.95	F10	UiT - Lab	0	c	8
R235-10-01	ANTI-BACTERIAL	EFAECALIS_MIC	0.470017	ABS600	I	2015-10-08	MARBIO	250	µg/ml	MAL	71.095	24.482	235	Finnmark	3	1	1
R235-10-02	ANTI-BACTERIAL	EFAECALIS_MIC	0.438832	ABS600	I	2015-10-08	MARBIO	250	µg/ml	MAL	71.095	24.482	235	Finnmark	3	1	2
R235-10-03	ANTI-BACTERIAL	EFAECALIS_MIC	0.452219	ABS600	I	2015-10-08	MARBIO	250	µg/ml	MAL	71.095	24.482	235	Finnmark	3	1	3
R235-10-04	ANTI-BACTERIAL	EFAECALIS_MIC	0.225873	ABS600	I	2015-10-08	MARBIO	250	µg/ml	MAL	71.095	24.482	235	Finnmark	3	1	4
R235-10-05	ANTI-BACTERIAL	EFAECALIS_MIC	0.222583	ABS600	I	2015-10-08	MARBIO	250	µg/ml	MAL	71.095	24.482	235	Finnmark	3	1	5
R235-10-06	ANTI-BACTERIAL	EFAECALIS_MIC	0.344685	ABS600	I	2015-10-08	MARBIO	250	µg/ml	MAL	71.095	24.482	235	Finnmark	3	1	6
R235-10-07	ANTI-BACTERIAL	EFAECALIS_MIC	0.258485	ABS600	I	2015-10-08	MARBIO	250	µg/ml	MAL	71.095	24.482	235	Finnmark	3	1	7
R235-10-08	ANTI-BACTERIAL	EFAECALIS_MIC	0.360645	ABS600	I	2015-10-08	MARBIO	250	µg/ml	MAL	71.095	24.482	235	Finnmark	3	1	8
R251-9-01	ANTI-BACTERIAL	EFAECALIS_MIC	0.437693	ABS600	I	2015-10-08	MARBIO	250	µg/ml	MAL	71.143	24.719	251	Finnmark	3	2	1
R251-9-02	ANTI-BACTERIAL	EFAECALIS_MIC	0.441376	ABS600	I	2015-10-08	MARBIO	250	µg/ml	MAL	71.143	24.719	251	Finnmark	3	2	2
R251-9-03	ANTI-BACTERIAL	EFAECALIS_MIC	0.434954	ABS600	I	2015-10-08	MARBIO	250	µg/ml	MAL	71.143	24.719	251	Finnmark	3	2	3
R251-9-04	ANTI-BACTERIAL	EFAECALIS_MIC	0.276135	ABS600	I	2015-10-08	MARBIO	250	µg/ml	MAL	71.143	24.719	251	Finnmark	3	2	4
R251-9-05	ANTI-BACTERIAL	EFAECALIS_MIC	0.239472	ABS600	I	2015-10-08	MARBIO	250	µg/ml	MAL	71.143	24.719	251	Finnmark	3	2	5
R251-9-06	ANTI-BACTERIAL	EFAECALIS_MIC	0.361779	ABS600	I	2015-10-08	MARBIO	250	µg/ml	MAL	71.143	24.719	251	Finnmark	3	2	6
R251-9-07	ANTI-BACTERIAL	EFAECALIS_MIC	0.332278	ABS600	I	2015-10-08	MARBIO	250	µg/ml	MAL	71.143	24.719	251	Finnmark	3	2	7
R251-9-08	ANTI-BACTERIAL	EFAECALIS_MIC	0.298849	ABS600	I	2015-10-08	MARBIO	250	µg/ml	MAL	71.143	24.719	251	Finnmark	3	2	8
R260-3-01	ANTI-BACTERIAL	EFAECALIS_MIC	0.39362	ABS600	I	2015-10-08	MARBIO	250	µg/ml	MAL	71.844	24.416	260	Finnmark	3	3	1
R260-3-02	ANTI-BACTERIAL	EFAECALIS_MIC	0.385027	ABS600	I	2015-10-08	MARBIO	250	µg/ml	MAL	71.844	24.416	260	Finnmark	3	3	2
R260-3-03	ANTI-BACTERIAL	EFAECALIS_MIC	0.37226	ABS600	I	2015-10-08	MARBIO	250	µg/ml	MAL	71.844	24.416	260	Finnmark	3	3	3
R260-3-04	ANTI-BACTERIAL	EFAECALIS_MIC	0.206709	ABS600	I	2015-10-08	MARBIO	250	µg/ml	MAL	71.844	24.416	260	Finnmark	3	3	4
R260-3-05	ANTI-BACTERIAL	EFAECALIS_MIC	0.244675	ABS600	I	2015-10-08	MARBIO	250	µg/ml	MAL	71.844	24.416	260	Finnmark	3	3	5
R260-3-06	ANTI-BACTERIAL	EFAECALIS_MIC	0.172612	ABS600	I	2015-10-08	MARBIO	250	µg/ml	MAL	71.844	24.416	260	Finnmark	3	3	6
R260-3-07	ANTI-BACTERIAL	EFAECALIS_MIC	0.228677	ABS600	I	2015-10-08	MARBIO	250	µg/ml	MAL	71.844	24.416	260	Finnmark	3	3	7
R260-3-08	ANTI-BACTERIAL	EFAECALIS_MIC	0.358741	ABS600	I	2015-10-08	MARBIO	250	µg/ml	MAL	71.844	24.416	260	Finnmark	3	3	8
R318-1-01	ANTI-BACTERIAL	EFAECALIS_MIC	0.412408	ABS600	I	2015-10-08	MARBIO	250	µg/ml	MAL	76.295	28.012	318	Hopen East	0	4	1
R318-1-02	ANTI-BACTERIAL	EFAECALIS_MIC	0.432061	ABS600	I	2015-10-08	MARBIO	250	µg/ml	MAL	76.295	28.012	318	Hopen East	0	4	2
R318-1-03	ANTI-BACTERIAL	EFAECALIS_MIC	0.412783	ABS600	I	2015-10-08	MARBIO	250	µg/ml	MAL	76.295	28.012	318	Hopen East	0	4	3
R318-1-04	ANTI-BACTERIAL	EFAECALIS_MIC	0.243038	ABS600	I	2015-10-08	MARBIO	250	µg/ml	MAL	76.295	28.012	318	Hopen East	0	4	4
R318-1-05	ANTI-BACTERIAL	EFAECALIS_MIC	0.168656	ABS600	I	2015-10-08	MARBIO	250	µg/ml	MAL	76.295	28.012	318	Hopen East	0	4	5
R318-1-06	ANTI-BACTERIAL	EFAECALIS_MIC	0.262409	ABS600	I	2015-10-08	MARBIO	250	µg/ml	MAL	76.295	28.012	318	Hopen East	0	4	6
R318-1-07	ANTI-BACTERIAL	EFAECALIS_MIC	0.198929	ABS600	I	2015-10-08	MARBIO	250	µg/ml	MAL	76.295	28.012	318	Hopen East	0	4	7
R318-1-08	ANTI-BACTERIAL	EFAECALIS_MIC	0.218994	ABS600	I	2015-10-08	MARBIO	250	µg/ml	MAL	76.295	28.012	318	Hopen East	0	4	8
R318-2-01	ANTI-BACTERIAL	EFAECALIS_MIC	0.458464	ABS600	I	2015-10-08	MARBIO	250	µg/ml	MAL	76.295	28.012	318	Hopen East	0	5	1
R318-2-02	ANTI-BACTERIAL	EFAECALIS_MIC	0.377127	ABS600	I	2015-10-08	MARBIO	250	µg/ml	MAL	76.295	28.012	318	Hopen East	0	5	2
R318-2-03	ANTI-BACTERIAL	EFAECALIS_MIC	0.382553	ABS600	I	2015-10-08	MARBIO	250	µg/ml	MAL	76.295	28.012	318	Hopen East	0	5	3
R318-2-04	ANTI-BACTERIAL	EFAECALIS_MIC	0.195354	ABS600	I	2015-10-08	MARBIO	250	µg/ml	MAL	76.295	28.012	318	Hopen East	0	5	4
R318-2-05	ANTI-BACTERIAL	EFAECALIS_MIC	0.213936	ABS600	I	2015-10-08	MARBIO	250	µg/ml	MAL	76.295	28.012	318	Hopen East	0	5	5
R318-2-06	ANTI-BACTERIAL	EFAECALIS_MIC	0.270367	ABS600	I	2015-10-08	MARBIO	250	µg/ml	MAL	76.295	28.012	318	Hopen East	0	5	6
R318-2-07	ANTI-BACTERIAL	EFAECALIS_MIC	0.309495	ABS600	I	2015-10-08	MARBIO	250	µg/ml	MAL	76.295	28.012	318	Hopen East	0	5	7
R318-2-08	ANTI-BACTERIAL	EFAECALIS_MIC	0.387794	ABS600	I	2015-10-08	MARBIO	250	µg/ml	MAL	76.295	28.012	318	Hopen East	0	5	8
R324-18-01	ANTI-BACTERIAL	EFAECALIS_MIC	0.468705	ABS600	I	2015-10-08	MARBIO	250	µg/ml	MAL	76.734	29.254	324	Hopen East	1	6	1
R324-18-02	ANTI-BACTERIAL	EFAECALIS_MIC	0.394186	ABS600	I	2015-10-08	MARBIO	250	µg/ml	MAL	76.734	29.254	324	Hopen East	1	6	2
R324-18-03	ANTI-BACTERIAL	EFAECALIS_MIC	0.401398	ABS600	I	2015-10-08	MARBIO	250	µg/ml	MAL	76.734	29.254	324	Hopen East	1	6	3
R324-18-04	ANTI-BACTERIAL	EFAECALIS_MIC	0.192829	ABS600	I	2015-10-08	MARBIO	250	µg/ml	MAL	76.734	29.254	324	Hopen East	1	6	4
R324-18-05	ANTI-BACTERIAL	EFAECALIS_MIC	0.238202	ABS600	I	2015-10-08	MARBIO	250	µg/ml	MAL	76.734	29.254	324	Hopen East	1	6	5
R324-18-06	ANTI-BACTERIAL	EFAECALIS_MIC	0.231063	ABS600	I	2015-10-08	MARBIO	250	µg/ml	MAL	76.734	29.254	324	Hopen East	1	6	6
R324-18-07	ANTI-BACTERIAL	EFAECALIS_MIC	0.271263	ABS600	I	2015-10-08	MARBIO	250	µg/ml	MAL	76.734	29.254	324	Hopen East	1	6	7
R324-18-08	ANTI-BACTERIAL	EFAECALIS_MIC	0.231982	ABS600	I	2015-10-08	MARBIO	250	µg/ml	MAL	76.734	29.254	324	Hopen East	1	6	8
R339-4-01	ANTI-BACTERIAL	EFAECALIS_MIC	0.436969	ABS600	I	2015-10-08	MARBIO	250	µg/ml	MAL	76.125	33.496	339	Hopen East	0	7	1
R339-4-02	ANTI-BACTERIAL	EFAECALIS_MIC	0.387501	ABS600	I	2015-10-08	MARBIO	250	µg/ml	MAL	76.125	33.496	339	Hopen East	0	7	2
R339-4-03	ANTI-BACTERIAL	EFAECALIS_MIC	0.412796	ABS600	I	2015-10-08	MARBIO	250	µg/ml	MAL	76.125	33.496	339	Hopen East	0	7	3
R339-4-04	ANTI-BACTERIAL	EFAECALIS_MIC	0.252888	ABS600	I	2015-10-08	MARBIO	250	µg/ml	MAL	76.125	33.496	339	Hopen East	0	7	4
R339-4-05	ANTI-BACTERIAL	EFAECALIS_MIC	0.205448	ABS600	I	2015-10-08	MARBIO	250	µg/ml	MAL	76.125	33.496	339	Hopen East	0	7	5
R339-4-06	ANTI-BACTERIAL	EFAECALIS_MIC	0.300113	ABS600	I	2015-10-08	MARBIO	250	µg/ml	MAL	76.125	33.496	339	Hopen East	0	7	6
R339-4-07	ANTI-BACTERIAL	EFAECALIS_MIC	0.486351	ABS600	I	2015-10-08	MARBIO	250	µg/ml	MAL	76.125	33.496	339	Hopen East	0	7	7
R339-4-08	ANTI-BACTERIAL	EFAECALIS_MIC	0.340483	ABS600	I	2015-10-08	MARBIO	250	µg/ml	MAL	76.125	33.496	339	Hopen East	0	7	8
R358-7-01	ANTI-BACTERIAL	EFAECALIS_MIC	0.522082	ABS600	I	2015-10-08	MARBIO	250	µg/ml	MAL	76.283	33.05	358	Hopen East	0	8	1
R358-7-02	ANTI-BACTERIAL	EFAECALIS_MIC	0.459135	ABS600	I	2015-10-08	MARBIO	250	µg/ml	MAL	76.283	33.05	358	Hopen East	0	8	2
R358-7-03	ANTI-BACTERIAL	EFAECALIS_MIC	0.416551	ABS600	I	2015-10-08	MARBIO	250	µg/ml	MAL	76.283	33.05	358	Hopen East	0	8	3
R358-7-04	ANTI-BACTERIAL	EFAECALIS_MIC	0.376059	ABS600	I	2015-10-08	MARBIO	250	µg/ml	MAL	76.283	33.05	358	Hopen East	0	8	4
R358-7-05	ANTI-BACTERIAL	EFAECALIS_MIC	0.124499	ABS600	I	2015-10-08	MARBIO	250	µg/ml	MAL	76.283	33.05	358	Hopen East	0	8	5
R358-7-06	ANTI-BACTERIAL	EFAECALIS_MIC	0.291063	ABS600	I	2015-10-08	MARBIO	250	µg/ml	MAL	76.283	33.05	358	Hopen East	0	8	6
R358-7-07	ANTI-BACTERIAL	EFAECALIS_MIC	0.292504	ABS600	I	2015-10-08	MARBIO	250	µg/ml	MAL	76.283	33.05	358	Hopen East	0	8	7
R358-7-08	ANTI-BACTERIAL	EFAECALIS_MIC	0.312462	ABS600	I	2015-10-08	MARBIO	250	µg/ml	MAL	76.283	33.05	358	Hopen East	0	8	8
R370-17-01	ANTI-BACTERIAL	EFAECALIS_MIC	0.437928	ABS600	I	2015-10-08	MARBIO	250	µg/ml	MAL	76.466	33.065	370	Hopen East	0	9	1
R370-17-02	ANTI-BACTERIAL	EFAECALIS_MIC	0.390765	ABS600	I	2015-10-08	MARBIO	250	µg/ml	MAL	76.466	33.065	370	Hopen East	0	9	2
R370-17-03	ANTI-BACTERIAL	EFAECALIS_MIC	0.401409	ABS600	I	2015-10-08	MARBIO	250	µg/ml	MAL	76.466	33.065	370	Hopen East	0	9	3
R370-17-04	ANTI-BACTERIAL	EFAECALIS_MIC	0.226054	ABS600	I	2015-10-08	MARBIO	250	µg/ml	MAL	76.466	33.065	370	Hopen East	0	9	4
R370-17-05	ANTI-BACTERIAL	EFAECALIS_MIC	0.193463	ABS600	I	2015-10-08	MARBIO	250	µg/ml	MAL	76.466	33.065	370	Hopen East	0	9	5
R370-17-06	ANTI-BACTERIAL	EFAECALIS_MIC	0.2386	ABS600	I	2015-10-08	MARBIO	250	µg/ml	MAL	76.466	33.065	370	Hopen East	0	9	6
R370-17-07	ANTI-BACTERIAL	EFAECALIS_MIC	0.256366	ABS600	I	2015-10-08	MARBIO	250	µg/ml	MAL	76.466	33.065	370	Hopen East	0	9	7
R370-17-08	ANTI-BACTERIAL	EFAECALIS_MIC	0.22114	ABS600	I	2015-10-08	MARBIO	250	µg/ml	MAL	76.466	33.065	370	Hopen East	0	9	8
R378-8-01	ANTI-BACTERIAL	EFAECALIS_MIC	0.476901	ABS600	I	2015-10-08	MARBIO	250	µg/ml	MAL	76.435	32.993	378	Hopen East	0	10	1
R378-8-02	ANTI-BACTERIAL	EFAECALIS_MIC	0.447534	ABS600	I	2015-10-08	MARBIO	250	µg/ml	MAL	76.435	32.993	378	Hopen East	0	10	2
R378-8-03	ANTI-BACTERIAL	EFAECALIS_MIC	0.452589	ABS600	I	2015-10-08	MARBIO	250	µg/ml	MAL	76.435	32.993	378	Hopen East	0	10	3
R378-8-04	ANTI-BACTERIAL	EFAECALIS_MIC	0.179462	ABS600	I	2015-10-08	MARBIO	250	µg/ml	MAL	76.435	32.993	378	Hopen East	0	10	4
R378-8-05	ANTI-BACTERIAL	EFAECALIS_MIC	0.125935	ABS600	I	2015-10-08	MARBIO	250	µg/ml	MAL	76.435	32.993	378	Hopen East	0	10	5
R378-8-06	ANTI-BACTERIAL	EFAECALIS_MIC	0.296149	ABS600	I	2015-10-08	MARBIO	250	µg/ml	MAL	76.435	32.993	378	Hopen East	0	10	6
R378-8-07	ANTI-BACTERIAL	EFAECALIS_MIC	0.243602	ABS600	I	2015-10-08	MARBIO	250	µg/ml	MAL	76.435	32.993	378	Hopen East	0	10	7
R378-8-08	ANTI-BACTERIAL	EFAECALIS_MIC	0.297743	ABS600	I	2015-10-08	MARBIO	250	µg/ml	MAL	76.435	32.993	378	Hopen East	0	10	8
R478-15-01	ANTI-BACTERIAL	EFAECALIS_MIC	0.491191	ABS600	I	2015-10-08	MARBIO	250	µg/ml	MAL	79.414	9.321	478	Svalbard North West	0	11	1
R478-15-02	ANTI-BACTERIAL	EFAECALIS_MIC	0.456274	ABS600	I	2015-10-08	MARBIO	250	µg/ml	MAL	79.414	9.321	478	Svalbard North West	0	11	2
R478-15-03	ANTI-BACTERIAL	EFAECALIS_MIC	0.373104	ABS600	I	2015-10-08	MARBIO	250	µg/ml	MAL	79.414	9.321	478	Svalbard North West	0	11	3
R478-15-04	ANTI-BACTERIAL	EFAECALIS_MIC	0.375875	ABS600	I	2015-10-08	MARBIO	250	µg/ml	MAL	79.414	9.321	478	Svalbard North West	0	11	4
R478-15-05	ANTI-BACTERIAL	EFAECALIS_MIC	0.127982	ABS600	I	2015-10-08	MARBIO	250	µg/ml	MAL	79.414	9.321	478	Svalbard North West	0	11	5
R478-15-06	ANTI-BACTERIAL	EFAECALIS_MIC	0.151622	ABS600	I	2015-10-08	MARBIO	250	µg/ml	MAL	79.414	9.321	478	Svalbard North West	0	11	6
R478-15-07	ANTI-BACTERIAL	EFAECALIS_MIC	0.281136	ABS600	I	2015-10-08	MARBIO	250	µg/ml	MAL	79.414	9.321	478	Svalbard North West	0	11	7
R478-15-08	ANTI-BACTERIAL	EFAECALIS_MIC	0.334187	ABS600	I	2015-10-08	MARBIO	250	µg/ml	MAL	79.414	9.321	478	Svalbard North West	0	11	8
R488-7-01	ANTI-BACTERIAL	EFAECALIS_MIC	0.488804	ABS600	I	2015-10-08	MARBIO	250	µg/ml	MAL	80.009	9.175	488	Svalbard North West	0	12	1
R488-7-02	ANTI-BACTERIAL	EFAECALIS_MIC	0.479662	ABS600	I	2015-10-08	MARBIO	250	µg/ml	MAL	80.009	9.175	488	Svalbard North West	0	12	2
R488-7-03	ANTI-BACTERIAL	EFAECALIS_MIC	0.432065	ABS600	I	2015-10-08	MARBIO	250	µg/ml	MAL	80.009	9.175	488	Svalbard North West	0	12	3
R488-7-04	ANTI-BACTERIAL	EFAECALIS_MIC	0.360264	ABS600	I	2015-10-08	MARBIO	250	µg/ml	MAL	80.009	9.175	488	Svalbard North West	0	12	4
R488-7-05	ANTI-BACTERIAL	EFAECALIS_MIC	0.271767	ABS600	I	2015-10-08	MARBIO	250	µg/ml	MAL	80.009	9.175	488	Svalbard North West	0	12	5
R488-7-06	ANTI-BACTERIAL	EFAECALIS_MIC	0.284366	ABS600	I	2015-10-08	MARBIO	250	µg/ml	MAL	80.009	9.175	488	Svalbard North West	0	12	6
R488-7-07	ANTI-BACTERIAL	EFAECALIS_MIC	0.311061	ABS600	I	2015-10-08	MARBIO	250	µg/ml	MAL	80.009	9.175	488	Svalbard North West	0	12	7
R488-7-08	ANTI-BACTERIAL	EFAECALIS_MIC	0.317539	ABS600	I	2015-10-08	MARBIO	250	µg/ml	MAL	80.009	9.175	488	Svalbard North West	0	12	8
R497-19-01	ANTI-BACTERIAL	EFAECALIS_MIC	0.447198	ABS600	I	2015-10-08	MARBIO	250	µg/ml	MAL	79.994	9.031	497	Svalbard North West	1	13	1
R497-19-02	ANTI-BACTERIAL	EFAECALIS_MIC	0.412307	ABS600	I	2015-10-08	MARBIO	250	µg/ml	MAL	79.994	9.031	497	Svalbard North West	1	13	2
R497-19-03	ANTI-BACTERIAL	EFAECALIS_MIC	0.419994	ABS600	I	2015-10-08	MARBIO	250	µg/ml	MAL	79.994	9.031	497	Svalbard North West	1	13	3
R497-19-04	ANTI-BACTERIAL	EFAECALIS_MIC	0.345857	ABS600	I	2015-10-08	MARBIO	250	µg/ml	MAL	79.994	9.031	497	Svalbard North West	1	13	4
R497-19-05	ANTI-BACTERIAL	EFAECALIS_MIC	0.203814	ABS600	I	2015-10-08	MARBIO	250	µg/ml	MAL	79.994	9.031	497	Svalbard North West	1	13	5
R497-19-06	ANTI-BACTERIAL	EFAECALIS_MIC	0.317248	ABS600	I	2015-10-08	MARBIO	250	µg/ml	MAL	79.994	9.031	497	Svalbard North West	1	13	6
R497-19-07	ANTI-BACTERIAL	EFAECALIS_MIC	0.247583	ABS600	I	2015-10-08	MARBIO	250	µg/ml	MAL	79.994	9.031	497	Svalbard North West	1	13	7
R497-19-08	ANTI-BACTERIAL	EFAECALIS_MIC	0.284695	ABS600	I	2015-10-08	MARBIO	250	µg/ml	MAL	79.994	9.031	497	Svalbard North West	1	13	8
R508-5-01	ANTI-BACTERIAL	EFAECALIS_MIC	0.384829	ABS600	I	2015-10-08	MARBIO	250	µg/ml	MAL	79.951	9.056	508	Svalbard North West	1	14	1
R508-5-02	ANTI-BACTERIAL	EFAECALIS_MIC	0.380234	ABS600	I	2015-10-08	MARBIO	250	µg/ml	MAL	79.951	9.056	508	Svalbard North West	1	14	2
R508-5-03	ANTI-BACTERIAL	EFAECALIS_MIC	0.417454	ABS600	I	2015-10-08	MARBIO	250	µg/ml	MAL	79.951	9.056	508	Svalbard North West	1	14	3
R508-5-04	ANTI-BACTERIAL	EFAECALIS_MIC	0.337609	ABS600	I	2015-10-08	MARBIO	250	µg/ml	MAL	79.951	9.056	508	Svalbard North West	1	14	4
R508-5-05	ANTI-BACTERIAL	EFAECALIS_MIC	0.208282	ABS600	I	2015-10-08	MARBIO	250	µg/ml	MAL	79.951	9.056	508	Svalbard North West	1	14	5
R508-5-06	ANTI-BACTERIAL	EFAECALIS_MIC	0.222007	ABS600	I	2015-10-08	MARBIO	250	µg/ml	MAL	79.951	9.056	508	Svalbard North West	1	14	6
R508-5-07	ANTI-BACTERIAL	EFAECALIS_MIC	0.276278	ABS600	I	2015-10-08	MARBIO	250	µg/ml	MAL	79.951	9.056	508	Svalbard North West	1	14	7
R508-5-08	ANTI-BACTERIAL	EFAECALIS_MIC	0.28412	ABS600	I	2015-10-08	MARBIO	250	µg/ml	MAL	79.951	9.056	508	Svalbard North West	1	14	8
R518-6-01	ANTI-BACTERIAL	EFAECALIS_MIC	0.478363	ABS600	I	2015-10-08	MARBIO	250	µg/ml	MAL	79.638	9.738	518	Svalbard North West	0	15	1
R518-6-02	ANTI-BACTERIAL	EFAECALIS_MIC	0.461843	ABS600	I	2015-10-08	MARBIO	250	µg/ml	MAL	79.638	9.738	518	Svalbard North West	0	15	2
R518-6-03	ANTI-BACTERIAL	EFAECALIS_MIC	0.442524	ABS600	I	2015-10-08	MARBIO	250	µg/ml	MAL	79.638	9.738	518	Svalbard North West	0	15	3
R518-6-04	ANTI-BACTERIAL	EFAECALIS_MIC	0.327309	ABS600	I	2015-10-08	MARBIO	250	µg/ml	MAL	79.638	9.738	518	Svalbard North West	0	15	4
R518-6-05	ANTI-BACTERIAL	EFAECALIS_MIC	0.258057	ABS600	I	2015-10-08	MARBIO	250	µg/ml	MAL	79.638	9.738	518	Svalbard North West	0	15	5
R518-6-06	ANTI-BACTERIAL	EFAECALIS_MIC	0.288802	ABS600	I	2015-10-08	MARBIO	250	µg/ml	MAL	79.638	9.738	518	Svalbard North West	0	15	6
R518-6-07	ANTI-BACTERIAL	EFAECALIS_MIC	0.319109	ABS600	I	2015-10-08	MARBIO	250	µg/ml	MAL	79.638	9.738	518	Svalbard North West	0	15	7
R518-6-08	ANTI-BACTERIAL	EFAECALIS_MIC	0.306374	ABS600	I	2015-10-08	MARBIO	250	µg/ml	MAL	79.638	9.738	518	Svalbard North West	0	15	8
R478-15-06	ANTI-OXIDANT	HEPG2_CAA	36.9415	PCT_ACTIVITY	A	2015-10-13	MARBIO	50	µg/ml	MAL	79.414	9.321	478	Svalbard North West	0	11	6
FIN-10-01	ANTI-OXIDANT	HEPG2_CAA	130.952	PCT_ACTIVITY	I	2015-10-13	MARBIO	50	µg/ml	MAL	69.2	17.95	F10	UiT - Lab	0	a	1
FIN-10-02	ANTI-OXIDANT	HEPG2_CAA	137.265	PCT_ACTIVITY	I	2015-10-13	MARBIO	50	µg/ml	MAL	69.2	17.95	F10	UiT - Lab	0	a	2
FIN-10-03	ANTI-OXIDANT	HEPG2_CAA	139.303	PCT_ACTIVITY	I	2015-10-13	MARBIO	50	µg/ml	MAL	69.2	17.95	F10	UiT - Lab	0	a	3
FIN-10-04	ANTI-OXIDANT	HEPG2_CAA	150.312	PCT_ACTIVITY	I	2015-10-13	MARBIO	50	µg/ml	MAL	69.2	17.95	F10	UiT - Lab	0	a	4
FIN-10-05	ANTI-OXIDANT	HEPG2_CAA	119.09	PCT_ACTIVITY	I	2015-10-13	MARBIO	50	µg/ml	MAL	69.2	17.95	F10	UiT - Lab	0	a	5
FIN-10-06	ANTI-OXIDANT	HEPG2_CAA	143.485	PCT_ACTIVITY	I	2015-10-13	MARBIO	50	µg/ml	MAL	69.2	17.95	F10	UiT - Lab	0	a	6
FIN-10-07	ANTI-OXIDANT	HEPG2_CAA	138.032	PCT_ACTIVITY	I	2015-10-13	MARBIO	50	µg/ml	MAL	69.2	17.95	F10	UiT - Lab	0	a	7
FIN-10-08	ANTI-OXIDANT	HEPG2_CAA	137.945	PCT_ACTIVITY	I	2015-10-13	MARBIO	50	µg/ml	MAL	69.2	17.95	F10	UiT - Lab	0	a	8
FIN-21-01	ANTI-OXIDANT	HEPG2_CAA	136.509	PCT_ACTIVITY	I	2015-10-13	MARBIO	50	µg/ml	MAL	69.2	17.95	F10	UiT - Lab	0	b	1
FIN-21-02	ANTI-OXIDANT	HEPG2_CAA	144.416	PCT_ACTIVITY	I	2015-10-13	MARBIO	50	µg/ml	MAL	69.2	17.95	F10	UiT - Lab	0	b	2
FIN-21-03	ANTI-OXIDANT	HEPG2_CAA	143.498	PCT_ACTIVITY	I	2015-10-13	MARBIO	50	µg/ml	MAL	69.2	17.95	F10	UiT - Lab	0	b	3
FIN-21-04	ANTI-OXIDANT	HEPG2_CAA	157.744	PCT_ACTIVITY	I	2015-10-13	MARBIO	50	µg/ml	MAL	69.2	17.95	F10	UiT - Lab	0	b	4
FIN-21-05	ANTI-OXIDANT	HEPG2_CAA	122.416	PCT_ACTIVITY	I	2015-10-13	MARBIO	50	µg/ml	MAL	69.2	17.95	F10	UiT - Lab	0	b	5
FIN-21-06	ANTI-OXIDANT	HEPG2_CAA	148.593	PCT_ACTIVITY	I	2015-10-13	MARBIO	50	µg/ml	MAL	69.2	17.95	F10	UiT - Lab	0	b	6
FIN-21-07	ANTI-OXIDANT	HEPG2_CAA	144.221	PCT_ACTIVITY	I	2015-10-13	MARBIO	50	µg/ml	MAL	69.2	17.95	F10	UiT - Lab	0	b	7
FIN-21-08	ANTI-OXIDANT	HEPG2_CAA	143.403	PCT_ACTIVITY	I	2015-10-13	MARBIO	50	µg/ml	MAL	69.2	17.95	F10	UiT - Lab	0	b	8
FIN-3-01	ANTI-OXIDANT	HEPG2_CAA	127.292	PCT_ACTIVITY	I	2015-10-13	MARBIO	50	µg/ml	MAL	69.2	17.95	F10	UiT - Lab	0	c	1
FIN-3-02	ANTI-OXIDANT	HEPG2_CAA	134.765	PCT_ACTIVITY	I	2015-10-13	MARBIO	50	µg/ml	MAL	69.2	17.95	F10	UiT - Lab	0	c	2
FIN-3-03	ANTI-OXIDANT	HEPG2_CAA	138.771	PCT_ACTIVITY	I	2015-10-13	MARBIO	50	µg/ml	MAL	69.2	17.95	F10	UiT - Lab	0	c	3
FIN-3-04	ANTI-OXIDANT	HEPG2_CAA	140.534	PCT_ACTIVITY	I	2015-10-13	MARBIO	50	µg/ml	MAL	69.2	17.95	F10	UiT - Lab	0	c	4
FIN-3-05	ANTI-OXIDANT	HEPG2_CAA	115.209	PCT_ACTIVITY	I	2015-10-13	MARBIO	50	µg/ml	MAL	69.2	17.95	F10	UiT - Lab	0	c	5
FIN-3-06	ANTI-OXIDANT	HEPG2_CAA	135.869	PCT_ACTIVITY	I	2015-10-13	MARBIO	50	µg/ml	MAL	69.2	17.95	F10	UiT - Lab	0	c	6
FIN-3-07	ANTI-OXIDANT	HEPG2_CAA	135.814	PCT_ACTIVITY	I	2015-10-13	MARBIO	50	µg/ml	MAL	69.2	17.95	F10	UiT - Lab	0	c	7
FIN-3-08	ANTI-OXIDANT	HEPG2_CAA	129.651	PCT_ACTIVITY	I	2015-10-13	MARBIO	50	µg/ml	MAL	69.2	17.95	F10	UiT - Lab	0	c	8
R235-10-01	ANTI-OXIDANT	HEPG2_CAA	126.637	PCT_ACTIVITY	I	2015-10-13	MARBIO	50	µg/ml	MAL	71.095	24.482	235	Finnmark	3	1	1
R235-10-02	ANTI-OXIDANT	HEPG2_CAA	128.085	PCT_ACTIVITY	I	2015-10-13	MARBIO	50	µg/ml	MAL	71.095	24.482	235	Finnmark	3	1	2
R235-10-03	ANTI-OXIDANT	HEPG2_CAA	122.831	PCT_ACTIVITY	I	2015-10-13	MARBIO	50	µg/ml	MAL	71.095	24.482	235	Finnmark	3	1	3
R235-10-04	ANTI-OXIDANT	HEPG2_CAA	125.968	PCT_ACTIVITY	I	2015-10-13	MARBIO	50	µg/ml	MAL	71.095	24.482	235	Finnmark	3	1	4
R235-10-05	ANTI-OXIDANT	HEPG2_CAA	129.749	PCT_ACTIVITY	I	2015-10-13	MARBIO	50	µg/ml	MAL	71.095	24.482	235	Finnmark	3	1	5
R235-10-06	ANTI-OXIDANT	HEPG2_CAA	122.451	PCT_ACTIVITY	I	2015-10-13	MARBIO	50	µg/ml	MAL	71.095	24.482	235	Finnmark	3	1	6
R235-10-07	ANTI-OXIDANT	HEPG2_CAA	125.256	PCT_ACTIVITY	I	2015-10-13	MARBIO	50	µg/ml	MAL	71.095	24.482	235	Finnmark	3	1	7
R235-10-08	ANTI-OXIDANT	HEPG2_CAA	119.053	PCT_ACTIVITY	I	2015-10-13	MARBIO	50	µg/ml	MAL	71.095	24.482	235	Finnmark	3	1	8
R251-9-01	ANTI-OXIDANT	HEPG2_CAA	125.347	PCT_ACTIVITY	I	2015-10-13	MARBIO	50	µg/ml	MAL	71.143	24.719	251	Finnmark	3	2	1
R251-9-02	ANTI-OXIDANT	HEPG2_CAA	122.445	PCT_ACTIVITY	I	2015-10-13	MARBIO	50	µg/ml	MAL	71.143	24.719	251	Finnmark	3	2	2
R251-9-03	ANTI-OXIDANT	HEPG2_CAA	123.45	PCT_ACTIVITY	I	2015-10-13	MARBIO	50	µg/ml	MAL	71.143	24.719	251	Finnmark	3	2	3
R251-9-04	ANTI-OXIDANT	HEPG2_CAA	124.648	PCT_ACTIVITY	I	2015-10-13	MARBIO	50	µg/ml	MAL	71.143	24.719	251	Finnmark	3	2	4
R251-9-05	ANTI-OXIDANT	HEPG2_CAA	129.723	PCT_ACTIVITY	I	2015-10-13	MARBIO	50	µg/ml	MAL	71.143	24.719	251	Finnmark	3	2	5
R251-9-06	ANTI-OXIDANT	HEPG2_CAA	124.718	PCT_ACTIVITY	I	2015-10-13	MARBIO	50	µg/ml	MAL	71.143	24.719	251	Finnmark	3	2	6
R251-9-07	ANTI-OXIDANT	HEPG2_CAA	116.864	PCT_ACTIVITY	I	2015-10-13	MARBIO	50	µg/ml	MAL	71.143	24.719	251	Finnmark	3	2	7
R251-9-08	ANTI-OXIDANT	HEPG2_CAA	119.098	PCT_ACTIVITY	I	2015-10-13	MARBIO	50	µg/ml	MAL	71.143	24.719	251	Finnmark	3	2	8
R260-3-01	ANTI-OXIDANT	HEPG2_CAA	98.173	PCT_ACTIVITY	I	2015-10-13	MARBIO	50	µg/ml	MAL	71.844	24.416	260	Finnmark	3	3	1
R260-3-02	ANTI-OXIDANT	HEPG2_CAA	97.3289	PCT_ACTIVITY	I	2015-10-13	MARBIO	50	µg/ml	MAL	71.844	24.416	260	Finnmark	3	3	2
R260-3-03	ANTI-OXIDANT	HEPG2_CAA	98.7639	PCT_ACTIVITY	I	2015-10-13	MARBIO	50	µg/ml	MAL	71.844	24.416	260	Finnmark	3	3	3
R260-3-04	ANTI-OXIDANT	HEPG2_CAA	111.055	PCT_ACTIVITY	I	2015-10-13	MARBIO	50	µg/ml	MAL	71.844	24.416	260	Finnmark	3	3	4
R260-3-05	ANTI-OXIDANT	HEPG2_CAA	113.337	PCT_ACTIVITY	I	2015-10-13	MARBIO	50	µg/ml	MAL	71.844	24.416	260	Finnmark	3	3	5
R260-3-06	ANTI-OXIDANT	HEPG2_CAA	134.989	PCT_ACTIVITY	I	2015-10-13	MARBIO	50	µg/ml	MAL	71.844	24.416	260	Finnmark	3	3	6
R260-3-07	ANTI-OXIDANT	HEPG2_CAA	105.587	PCT_ACTIVITY	I	2015-10-13	MARBIO	50	µg/ml	MAL	71.844	24.416	260	Finnmark	3	3	7
R260-3-08	ANTI-OXIDANT	HEPG2_CAA	131.12	PCT_ACTIVITY	I	2015-10-13	MARBIO	50	µg/ml	MAL	71.844	24.416	260	Finnmark	3	3	8
R318-1-01	ANTI-OXIDANT	HEPG2_CAA	111.464	PCT_ACTIVITY	I	2015-10-13	MARBIO	50	µg/ml	MAL	76.295	28.012	318	Hopen East	0	4	1
R318-1-02	ANTI-OXIDANT	HEPG2_CAA	114.71	PCT_ACTIVITY	I	2015-10-13	MARBIO	50	µg/ml	MAL	76.295	28.012	318	Hopen East	0	4	2
R318-1-03	ANTI-OXIDANT	HEPG2_CAA	119.313	PCT_ACTIVITY	I	2015-10-13	MARBIO	50	µg/ml	MAL	76.295	28.012	318	Hopen East	0	4	3
R318-1-04	ANTI-OXIDANT	HEPG2_CAA	130.3	PCT_ACTIVITY	I	2015-10-13	MARBIO	50	µg/ml	MAL	76.295	28.012	318	Hopen East	0	4	4
R318-1-05	ANTI-OXIDANT	HEPG2_CAA	124.906	PCT_ACTIVITY	I	2015-10-13	MARBIO	50	µg/ml	MAL	76.295	28.012	318	Hopen East	0	4	5
R318-1-06	ANTI-OXIDANT	HEPG2_CAA	147.346	PCT_ACTIVITY	I	2015-10-13	MARBIO	50	µg/ml	MAL	76.295	28.012	318	Hopen East	0	4	6
R318-1-07	ANTI-OXIDANT	HEPG2_CAA	116.163	PCT_ACTIVITY	I	2015-10-13	MARBIO	50	µg/ml	MAL	76.295	28.012	318	Hopen East	0	4	7
R318-1-08	ANTI-OXIDANT	HEPG2_CAA	136.776	PCT_ACTIVITY	I	2015-10-13	MARBIO	50	µg/ml	MAL	76.295	28.012	318	Hopen East	0	4	8
R318-2-01	ANTI-OXIDANT	HEPG2_CAA	101.33	PCT_ACTIVITY	I	2015-10-13	MARBIO	50	µg/ml	MAL	76.295	28.012	318	Hopen East	0	5	1
R318-2-02	ANTI-OXIDANT	HEPG2_CAA	97.5574	PCT_ACTIVITY	I	2015-10-13	MARBIO	50	µg/ml	MAL	76.295	28.012	318	Hopen East	0	5	2
R318-2-03	ANTI-OXIDANT	HEPG2_CAA	97.189	PCT_ACTIVITY	I	2015-10-13	MARBIO	50	µg/ml	MAL	76.295	28.012	318	Hopen East	0	5	3
R318-2-04	ANTI-OXIDANT	HEPG2_CAA	88.9649	PCT_ACTIVITY	I	2015-10-13	MARBIO	50	µg/ml	MAL	76.295	28.012	318	Hopen East	0	5	4
R318-2-05	ANTI-OXIDANT	HEPG2_CAA	107.91	PCT_ACTIVITY	I	2015-10-13	MARBIO	50	µg/ml	MAL	76.295	28.012	318	Hopen East	0	5	5
R318-2-06	ANTI-OXIDANT	HEPG2_CAA	123.686	PCT_ACTIVITY	I	2015-10-13	MARBIO	50	µg/ml	MAL	76.295	28.012	318	Hopen East	0	5	6
R318-2-07	ANTI-OXIDANT	HEPG2_CAA	89.9597	PCT_ACTIVITY	I	2015-10-13	MARBIO	50	µg/ml	MAL	76.295	28.012	318	Hopen East	0	5	7
R318-2-08	ANTI-OXIDANT	HEPG2_CAA	115.978	PCT_ACTIVITY	I	2015-10-13	MARBIO	50	µg/ml	MAL	76.295	28.012	318	Hopen East	0	5	8
R324-18-01	ANTI-OXIDANT	HEPG2_CAA	112.819	PCT_ACTIVITY	I	2015-10-13	MARBIO	50	µg/ml	MAL	76.734	29.254	324	Hopen East	1	6	1
R324-18-02	ANTI-OXIDANT	HEPG2_CAA	113.602	PCT_ACTIVITY	I	2015-10-13	MARBIO	50	µg/ml	MAL	76.734	29.254	324	Hopen East	1	6	2
R324-18-03	ANTI-OXIDANT	HEPG2_CAA	115.19	PCT_ACTIVITY	I	2015-10-13	MARBIO	50	µg/ml	MAL	76.734	29.254	324	Hopen East	1	6	3
R324-18-04	ANTI-OXIDANT	HEPG2_CAA	122.298	PCT_ACTIVITY	I	2015-10-13	MARBIO	50	µg/ml	MAL	76.734	29.254	324	Hopen East	1	6	4
R324-18-05	ANTI-OXIDANT	HEPG2_CAA	123.713	PCT_ACTIVITY	I	2015-10-13	MARBIO	50	µg/ml	MAL	76.734	29.254	324	Hopen East	1	6	5
R324-18-06	ANTI-OXIDANT	HEPG2_CAA	123.754	PCT_ACTIVITY	I	2015-10-13	MARBIO	50	µg/ml	MAL	76.734	29.254	324	Hopen East	1	6	6
R324-18-07	ANTI-OXIDANT	HEPG2_CAA	128.666	PCT_ACTIVITY	I	2015-10-13	MARBIO	50	µg/ml	MAL	76.734	29.254	324	Hopen East	1	6	7
R324-18-08	ANTI-OXIDANT	HEPG2_CAA	133.14	PCT_ACTIVITY	I	2015-10-13	MARBIO	50	µg/ml	MAL	76.734	29.254	324	Hopen East	1	6	8
R339-4-01	ANTI-OXIDANT	HEPG2_CAA	109.482	PCT_ACTIVITY	I	2015-10-13	MARBIO	50	µg/ml	MAL	76.125	33.496	339	Hopen East	0	7	1
R339-4-02	ANTI-OXIDANT	HEPG2_CAA	114.508	PCT_ACTIVITY	I	2015-10-13	MARBIO	50	µg/ml	MAL	76.125	33.496	339	Hopen East	0	7	2
R339-4-03	ANTI-OXIDANT	HEPG2_CAA	105.975	PCT_ACTIVITY	I	2015-10-13	MARBIO	50	µg/ml	MAL	76.125	33.496	339	Hopen East	0	7	3
R339-4-04	ANTI-OXIDANT	HEPG2_CAA	107.21	PCT_ACTIVITY	I	2015-10-13	MARBIO	50	µg/ml	MAL	76.125	33.496	339	Hopen East	0	7	4
R339-4-05	ANTI-OXIDANT	HEPG2_CAA	108.957	PCT_ACTIVITY	I	2015-10-13	MARBIO	50	µg/ml	MAL	76.125	33.496	339	Hopen East	0	7	5
R339-4-06	ANTI-OXIDANT	HEPG2_CAA	98.1998	PCT_ACTIVITY	I	2015-10-13	MARBIO	50	µg/ml	MAL	76.125	33.496	339	Hopen East	0	7	6
R339-4-07	ANTI-OXIDANT	HEPG2_CAA	112.733	PCT_ACTIVITY	I	2015-10-13	MARBIO	50	µg/ml	MAL	76.125	33.496	339	Hopen East	0	7	7
R339-4-08	ANTI-OXIDANT	HEPG2_CAA	118.937	PCT_ACTIVITY	I	2015-10-13	MARBIO	50	µg/ml	MAL	76.125	33.496	339	Hopen East	0	7	8
R358-7-01	ANTI-OXIDANT	HEPG2_CAA	113.242	PCT_ACTIVITY	I	2015-10-13	MARBIO	50	µg/ml	MAL	76.283	33.05	358	Hopen East	0	8	1
R358-7-02	ANTI-OXIDANT	HEPG2_CAA	119.931	PCT_ACTIVITY	I	2015-10-13	MARBIO	50	µg/ml	MAL	76.283	33.05	358	Hopen East	0	8	2
R358-7-03	ANTI-OXIDANT	HEPG2_CAA	121.172	PCT_ACTIVITY	I	2015-10-13	MARBIO	50	µg/ml	MAL	76.283	33.05	358	Hopen East	0	8	3
R358-7-04	ANTI-OXIDANT	HEPG2_CAA	116.847	PCT_ACTIVITY	I	2015-10-13	MARBIO	50	µg/ml	MAL	76.283	33.05	358	Hopen East	0	8	4
R358-7-06	ANTI-OXIDANT	HEPG2_CAA	119.799	PCT_ACTIVITY	I	2015-10-13	MARBIO	50	µg/ml	MAL	76.283	33.05	358	Hopen East	0	8	6
R358-7-07	ANTI-OXIDANT	HEPG2_CAA	114.921	PCT_ACTIVITY	I	2015-10-13	MARBIO	50	µg/ml	MAL	76.283	33.05	358	Hopen East	0	8	7
R358-7-08	ANTI-OXIDANT	HEPG2_CAA	118.84	PCT_ACTIVITY	I	2015-10-13	MARBIO	50	µg/ml	MAL	76.283	33.05	358	Hopen East	0	8	8
R370-17-01	ANTI-OXIDANT	HEPG2_CAA	105.241	PCT_ACTIVITY	I	2015-10-13	MARBIO	50	µg/ml	MAL	76.466	33.065	370	Hopen East	0	9	1
R370-17-02	ANTI-OXIDANT	HEPG2_CAA	110.561	PCT_ACTIVITY	I	2015-10-13	MARBIO	50	µg/ml	MAL	76.466	33.065	370	Hopen East	0	9	2
R370-17-03	ANTI-OXIDANT	HEPG2_CAA	115.43	PCT_ACTIVITY	I	2015-10-13	MARBIO	50	µg/ml	MAL	76.466	33.065	370	Hopen East	0	9	3
R370-17-04	ANTI-OXIDANT	HEPG2_CAA	126.922	PCT_ACTIVITY	I	2015-10-13	MARBIO	50	µg/ml	MAL	76.466	33.065	370	Hopen East	0	9	4
R370-17-05	ANTI-OXIDANT	HEPG2_CAA	122.398	PCT_ACTIVITY	I	2015-10-13	MARBIO	50	µg/ml	MAL	76.466	33.065	370	Hopen East	0	9	5
R370-17-06	ANTI-OXIDANT	HEPG2_CAA	113.653	PCT_ACTIVITY	I	2015-10-13	MARBIO	50	µg/ml	MAL	76.466	33.065	370	Hopen East	0	9	6
R370-17-07	ANTI-OXIDANT	HEPG2_CAA	122.176	PCT_ACTIVITY	I	2015-10-13	MARBIO	50	µg/ml	MAL	76.466	33.065	370	Hopen East	0	9	7
R370-17-08	ANTI-OXIDANT	HEPG2_CAA	129.888	PCT_ACTIVITY	I	2015-10-13	MARBIO	50	µg/ml	MAL	76.466	33.065	370	Hopen East	0	9	8
R378-8-01	ANTI-OXIDANT	HEPG2_CAA	125.274	PCT_ACTIVITY	I	2015-10-13	MARBIO	50	µg/ml	MAL	76.435	32.993	378	Hopen East	0	10	1
R378-8-02	ANTI-OXIDANT	HEPG2_CAA	132.396	PCT_ACTIVITY	I	2015-10-13	MARBIO	50	µg/ml	MAL	76.435	32.993	378	Hopen East	0	10	2
R378-8-03	ANTI-OXIDANT	HEPG2_CAA	133.772	PCT_ACTIVITY	I	2015-10-13	MARBIO	50	µg/ml	MAL	76.435	32.993	378	Hopen East	0	10	3
R378-8-04	ANTI-OXIDANT	HEPG2_CAA	127.736	PCT_ACTIVITY	I	2015-10-13	MARBIO	50	µg/ml	MAL	76.435	32.993	378	Hopen East	0	10	4
R378-8-05	ANTI-OXIDANT	HEPG2_CAA	122.827	PCT_ACTIVITY	I	2015-10-13	MARBIO	50	µg/ml	MAL	76.435	32.993	378	Hopen East	0	10	5
R378-8-06	ANTI-OXIDANT	HEPG2_CAA	129.192	PCT_ACTIVITY	I	2015-10-13	MARBIO	50	µg/ml	MAL	76.435	32.993	378	Hopen East	0	10	6
R378-8-07	ANTI-OXIDANT	HEPG2_CAA	139.394	PCT_ACTIVITY	I	2015-10-13	MARBIO	50	µg/ml	MAL	76.435	32.993	378	Hopen East	0	10	7
R378-8-08	ANTI-OXIDANT	HEPG2_CAA	129.719	PCT_ACTIVITY	I	2015-10-13	MARBIO	50	µg/ml	MAL	76.435	32.993	378	Hopen East	0	10	8
R478-15-01	ANTI-OXIDANT	HEPG2_CAA	122.258	PCT_ACTIVITY	I	2015-10-13	MARBIO	50	µg/ml	MAL	79.414	9.321	478	Svalbard North West	0	11	1
R478-15-02	ANTI-OXIDANT	HEPG2_CAA	126.951	PCT_ACTIVITY	I	2015-10-13	MARBIO	50	µg/ml	MAL	79.414	9.321	478	Svalbard North West	0	11	2
R478-15-03	ANTI-OXIDANT	HEPG2_CAA	126.642	PCT_ACTIVITY	I	2015-10-13	MARBIO	50	µg/ml	MAL	79.414	9.321	478	Svalbard North West	0	11	3
R478-15-04	ANTI-OXIDANT	HEPG2_CAA	120.25	PCT_ACTIVITY	I	2015-10-13	MARBIO	50	µg/ml	MAL	79.414	9.321	478	Svalbard North West	0	11	4
R478-15-05	ANTI-OXIDANT	HEPG2_CAA	103.075	PCT_ACTIVITY	I	2015-10-13	MARBIO	50	µg/ml	MAL	79.414	9.321	478	Svalbard North West	0	11	5
R478-15-07	ANTI-OXIDANT	HEPG2_CAA	125.532	PCT_ACTIVITY	I	2015-10-13	MARBIO	50	µg/ml	MAL	79.414	9.321	478	Svalbard North West	0	11	7
R478-15-08	ANTI-OXIDANT	HEPG2_CAA	131.878	PCT_ACTIVITY	I	2015-10-13	MARBIO	50	µg/ml	MAL	79.414	9.321	478	Svalbard North West	0	11	8
R488-7-01	ANTI-OXIDANT	HEPG2_CAA	123.927	PCT_ACTIVITY	I	2015-10-13	MARBIO	50	µg/ml	MAL	80.009	9.175	488	Svalbard North West	0	12	1
R488-7-02	ANTI-OXIDANT	HEPG2_CAA	129.032	PCT_ACTIVITY	I	2015-10-13	MARBIO	50	µg/ml	MAL	80.009	9.175	488	Svalbard North West	0	12	2
R488-7-03	ANTI-OXIDANT	HEPG2_CAA	112.777	PCT_ACTIVITY	I	2015-10-13	MARBIO	50	µg/ml	MAL	80.009	9.175	488	Svalbard North West	0	12	3
R488-7-04	ANTI-OXIDANT	HEPG2_CAA	110.618	PCT_ACTIVITY	I	2015-10-13	MARBIO	50	µg/ml	MAL	80.009	9.175	488	Svalbard North West	0	12	4
R488-7-05	ANTI-OXIDANT	HEPG2_CAA	123.102	PCT_ACTIVITY	I	2015-10-13	MARBIO	50	µg/ml	MAL	80.009	9.175	488	Svalbard North West	0	12	5
R488-7-06	ANTI-OXIDANT	HEPG2_CAA	129.538	PCT_ACTIVITY	I	2015-10-13	MARBIO	50	µg/ml	MAL	80.009	9.175	488	Svalbard North West	0	12	6
R488-7-07	ANTI-OXIDANT	HEPG2_CAA	123.137	PCT_ACTIVITY	I	2015-10-13	MARBIO	50	µg/ml	MAL	80.009	9.175	488	Svalbard North West	0	12	7
R488-7-08	ANTI-OXIDANT	HEPG2_CAA	126.575	PCT_ACTIVITY	I	2015-10-13	MARBIO	50	µg/ml	MAL	80.009	9.175	488	Svalbard North West	0	12	8
R497-19-01	ANTI-OXIDANT	HEPG2_CAA	116.409	PCT_ACTIVITY	I	2015-10-13	MARBIO	50	µg/ml	MAL	79.994	9.031	497	Svalbard North West	1	13	1
R497-19-02	ANTI-OXIDANT	HEPG2_CAA	123.425	PCT_ACTIVITY	I	2015-10-13	MARBIO	50	µg/ml	MAL	79.994	9.031	497	Svalbard North West	1	13	2
R497-19-03	ANTI-OXIDANT	HEPG2_CAA	121.557	PCT_ACTIVITY	I	2015-10-13	MARBIO	50	µg/ml	MAL	79.994	9.031	497	Svalbard North West	1	13	3
R497-19-04	ANTI-OXIDANT	HEPG2_CAA	127.942	PCT_ACTIVITY	I	2015-10-13	MARBIO	50	µg/ml	MAL	79.994	9.031	497	Svalbard North West	1	13	4
R497-19-05	ANTI-OXIDANT	HEPG2_CAA	128.038	PCT_ACTIVITY	I	2015-10-13	MARBIO	50	µg/ml	MAL	79.994	9.031	497	Svalbard North West	1	13	5
R497-19-06	ANTI-OXIDANT	HEPG2_CAA	122.841	PCT_ACTIVITY	I	2015-10-13	MARBIO	50	µg/ml	MAL	79.994	9.031	497	Svalbard North West	1	13	6
R497-19-07	ANTI-OXIDANT	HEPG2_CAA	121.045	PCT_ACTIVITY	I	2015-10-13	MARBIO	50	µg/ml	MAL	79.994	9.031	497	Svalbard North West	1	13	7
R497-19-08	ANTI-OXIDANT	HEPG2_CAA	115.617	PCT_ACTIVITY	I	2015-10-13	MARBIO	50	µg/ml	MAL	79.994	9.031	497	Svalbard North West	1	13	8
R508-5-01	ANTI-OXIDANT	HEPG2_CAA	116.81	PCT_ACTIVITY	I	2015-10-13	MARBIO	50	µg/ml	MAL	79.951	9.056	508	Svalbard North West	1	14	1
R508-5-02	ANTI-OXIDANT	HEPG2_CAA	121.377	PCT_ACTIVITY	I	2015-10-13	MARBIO	50	µg/ml	MAL	79.951	9.056	508	Svalbard North West	1	14	2
R508-5-03	ANTI-OXIDANT	HEPG2_CAA	122.628	PCT_ACTIVITY	I	2015-10-13	MARBIO	50	µg/ml	MAL	79.951	9.056	508	Svalbard North West	1	14	3
R508-5-04	ANTI-OXIDANT	HEPG2_CAA	115.891	PCT_ACTIVITY	I	2015-10-13	MARBIO	50	µg/ml	MAL	79.951	9.056	508	Svalbard North West	1	14	4
R508-5-05	ANTI-OXIDANT	HEPG2_CAA	120.368	PCT_ACTIVITY	I	2015-10-13	MARBIO	50	µg/ml	MAL	79.951	9.056	508	Svalbard North West	1	14	5
R508-5-06	ANTI-OXIDANT	HEPG2_CAA	123.592	PCT_ACTIVITY	I	2015-10-13	MARBIO	50	µg/ml	MAL	79.951	9.056	508	Svalbard North West	1	14	6
R508-5-07	ANTI-OXIDANT	HEPG2_CAA	131.065	PCT_ACTIVITY	I	2015-10-13	MARBIO	50	µg/ml	MAL	79.951	9.056	508	Svalbard North West	1	14	7
R508-5-08	ANTI-OXIDANT	HEPG2_CAA	130.557	PCT_ACTIVITY	I	2015-10-13	MARBIO	50	µg/ml	MAL	79.951	9.056	508	Svalbard North West	1	14	8
R518-6-01	ANTI-OXIDANT	HEPG2_CAA	125.548	PCT_ACTIVITY	I	2015-10-13	MARBIO	50	µg/ml	MAL	79.638	9.738	518	Svalbard North West	0	15	1
R518-6-02	ANTI-OXIDANT	HEPG2_CAA	131.504	PCT_ACTIVITY	I	2015-10-13	MARBIO	50	µg/ml	MAL	79.638	9.738	518	Svalbard North West	0	15	2
R518-6-03	ANTI-OXIDANT	HEPG2_CAA	126.953	PCT_ACTIVITY	I	2015-10-13	MARBIO	50	µg/ml	MAL	79.638	9.738	518	Svalbard North West	0	15	3
R518-6-04	ANTI-OXIDANT	HEPG2_CAA	138.377	PCT_ACTIVITY	I	2015-10-13	MARBIO	50	µg/ml	MAL	79.638	9.738	518	Svalbard North West	0	15	4
R518-6-05	ANTI-OXIDANT	HEPG2_CAA	134.211	PCT_ACTIVITY	I	2015-10-13	MARBIO	50	µg/ml	MAL	79.638	9.738	518	Svalbard North West	0	15	5
R518-6-06	ANTI-OXIDANT	HEPG2_CAA	128.953	PCT_ACTIVITY	I	2015-10-13	MARBIO	50	µg/ml	MAL	79.638	9.738	518	Svalbard North West	0	15	6
R518-6-07	ANTI-OXIDANT	HEPG2_CAA	134.481	PCT_ACTIVITY	I	2015-10-13	MARBIO	50	µg/ml	MAL	79.638	9.738	518	Svalbard North West	0	15	7
R518-6-08	ANTI-OXIDANT	HEPG2_CAA	127.49	PCT_ACTIVITY	I	2015-10-13	MARBIO	50	µg/ml	MAL	79.638	9.738	518	Svalbard North West	0	15	8
R358-7-05	ANTI-OXIDANT	HEPG2_CAA	76.0959	PCT_ACTIVITY	Q	2015-10-13	MARBIO	50	µg/ml	MAL	76.283	33.05	358	Hopen East	0	8	5
FIN-21-01	ANTI-OXIDANT	HEPG2_CLPAA	42.5875	PCT_ACTIVITY	A	2015-11-13	MARBIO	50	µg/ml	MAL	69.2	17.95	F10	UiT - Lab	0	b	1
R235-10-01	ANTI-OXIDANT	HEPG2_CLPAA	24.6847	PCT_ACTIVITY	A	2015-11-06	MARBIO	50	µg/ml	MAL	71.095	24.482	235	Finnmark	3	1	1
R251-9-01	ANTI-OXIDANT	HEPG2_CLPAA	14.162	PCT_ACTIVITY	A	2015-11-06	MARBIO	50	µg/ml	MAL	71.143	24.719	251	Finnmark	3	2	1
R251-9-02	ANTI-OXIDANT	HEPG2_CLPAA	39.0307	PCT_ACTIVITY	A	2015-11-06	MARBIO	50	µg/ml	MAL	71.143	24.719	251	Finnmark	3	2	2
R251-9-03	ANTI-OXIDANT	HEPG2_CLPAA	24.8914	PCT_ACTIVITY	A	2015-11-06	MARBIO	50	µg/ml	MAL	71.143	24.719	251	Finnmark	3	2	3
R251-9-04	ANTI-OXIDANT	HEPG2_CLPAA	37.0727	PCT_ACTIVITY	A	2015-11-06	MARBIO	50	µg/ml	MAL	71.143	24.719	251	Finnmark	3	2	4
R251-9-06	ANTI-OXIDANT	HEPG2_CLPAA	33.9306	PCT_ACTIVITY	A	2015-11-06	MARBIO	50	µg/ml	MAL	71.143	24.719	251	Finnmark	3	2	6
R324-18-03	ANTI-OXIDANT	HEPG2_CLPAA	33.5247	PCT_ACTIVITY	A	2015-11-13	MARBIO	50	µg/ml	MAL	76.734	29.254	324	Hopen East	1	6	3
R339-4-01	ANTI-OXIDANT	HEPG2_CLPAA	15.581	PCT_ACTIVITY	A	2015-11-06	MARBIO	50	µg/ml	MAL	76.125	33.496	339	Hopen East	0	7	1
R339-4-02	ANTI-OXIDANT	HEPG2_CLPAA	33.1819	PCT_ACTIVITY	A	2015-11-06	MARBIO	50	µg/ml	MAL	76.125	33.496	339	Hopen East	0	7	2
R339-4-03	ANTI-OXIDANT	HEPG2_CLPAA	24.9777	PCT_ACTIVITY	A	2015-11-06	MARBIO	50	µg/ml	MAL	76.125	33.496	339	Hopen East	0	7	3
R339-4-05	ANTI-OXIDANT	HEPG2_CLPAA	48.5337	PCT_ACTIVITY	A	2015-11-06	MARBIO	50	µg/ml	MAL	76.125	33.496	339	Hopen East	0	7	5
R339-4-07	ANTI-OXIDANT	HEPG2_CLPAA	48.8223	PCT_ACTIVITY	A	2015-11-06	MARBIO	50	µg/ml	MAL	76.125	33.496	339	Hopen East	0	7	7
R339-4-08	ANTI-OXIDANT	HEPG2_CLPAA	47.0931	PCT_ACTIVITY	A	2015-11-06	MARBIO	50	µg/ml	MAL	76.125	33.496	339	Hopen East	0	7	8
R358-7-01	ANTI-OXIDANT	HEPG2_CLPAA	15.2602	PCT_ACTIVITY	A	2015-11-06	MARBIO	50	µg/ml	MAL	76.283	33.05	358	Hopen East	0	8	1
R358-7-02	ANTI-OXIDANT	HEPG2_CLPAA	21.8373	PCT_ACTIVITY	A	2015-11-06	MARBIO	50	µg/ml	MAL	76.283	33.05	358	Hopen East	0	8	2
R358-7-03	ANTI-OXIDANT	HEPG2_CLPAA	11.1533	PCT_ACTIVITY	A	2015-11-06	MARBIO	50	µg/ml	MAL	76.283	33.05	358	Hopen East	0	8	3
R358-7-04	ANTI-OXIDANT	HEPG2_CLPAA	21.9989	PCT_ACTIVITY	A	2015-11-06	MARBIO	50	µg/ml	MAL	76.283	33.05	358	Hopen East	0	8	4
R358-7-06	ANTI-OXIDANT	HEPG2_CLPAA	-5.10739	PCT_ACTIVITY	A	2015-11-06	MARBIO	50	µg/ml	MAL	76.283	33.05	358	Hopen East	0	8	6
R358-7-07	ANTI-OXIDANT	HEPG2_CLPAA	35.1395	PCT_ACTIVITY	A	2015-11-06	MARBIO	50	µg/ml	MAL	76.283	33.05	358	Hopen East	0	8	7
R358-7-08	ANTI-OXIDANT	HEPG2_CLPAA	19.8958	PCT_ACTIVITY	A	2015-11-06	MARBIO	50	µg/ml	MAL	76.283	33.05	358	Hopen East	0	8	8
R378-8-06	ANTI-OXIDANT	HEPG2_CLPAA	46.2757	PCT_ACTIVITY	A	2015-11-06	MARBIO	50	µg/ml	MAL	76.435	32.993	378	Hopen East	0	10	6
R378-8-08	ANTI-OXIDANT	HEPG2_CLPAA	32.5391	PCT_ACTIVITY	A	2015-11-06	MARBIO	50	µg/ml	MAL	76.435	32.993	378	Hopen East	0	10	8
R478-15-01	ANTI-OXIDANT	HEPG2_CLPAA	44.0023	PCT_ACTIVITY	A	2015-11-06	MARBIO	50	µg/ml	MAL	79.414	9.321	478	Svalbard North West	0	11	1
R488-7-01	ANTI-OXIDANT	HEPG2_CLPAA	22.4824	PCT_ACTIVITY	A	2015-11-06	MARBIO	50	µg/ml	MAL	80.009	9.175	488	Svalbard North West	0	12	1
R488-7-02	ANTI-OXIDANT	HEPG2_CLPAA	42.8379	PCT_ACTIVITY	A	2015-11-06	MARBIO	50	µg/ml	MAL	80.009	9.175	488	Svalbard North West	0	12	2
R488-7-07	ANTI-OXIDANT	HEPG2_CLPAA	49.1282	PCT_ACTIVITY	A	2015-11-06	MARBIO	50	µg/ml	MAL	80.009	9.175	488	Svalbard North West	0	12	7
R488-7-08	ANTI-OXIDANT	HEPG2_CLPAA	30.9178	PCT_ACTIVITY	A	2015-11-06	MARBIO	50	µg/ml	MAL	80.009	9.175	488	Svalbard North West	0	12	8
R497-19-01	ANTI-OXIDANT	HEPG2_CLPAA	43.2798	PCT_ACTIVITY	A	2015-11-13	MARBIO	50	µg/ml	MAL	79.994	9.031	497	Svalbard North West	1	13	1
R497-19-02	ANTI-OXIDANT	HEPG2_CLPAA	40.9645	PCT_ACTIVITY	A	2015-11-13	MARBIO	50	µg/ml	MAL	79.994	9.031	497	Svalbard North West	1	13	2
R497-19-03	ANTI-OXIDANT	HEPG2_CLPAA	29.791	PCT_ACTIVITY	A	2015-11-13	MARBIO	50	µg/ml	MAL	79.994	9.031	497	Svalbard North West	1	13	3
R497-19-04	ANTI-OXIDANT	HEPG2_CLPAA	38.2652	PCT_ACTIVITY	A	2015-11-13	MARBIO	50	µg/ml	MAL	79.994	9.031	497	Svalbard North West	1	13	4
R497-19-05	ANTI-OXIDANT	HEPG2_CLPAA	19.8308	PCT_ACTIVITY	A	2015-11-13	MARBIO	50	µg/ml	MAL	79.994	9.031	497	Svalbard North West	1	13	5
R497-19-07	ANTI-OXIDANT	HEPG2_CLPAA	42.3689	PCT_ACTIVITY	A	2015-11-13	MARBIO	50	µg/ml	MAL	79.994	9.031	497	Svalbard North West	1	13	7
FIN-10-01	ANTI-OXIDANT	HEPG2_CLPAA	125.443	PCT_ACTIVITY	I	2015-11-13	MARBIO	50	µg/ml	MAL	69.2	17.95	F10	UiT - Lab	0	a	1
FIN-10-02	ANTI-OXIDANT	HEPG2_CLPAA	95.004	PCT_ACTIVITY	I	2015-11-13	MARBIO	50	µg/ml	MAL	69.2	17.95	F10	UiT - Lab	0	a	2
FIN-10-03	ANTI-OXIDANT	HEPG2_CLPAA	108.876	PCT_ACTIVITY	I	2015-11-13	MARBIO	50	µg/ml	MAL	69.2	17.95	F10	UiT - Lab	0	a	3
FIN-10-04	ANTI-OXIDANT	HEPG2_CLPAA	145.766	PCT_ACTIVITY	I	2015-11-13	MARBIO	50	µg/ml	MAL	69.2	17.95	F10	UiT - Lab	0	a	4
FIN-10-05	ANTI-OXIDANT	HEPG2_CLPAA	142.236	PCT_ACTIVITY	I	2015-11-13	MARBIO	50	µg/ml	MAL	69.2	17.95	F10	UiT - Lab	0	a	5
FIN-10-06	ANTI-OXIDANT	HEPG2_CLPAA	111.6	PCT_ACTIVITY	I	2015-11-13	MARBIO	50	µg/ml	MAL	69.2	17.95	F10	UiT - Lab	0	a	6
FIN-10-07	ANTI-OXIDANT	HEPG2_CLPAA	115.782	PCT_ACTIVITY	I	2015-11-13	MARBIO	50	µg/ml	MAL	69.2	17.95	F10	UiT - Lab	0	a	7
FIN-10-08	ANTI-OXIDANT	HEPG2_CLPAA	104.288	PCT_ACTIVITY	I	2015-11-13	MARBIO	50	µg/ml	MAL	69.2	17.95	F10	UiT - Lab	0	a	8
FIN-21-04	ANTI-OXIDANT	HEPG2_CLPAA	91.0957	PCT_ACTIVITY	I	2015-11-13	MARBIO	50	µg/ml	MAL	69.2	17.95	F10	UiT - Lab	0	b	4
FIN-21-05	ANTI-OXIDANT	HEPG2_CLPAA	87.4366	PCT_ACTIVITY	I	2015-11-13	MARBIO	50	µg/ml	MAL	69.2	17.95	F10	UiT - Lab	0	b	5
FIN-21-06	ANTI-OXIDANT	HEPG2_CLPAA	81.0393	PCT_ACTIVITY	I	2015-11-13	MARBIO	50	µg/ml	MAL	69.2	17.95	F10	UiT - Lab	0	b	6
FIN-21-07	ANTI-OXIDANT	HEPG2_CLPAA	64.4607	PCT_ACTIVITY	I	2015-11-13	MARBIO	50	µg/ml	MAL	69.2	17.95	F10	UiT - Lab	0	b	7
FIN-21-08	ANTI-OXIDANT	HEPG2_CLPAA	78.3095	PCT_ACTIVITY	I	2015-11-13	MARBIO	50	µg/ml	MAL	69.2	17.95	F10	UiT - Lab	0	b	8
FIN-3-01	ANTI-OXIDANT	HEPG2_CLPAA	128.989	PCT_ACTIVITY	I	2015-11-13	MARBIO	50	µg/ml	MAL	69.2	17.95	F10	UiT - Lab	0	c	1
FIN-3-02	ANTI-OXIDANT	HEPG2_CLPAA	116.837	PCT_ACTIVITY	I	2015-11-13	MARBIO	50	µg/ml	MAL	69.2	17.95	F10	UiT - Lab	0	c	2
FIN-3-03	ANTI-OXIDANT	HEPG2_CLPAA	103.68	PCT_ACTIVITY	I	2015-11-13	MARBIO	50	µg/ml	MAL	69.2	17.95	F10	UiT - Lab	0	c	3
FIN-3-04	ANTI-OXIDANT	HEPG2_CLPAA	140.6	PCT_ACTIVITY	I	2015-11-13	MARBIO	50	µg/ml	MAL	69.2	17.95	F10	UiT - Lab	0	c	4
FIN-3-05	ANTI-OXIDANT	HEPG2_CLPAA	129.277	PCT_ACTIVITY	I	2015-11-13	MARBIO	50	µg/ml	MAL	69.2	17.95	F10	UiT - Lab	0	c	5
FIN-3-06	ANTI-OXIDANT	HEPG2_CLPAA	100.624	PCT_ACTIVITY	I	2015-11-13	MARBIO	50	µg/ml	MAL	69.2	17.95	F10	UiT - Lab	0	c	6
FIN-3-07	ANTI-OXIDANT	HEPG2_CLPAA	91.1024	PCT_ACTIVITY	I	2015-11-13	MARBIO	50	µg/ml	MAL	69.2	17.95	F10	UiT - Lab	0	c	7
FIN-3-08	ANTI-OXIDANT	HEPG2_CLPAA	107.665	PCT_ACTIVITY	I	2015-11-13	MARBIO	50	µg/ml	MAL	69.2	17.95	F10	UiT - Lab	0	c	8
R235-10-04	ANTI-OXIDANT	HEPG2_CLPAA	80.7397	PCT_ACTIVITY	I	2015-11-06	MARBIO	50	µg/ml	MAL	71.095	24.482	235	Finnmark	3	1	4
R235-10-05	ANTI-OXIDANT	HEPG2_CLPAA	93.9101	PCT_ACTIVITY	I	2015-11-06	MARBIO	50	µg/ml	MAL	71.095	24.482	235	Finnmark	3	1	5
R235-10-06	ANTI-OXIDANT	HEPG2_CLPAA	91.6572	PCT_ACTIVITY	I	2015-11-06	MARBIO	50	µg/ml	MAL	71.095	24.482	235	Finnmark	3	1	6
R235-10-07	ANTI-OXIDANT	HEPG2_CLPAA	98.26	PCT_ACTIVITY	I	2015-11-06	MARBIO	50	µg/ml	MAL	71.095	24.482	235	Finnmark	3	1	7
R235-10-08	ANTI-OXIDANT	HEPG2_CLPAA	91.724	PCT_ACTIVITY	I	2015-11-06	MARBIO	50	µg/ml	MAL	71.095	24.482	235	Finnmark	3	1	8
R251-9-05	ANTI-OXIDANT	HEPG2_CLPAA	60.39	PCT_ACTIVITY	I	2015-11-06	MARBIO	50	µg/ml	MAL	71.143	24.719	251	Finnmark	3	2	5
R251-9-07	ANTI-OXIDANT	HEPG2_CLPAA	82.0612	PCT_ACTIVITY	I	2015-11-06	MARBIO	50	µg/ml	MAL	71.143	24.719	251	Finnmark	3	2	7
R251-9-08	ANTI-OXIDANT	HEPG2_CLPAA	86.0741	PCT_ACTIVITY	I	2015-11-06	MARBIO	50	µg/ml	MAL	71.143	24.719	251	Finnmark	3	2	8
R260-3-01	ANTI-OXIDANT	HEPG2_CLPAA	105.18	PCT_ACTIVITY	I	2015-10-23	MARBIO	50	µg/ml	MAL	71.844	24.416	260	Finnmark	3	3	1
R260-3-02	ANTI-OXIDANT	HEPG2_CLPAA	122.015	PCT_ACTIVITY	I	2015-10-23	MARBIO	50	µg/ml	MAL	71.844	24.416	260	Finnmark	3	3	2
R260-3-03	ANTI-OXIDANT	HEPG2_CLPAA	102.407	PCT_ACTIVITY	I	2015-10-23	MARBIO	50	µg/ml	MAL	71.844	24.416	260	Finnmark	3	3	3
R260-3-04	ANTI-OXIDANT	HEPG2_CLPAA	123.033	PCT_ACTIVITY	I	2015-10-23	MARBIO	50	µg/ml	MAL	71.844	24.416	260	Finnmark	3	3	4
R260-3-05	ANTI-OXIDANT	HEPG2_CLPAA	110.269	PCT_ACTIVITY	I	2015-10-23	MARBIO	50	µg/ml	MAL	71.844	24.416	260	Finnmark	3	3	5
R260-3-06	ANTI-OXIDANT	HEPG2_CLPAA	115.774	PCT_ACTIVITY	I	2015-10-23	MARBIO	50	µg/ml	MAL	71.844	24.416	260	Finnmark	3	3	6
R260-3-07	ANTI-OXIDANT	HEPG2_CLPAA	110.873	PCT_ACTIVITY	I	2015-10-23	MARBIO	50	µg/ml	MAL	71.844	24.416	260	Finnmark	3	3	7
R260-3-08	ANTI-OXIDANT	HEPG2_CLPAA	93.5734	PCT_ACTIVITY	I	2015-10-23	MARBIO	50	µg/ml	MAL	71.844	24.416	260	Finnmark	3	3	8
R318-1-01	ANTI-OXIDANT	HEPG2_CLPAA	114.983	PCT_ACTIVITY	I	2015-10-23	MARBIO	50	µg/ml	MAL	76.295	28.012	318	Hopen East	0	4	1
R318-1-02	ANTI-OXIDANT	HEPG2_CLPAA	119.757	PCT_ACTIVITY	I	2015-10-23	MARBIO	50	µg/ml	MAL	76.295	28.012	318	Hopen East	0	4	2
R318-1-03	ANTI-OXIDANT	HEPG2_CLPAA	106.947	PCT_ACTIVITY	I	2015-10-23	MARBIO	50	µg/ml	MAL	76.295	28.012	318	Hopen East	0	4	3
R318-1-04	ANTI-OXIDANT	HEPG2_CLPAA	128.513	PCT_ACTIVITY	I	2015-10-23	MARBIO	50	µg/ml	MAL	76.295	28.012	318	Hopen East	0	4	4
R318-1-05	ANTI-OXIDANT	HEPG2_CLPAA	93.8473	PCT_ACTIVITY	I	2015-10-23	MARBIO	50	µg/ml	MAL	76.295	28.012	318	Hopen East	0	4	5
R318-1-06	ANTI-OXIDANT	HEPG2_CLPAA	71.3202	PCT_ACTIVITY	I	2015-10-23	MARBIO	50	µg/ml	MAL	76.295	28.012	318	Hopen East	0	4	6
R318-1-07	ANTI-OXIDANT	HEPG2_CLPAA	70.6124	PCT_ACTIVITY	I	2015-10-23	MARBIO	50	µg/ml	MAL	76.295	28.012	318	Hopen East	0	4	7
R318-1-08	ANTI-OXIDANT	HEPG2_CLPAA	76.7683	PCT_ACTIVITY	I	2015-10-23	MARBIO	50	µg/ml	MAL	76.295	28.012	318	Hopen East	0	4	8
R318-2-01	ANTI-OXIDANT	HEPG2_CLPAA	109.86	PCT_ACTIVITY	I	2015-10-23	MARBIO	50	µg/ml	MAL	76.295	28.012	318	Hopen East	0	5	1
R318-2-02	ANTI-OXIDANT	HEPG2_CLPAA	129.679	PCT_ACTIVITY	I	2015-10-23	MARBIO	50	µg/ml	MAL	76.295	28.012	318	Hopen East	0	5	2
R318-2-03	ANTI-OXIDANT	HEPG2_CLPAA	119.754	PCT_ACTIVITY	I	2015-10-23	MARBIO	50	µg/ml	MAL	76.295	28.012	318	Hopen East	0	5	3
R318-2-04	ANTI-OXIDANT	HEPG2_CLPAA	132.294	PCT_ACTIVITY	I	2015-10-23	MARBIO	50	µg/ml	MAL	76.295	28.012	318	Hopen East	0	5	4
R318-2-05	ANTI-OXIDANT	HEPG2_CLPAA	106.794	PCT_ACTIVITY	I	2015-10-23	MARBIO	50	µg/ml	MAL	76.295	28.012	318	Hopen East	0	5	5
R318-2-06	ANTI-OXIDANT	HEPG2_CLPAA	117.023	PCT_ACTIVITY	I	2015-10-23	MARBIO	50	µg/ml	MAL	76.295	28.012	318	Hopen East	0	5	6
R318-2-07	ANTI-OXIDANT	HEPG2_CLPAA	104.311	PCT_ACTIVITY	I	2015-10-23	MARBIO	50	µg/ml	MAL	76.295	28.012	318	Hopen East	0	5	7
R318-2-08	ANTI-OXIDANT	HEPG2_CLPAA	69.7443	PCT_ACTIVITY	I	2015-10-23	MARBIO	50	µg/ml	MAL	76.295	28.012	318	Hopen East	0	5	8
R324-18-02	ANTI-OXIDANT	HEPG2_CLPAA	76.6879	PCT_ACTIVITY	I	2015-11-13	MARBIO	50	µg/ml	MAL	76.734	29.254	324	Hopen East	1	6	2
R324-18-04	ANTI-OXIDANT	HEPG2_CLPAA	87.3973	PCT_ACTIVITY	I	2015-11-13	MARBIO	50	µg/ml	MAL	76.734	29.254	324	Hopen East	1	6	4
R324-18-07	ANTI-OXIDANT	HEPG2_CLPAA	62.188	PCT_ACTIVITY	I	2015-11-13	MARBIO	50	µg/ml	MAL	76.734	29.254	324	Hopen East	1	6	7
R324-18-08	ANTI-OXIDANT	HEPG2_CLPAA	73.1209	PCT_ACTIVITY	I	2015-11-13	MARBIO	50	µg/ml	MAL	76.734	29.254	324	Hopen East	1	6	8
R339-4-04	ANTI-OXIDANT	HEPG2_CLPAA	66.5873	PCT_ACTIVITY	I	2015-11-06	MARBIO	50	µg/ml	MAL	76.125	33.496	339	Hopen East	0	7	4
R339-4-06	ANTI-OXIDANT	HEPG2_CLPAA	60.8627	PCT_ACTIVITY	I	2015-11-06	MARBIO	50	µg/ml	MAL	76.125	33.496	339	Hopen East	0	7	6
R358-7-05	ANTI-OXIDANT	HEPG2_CLPAA	86.3432	PCT_ACTIVITY	I	2015-11-06	MARBIO	50	µg/ml	MAL	76.283	33.05	358	Hopen East	0	8	5
R370-17-02	ANTI-OXIDANT	HEPG2_CLPAA	102.615	PCT_ACTIVITY	I	2015-11-13	MARBIO	50	µg/ml	MAL	76.466	33.065	370	Hopen East	0	9	2
R370-17-03	ANTI-OXIDANT	HEPG2_CLPAA	88.9896	PCT_ACTIVITY	I	2015-11-13	MARBIO	50	µg/ml	MAL	76.466	33.065	370	Hopen East	0	9	3
R370-17-04	ANTI-OXIDANT	HEPG2_CLPAA	98.152	PCT_ACTIVITY	I	2015-11-13	MARBIO	50	µg/ml	MAL	76.466	33.065	370	Hopen East	0	9	4
R370-17-05	ANTI-OXIDANT	HEPG2_CLPAA	85.3301	PCT_ACTIVITY	I	2015-11-13	MARBIO	50	µg/ml	MAL	76.466	33.065	370	Hopen East	0	9	5
R370-17-06	ANTI-OXIDANT	HEPG2_CLPAA	70.5516	PCT_ACTIVITY	I	2015-11-13	MARBIO	50	µg/ml	MAL	76.466	33.065	370	Hopen East	0	9	6
R370-17-07	ANTI-OXIDANT	HEPG2_CLPAA	65.3101	PCT_ACTIVITY	I	2015-11-13	MARBIO	50	µg/ml	MAL	76.466	33.065	370	Hopen East	0	9	7
R370-17-08	ANTI-OXIDANT	HEPG2_CLPAA	95.5724	PCT_ACTIVITY	I	2015-11-13	MARBIO	50	µg/ml	MAL	76.466	33.065	370	Hopen East	0	9	8
R378-8-02	ANTI-OXIDANT	HEPG2_CLPAA	66.339	PCT_ACTIVITY	I	2015-11-06	MARBIO	50	µg/ml	MAL	76.435	32.993	378	Hopen East	0	10	2
R378-8-04	ANTI-OXIDANT	HEPG2_CLPAA	111.513	PCT_ACTIVITY	I	2015-11-06	MARBIO	50	µg/ml	MAL	76.435	32.993	378	Hopen East	0	10	4
R378-8-05	ANTI-OXIDANT	HEPG2_CLPAA	112.447	PCT_ACTIVITY	I	2015-11-06	MARBIO	50	µg/ml	MAL	76.435	32.993	378	Hopen East	0	10	5
R478-15-03	ANTI-OXIDANT	HEPG2_CLPAA	64.9684	PCT_ACTIVITY	I	2015-11-06	MARBIO	50	µg/ml	MAL	79.414	9.321	478	Svalbard North West	0	11	3
R478-15-04	ANTI-OXIDANT	HEPG2_CLPAA	85.3817	PCT_ACTIVITY	I	2015-11-06	MARBIO	50	µg/ml	MAL	79.414	9.321	478	Svalbard North West	0	11	4
R478-15-05	ANTI-OXIDANT	HEPG2_CLPAA	108.182	PCT_ACTIVITY	I	2015-11-06	MARBIO	50	µg/ml	MAL	79.414	9.321	478	Svalbard North West	0	11	5
R478-15-06	ANTI-OXIDANT	HEPG2_CLPAA	104.346	PCT_ACTIVITY	I	2015-11-06	MARBIO	50	µg/ml	MAL	79.414	9.321	478	Svalbard North West	0	11	6
R478-15-07	ANTI-OXIDANT	HEPG2_CLPAA	98.7096	PCT_ACTIVITY	I	2015-11-06	MARBIO	50	µg/ml	MAL	79.414	9.321	478	Svalbard North West	0	11	7
R478-15-08	ANTI-OXIDANT	HEPG2_CLPAA	89.9393	PCT_ACTIVITY	I	2015-11-06	MARBIO	50	µg/ml	MAL	79.414	9.321	478	Svalbard North West	0	11	8
R488-7-04	ANTI-OXIDANT	HEPG2_CLPAA	74.4518	PCT_ACTIVITY	I	2015-11-06	MARBIO	50	µg/ml	MAL	80.009	9.175	488	Svalbard North West	0	12	4
R488-7-05	ANTI-OXIDANT	HEPG2_CLPAA	74.6286	PCT_ACTIVITY	I	2015-11-06	MARBIO	50	µg/ml	MAL	80.009	9.175	488	Svalbard North West	0	12	5
R497-19-08	ANTI-OXIDANT	HEPG2_CLPAA	78.8351	PCT_ACTIVITY	I	2015-11-13	MARBIO	50	µg/ml	MAL	79.994	9.031	497	Svalbard North West	1	13	8
R508-5-02	ANTI-OXIDANT	HEPG2_CLPAA	80.7231	PCT_ACTIVITY	I	2015-11-06	MARBIO	50	µg/ml	MAL	79.951	9.056	508	Svalbard North West	1	14	2
R508-5-03	ANTI-OXIDANT	HEPG2_CLPAA	85.6148	PCT_ACTIVITY	I	2015-11-06	MARBIO	50	µg/ml	MAL	79.951	9.056	508	Svalbard North West	1	14	3
R508-5-04	ANTI-OXIDANT	HEPG2_CLPAA	94.2383	PCT_ACTIVITY	I	2015-11-06	MARBIO	50	µg/ml	MAL	79.951	9.056	508	Svalbard North West	1	14	4
R508-5-05	ANTI-OXIDANT	HEPG2_CLPAA	93.7521	PCT_ACTIVITY	I	2015-11-06	MARBIO	50	µg/ml	MAL	79.951	9.056	508	Svalbard North West	1	14	5
R508-5-06	ANTI-OXIDANT	HEPG2_CLPAA	96.6543	PCT_ACTIVITY	I	2015-11-06	MARBIO	50	µg/ml	MAL	79.951	9.056	508	Svalbard North West	1	14	6
R508-5-07	ANTI-OXIDANT	HEPG2_CLPAA	92.0882	PCT_ACTIVITY	I	2015-11-06	MARBIO	50	µg/ml	MAL	79.951	9.056	508	Svalbard North West	1	14	7
R508-5-08	ANTI-OXIDANT	HEPG2_CLPAA	89.7871	PCT_ACTIVITY	I	2015-11-06	MARBIO	50	µg/ml	MAL	79.951	9.056	508	Svalbard North West	1	14	8
R518-6-01	ANTI-OXIDANT	HEPG2_CLPAA	107.119	PCT_ACTIVITY	I	2015-11-06	MARBIO	50	µg/ml	MAL	79.638	9.738	518	Svalbard North West	0	15	1
R518-6-02	ANTI-OXIDANT	HEPG2_CLPAA	129.205	PCT_ACTIVITY	I	2015-11-06	MARBIO	50	µg/ml	MAL	79.638	9.738	518	Svalbard North West	0	15	2
R518-6-03	ANTI-OXIDANT	HEPG2_CLPAA	85.1254	PCT_ACTIVITY	I	2015-11-06	MARBIO	50	µg/ml	MAL	79.638	9.738	518	Svalbard North West	0	15	3
R518-6-04	ANTI-OXIDANT	HEPG2_CLPAA	97.7872	PCT_ACTIVITY	I	2015-11-06	MARBIO	50	µg/ml	MAL	79.638	9.738	518	Svalbard North West	0	15	4
R518-6-05	ANTI-OXIDANT	HEPG2_CLPAA	86.4036	PCT_ACTIVITY	I	2015-11-06	MARBIO	50	µg/ml	MAL	79.638	9.738	518	Svalbard North West	0	15	5
R518-6-06	ANTI-OXIDANT	HEPG2_CLPAA	114.841	PCT_ACTIVITY	I	2015-11-06	MARBIO	50	µg/ml	MAL	79.638	9.738	518	Svalbard North West	0	15	6
R518-6-07	ANTI-OXIDANT	HEPG2_CLPAA	117.827	PCT_ACTIVITY	I	2015-11-06	MARBIO	50	µg/ml	MAL	79.638	9.738	518	Svalbard North West	0	15	7
R518-6-08	ANTI-OXIDANT	HEPG2_CLPAA	110.525	PCT_ACTIVITY	I	2015-11-06	MARBIO	50	µg/ml	MAL	79.638	9.738	518	Svalbard North West	0	15	8
FIN-21-02	ANTI-OXIDANT	HEPG2_CLPAA	58.2711	PCT_ACTIVITY	Q	2015-11-13	MARBIO	50	µg/ml	MAL	69.2	17.95	F10	UiT - Lab	0	b	2
FIN-21-03	ANTI-OXIDANT	HEPG2_CLPAA	54.6276	PCT_ACTIVITY	Q	2015-11-13	MARBIO	50	µg/ml	MAL	69.2	17.95	F10	UiT - Lab	0	b	3
R235-10-02	ANTI-OXIDANT	HEPG2_CLPAA	53.1781	PCT_ACTIVITY	Q	2015-11-06	MARBIO	50	µg/ml	MAL	71.095	24.482	235	Finnmark	3	1	2
R235-10-03	ANTI-OXIDANT	HEPG2_CLPAA	57.704	PCT_ACTIVITY	Q	2015-11-06	MARBIO	50	µg/ml	MAL	71.095	24.482	235	Finnmark	3	1	3
R324-18-01	ANTI-OXIDANT	HEPG2_CLPAA	58.4892	PCT_ACTIVITY	Q	2015-11-13	MARBIO	50	µg/ml	MAL	76.734	29.254	324	Hopen East	1	6	1
R324-18-05	ANTI-OXIDANT	HEPG2_CLPAA	56.4727	PCT_ACTIVITY	Q	2015-11-13	MARBIO	50	µg/ml	MAL	76.734	29.254	324	Hopen East	1	6	5
R324-18-06	ANTI-OXIDANT	HEPG2_CLPAA	56.7753	PCT_ACTIVITY	Q	2015-11-13	MARBIO	50	µg/ml	MAL	76.734	29.254	324	Hopen East	1	6	6
R370-17-01	ANTI-OXIDANT	HEPG2_CLPAA	57.2175	PCT_ACTIVITY	Q	2015-11-13	MARBIO	50	µg/ml	MAL	76.466	33.065	370	Hopen East	0	9	1
R378-8-01	ANTI-OXIDANT	HEPG2_CLPAA	55.2417	PCT_ACTIVITY	Q	2015-11-06	MARBIO	50	µg/ml	MAL	76.435	32.993	378	Hopen East	0	10	1
R378-8-03	ANTI-OXIDANT	HEPG2_CLPAA	55.1116	PCT_ACTIVITY	Q	2015-11-06	MARBIO	50	µg/ml	MAL	76.435	32.993	378	Hopen East	0	10	3
R378-8-07	ANTI-OXIDANT	HEPG2_CLPAA	57.7115	PCT_ACTIVITY	Q	2015-11-06	MARBIO	50	µg/ml	MAL	76.435	32.993	378	Hopen East	0	10	7
R478-15-02	ANTI-OXIDANT	HEPG2_CLPAA	52.0789	PCT_ACTIVITY	Q	2015-11-06	MARBIO	50	µg/ml	MAL	79.414	9.321	478	Svalbard North West	0	11	2
R488-7-03	ANTI-OXIDANT	HEPG2_CLPAA	58.5837	PCT_ACTIVITY	Q	2015-11-06	MARBIO	50	µg/ml	MAL	80.009	9.175	488	Svalbard North West	0	12	3
R488-7-06	ANTI-OXIDANT	HEPG2_CLPAA	53.8755	PCT_ACTIVITY	Q	2015-11-06	MARBIO	50	µg/ml	MAL	80.009	9.175	488	Svalbard North West	0	12	6
R497-19-06	ANTI-OXIDANT	HEPG2_CLPAA	56.382	PCT_ACTIVITY	Q	2015-11-13	MARBIO	50	µg/ml	MAL	79.994	9.031	497	Svalbard North West	1	13	6
R508-5-01	ANTI-OXIDANT	HEPG2_CLPAA	55.7368	PCT_ACTIVITY	Q	2015-11-06	MARBIO	50	µg/ml	MAL	79.951	9.056	508	Svalbard North West	1	14	1
FIN-10_5	ANTI-CANCER	MRC-5_MTT	26.1238	PCT_SURVIVAL	A	2015-09-11	MARBIO	50	µg/ml	KOH	69.2	17.95	F10	UiT - Lab	0	a	5
FIN-21_5	ANTI-CANCER	MRC-5_MTT	22.2866	PCT_SURVIVAL	A	2015-09-11	MARBIO	50	µg/ml	KOH	69.2	17.95	F10	UiT - Lab	0	b	5
FIN-3_5	ANTI-CANCER	MRC-5_MTT	47.2797	PCT_SURVIVAL	A	2015-09-11	MARBIO	50	µg/ml	KOH	69.2	17.95	F10	UiT - Lab	0	c	5
R235-10_5	ANTI-CANCER	MRC-5_MTT	6.38831	PCT_SURVIVAL	A	2015-09-11	MARBIO	50	µg/ml	KOH	71.095	24.482	235	Finnmark	3	1	5
R251-9_5	ANTI-CANCER	MRC-5_MTT	1.59004	PCT_SURVIVAL	A	2015-09-11	MARBIO	50	µg/ml	KOH	71.143	24.719	251	Finnmark	3	2	5
R260-3_5	ANTI-CANCER	MRC-5_MTT	47.6458	PCT_SURVIVAL	A	2015-09-11	MARBIO	50	µg/ml	KOH	71.844	24.416	260	Finnmark	3	3	5
R260-3_6	ANTI-CANCER	MRC-5_MTT	8.31238	PCT_SURVIVAL	A	2015-09-11	MARBIO	50	µg/ml	KOH	71.844	24.416	260	Finnmark	3	3	6
R260-3_7	ANTI-CANCER	MRC-5_MTT	32.934	PCT_SURVIVAL	A	2015-09-11	MARBIO	50	µg/ml	KOH	71.844	24.416	260	Finnmark	3	3	7
R318-1_5	ANTI-CANCER	MRC-5_MTT	-3.80072	PCT_SURVIVAL	A	2015-09-11	MARBIO	50	µg/ml	KOH	76.295	28.012	318	Hopen East	0	4	5
R318-1_6	ANTI-CANCER	MRC-5_MTT	14.3092	PCT_SURVIVAL	A	2015-09-11	MARBIO	50	µg/ml	KOH	76.295	28.012	318	Hopen East	0	4	6
R318-1_7	ANTI-CANCER	MRC-5_MTT	11.0734	PCT_SURVIVAL	A	2015-09-11	MARBIO	50	µg/ml	KOH	76.295	28.012	318	Hopen East	0	4	7
R318-2_5	ANTI-CANCER	MRC-5_MTT	43.8829	PCT_SURVIVAL	A	2015-09-11	MARBIO	50	µg/ml	KOH	76.295	28.012	318	Hopen East	0	5	5
R318-2_6	ANTI-CANCER	MRC-5_MTT	22.9687	PCT_SURVIVAL	A	2015-09-11	MARBIO	50	µg/ml	KOH	76.295	28.012	318	Hopen East	0	5	6
R324-18_4	ANTI-CANCER	MRC-5_MTT	-1.84701	PCT_SURVIVAL	A	2015-09-11	MARBIO	50	µg/ml	KOH	76.734	29.254	324	Hopen East	1	6	4
R324-18_5	ANTI-CANCER	MRC-5_MTT	9.93262	PCT_SURVIVAL	A	2015-09-11	MARBIO	50	µg/ml	KOH	76.734	29.254	324	Hopen East	1	6	5
R324-18_6	ANTI-CANCER	MRC-5_MTT	14.3084	PCT_SURVIVAL	A	2015-09-11	MARBIO	50	µg/ml	KOH	76.734	29.254	324	Hopen East	1	6	6
R324-18_7	ANTI-CANCER	MRC-5_MTT	26.6587	PCT_SURVIVAL	A	2015-09-11	MARBIO	50	µg/ml	KOH	76.734	29.254	324	Hopen East	1	6	7
R339-4_5	ANTI-CANCER	MRC-5_MTT	-2.1693	PCT_SURVIVAL	A	2015-09-11	MARBIO	50	µg/ml	KOH	76.125	33.496	339	Hopen East	0	7	5
R339-4_6	ANTI-CANCER	MRC-5_MTT	6.54735	PCT_SURVIVAL	A	2015-09-11	MARBIO	50	µg/ml	KOH	76.125	33.496	339	Hopen East	0	7	6
R358-7_5	ANTI-CANCER	MRC-5_MTT	0.116347	PCT_SURVIVAL	A	2015-09-11	MARBIO	50	µg/ml	KOH	76.283	33.05	358	Hopen East	0	8	5
R358-7_6	ANTI-CANCER	MRC-5_MTT	1.60704	PCT_SURVIVAL	A	2015-09-11	MARBIO	50	µg/ml	KOH	76.283	33.05	358	Hopen East	0	8	6
R370-17_4	ANTI-CANCER	MRC-5_MTT	40.1744	PCT_SURVIVAL	A	2015-09-11	MARBIO	50	µg/ml	KOH	76.466	33.065	370	Hopen East	0	9	4
R370-17_5	ANTI-CANCER	MRC-5_MTT	-1.03052	PCT_SURVIVAL	A	2015-09-11	MARBIO	50	µg/ml	KOH	76.466	33.065	370	Hopen East	0	9	5
R370-17_6	ANTI-CANCER	MRC-5_MTT	3.78914	PCT_SURVIVAL	A	2015-09-11	MARBIO	50	µg/ml	KOH	76.466	33.065	370	Hopen East	0	9	6
R370-17_7	ANTI-CANCER	MRC-5_MTT	3.28181	PCT_SURVIVAL	A	2015-09-11	MARBIO	50	µg/ml	KOH	76.466	33.065	370	Hopen East	0	9	7
R378-8_4	ANTI-CANCER	MRC-5_MTT	35.9467	PCT_SURVIVAL	A	2015-09-11	MARBIO	50	µg/ml	KOH	76.435	32.993	378	Hopen East	0	10	4
R378-8_5	ANTI-CANCER	MRC-5_MTT	-0.459929	PCT_SURVIVAL	A	2015-09-11	MARBIO	50	µg/ml	KOH	76.435	32.993	378	Hopen East	0	10	5
R478-15_5	ANTI-CANCER	MRC-5_MTT	8.45245	PCT_SURVIVAL	A	2015-09-11	MARBIO	50	µg/ml	KOH	79.414	9.321	478	Svalbard North West	0	11	5
R478-15_6	ANTI-CANCER	MRC-5_MTT	1.66488	PCT_SURVIVAL	A	2015-09-11	MARBIO	50	µg/ml	KOH	79.414	9.321	478	Svalbard North West	0	11	6
R488-7_4	ANTI-CANCER	MRC-5_MTT	44.4808	PCT_SURVIVAL	A	2015-09-11	MARBIO	50	µg/ml	KOH	80.009	9.175	488	Svalbard North West	0	12	4
R488-7_6	ANTI-CANCER	MRC-5_MTT	10.3694	PCT_SURVIVAL	A	2015-09-11	MARBIO	50	µg/ml	KOH	80.009	9.175	488	Svalbard North West	0	12	6
R497-19_5	ANTI-CANCER	MRC-5_MTT	-1.56748	PCT_SURVIVAL	A	2015-09-11	MARBIO	50	µg/ml	KOH	79.994	9.031	497	Svalbard North West	1	13	5
R508-5_4	ANTI-CANCER	MRC-5_MTT	14.4377	PCT_SURVIVAL	A	2015-09-11	MARBIO	50	µg/ml	KOH	79.951	9.056	508	Svalbard North West	1	14	4
R508-5_5	ANTI-CANCER	MRC-5_MTT	45.2548	PCT_SURVIVAL	A	2015-09-11	MARBIO	50	µg/ml	KOH	79.951	9.056	508	Svalbard North West	1	14	5
R508-5_6	ANTI-CANCER	MRC-5_MTT	-0.605721	PCT_SURVIVAL	A	2015-09-11	MARBIO	50	µg/ml	KOH	79.951	9.056	508	Svalbard North West	1	14	6
R508-5_7	ANTI-CANCER	MRC-5_MTT	22.3785	PCT_SURVIVAL	A	2015-09-11	MARBIO	50	µg/ml	KOH	79.951	9.056	508	Svalbard North West	1	14	7
R518-6_6	ANTI-CANCER	MRC-5_MTT	-1.84206	PCT_SURVIVAL	A	2015-09-11	MARBIO	50	µg/ml	KOH	79.638	9.738	518	Svalbard North West	0	15	6
R518-6_7	ANTI-CANCER	MRC-5_MTT	37.2975	PCT_SURVIVAL	A	2015-09-11	MARBIO	50	µg/ml	KOH	79.638	9.738	518	Svalbard North West	0	15	7
FIN-10_1	ANTI-CANCER	MRC-5_MTT	114.562	PCT_SURVIVAL	I	2015-09-11	MARBIO	50	µg/ml	KOH	69.2	17.95	F10	UiT - Lab	0	a	1
FIN-10_2	ANTI-CANCER	MRC-5_MTT	111.737	PCT_SURVIVAL	I	2015-09-11	MARBIO	50	µg/ml	KOH	69.2	17.95	F10	UiT - Lab	0	a	2
FIN-10_3	ANTI-CANCER	MRC-5_MTT	111.461	PCT_SURVIVAL	I	2015-09-11	MARBIO	50	µg/ml	KOH	69.2	17.95	F10	UiT - Lab	0	a	3
FIN-10_4	ANTI-CANCER	MRC-5_MTT	103.437	PCT_SURVIVAL	I	2015-09-11	MARBIO	50	µg/ml	KOH	69.2	17.95	F10	UiT - Lab	0	a	4
FIN-10_6	ANTI-CANCER	MRC-5_MTT	132.413	PCT_SURVIVAL	I	2015-09-11	MARBIO	50	µg/ml	KOH	69.2	17.95	F10	UiT - Lab	0	a	6
FIN-10_7	ANTI-CANCER	MRC-5_MTT	104.495	PCT_SURVIVAL	I	2015-09-11	MARBIO	50	µg/ml	KOH	69.2	17.95	F10	UiT - Lab	0	a	7
FIN-10_8	ANTI-CANCER	MRC-5_MTT	107.311	PCT_SURVIVAL	I	2015-09-11	MARBIO	50	µg/ml	KOH	69.2	17.95	F10	UiT - Lab	0	a	8
FIN-21_1	ANTI-CANCER	MRC-5_MTT	107.458	PCT_SURVIVAL	I	2015-09-11	MARBIO	50	µg/ml	KOH	69.2	17.95	F10	UiT - Lab	0	b	1
FIN-21_2	ANTI-CANCER	MRC-5_MTT	115.408	PCT_SURVIVAL	I	2015-09-11	MARBIO	50	µg/ml	KOH	69.2	17.95	F10	UiT - Lab	0	b	2
FIN-21_3	ANTI-CANCER	MRC-5_MTT	113.402	PCT_SURVIVAL	I	2015-09-11	MARBIO	50	µg/ml	KOH	69.2	17.95	F10	UiT - Lab	0	b	3
FIN-21_4	ANTI-CANCER	MRC-5_MTT	106.851	PCT_SURVIVAL	I	2015-09-11	MARBIO	50	µg/ml	KOH	69.2	17.95	F10	UiT - Lab	0	b	4
FIN-21_6	ANTI-CANCER	MRC-5_MTT	135.174	PCT_SURVIVAL	I	2015-09-11	MARBIO	50	µg/ml	KOH	69.2	17.95	F10	UiT - Lab	0	b	6
FIN-21_7	ANTI-CANCER	MRC-5_MTT	118.141	PCT_SURVIVAL	I	2015-09-11	MARBIO	50	µg/ml	KOH	69.2	17.95	F10	UiT - Lab	0	b	7
FIN-21_8	ANTI-CANCER	MRC-5_MTT	112.915	PCT_SURVIVAL	I	2015-09-11	MARBIO	50	µg/ml	KOH	69.2	17.95	F10	UiT - Lab	0	b	8
FIN-3_1	ANTI-CANCER	MRC-5_MTT	102.524	PCT_SURVIVAL	I	2015-09-11	MARBIO	50	µg/ml	KOH	69.2	17.95	F10	UiT - Lab	0	c	1
FIN-3_2	ANTI-CANCER	MRC-5_MTT	101.558	PCT_SURVIVAL	I	2015-09-11	MARBIO	50	µg/ml	KOH	69.2	17.95	F10	UiT - Lab	0	c	2
FIN-3_3	ANTI-CANCER	MRC-5_MTT	103.937	PCT_SURVIVAL	I	2015-09-11	MARBIO	50	µg/ml	KOH	69.2	17.95	F10	UiT - Lab	0	c	3
FIN-3_4	ANTI-CANCER	MRC-5_MTT	93.9852	PCT_SURVIVAL	I	2015-09-11	MARBIO	50	µg/ml	KOH	69.2	17.95	F10	UiT - Lab	0	c	4
FIN-3_6	ANTI-CANCER	MRC-5_MTT	101.531	PCT_SURVIVAL	I	2015-09-11	MARBIO	50	µg/ml	KOH	69.2	17.95	F10	UiT - Lab	0	c	6
FIN-3_7	ANTI-CANCER	MRC-5_MTT	89.7658	PCT_SURVIVAL	I	2015-09-11	MARBIO	50	µg/ml	KOH	69.2	17.95	F10	UiT - Lab	0	c	7
FIN-3_8	ANTI-CANCER	MRC-5_MTT	81.9193	PCT_SURVIVAL	I	2015-09-11	MARBIO	50	µg/ml	KOH	69.2	17.95	F10	UiT - Lab	0	c	8
R235-10_1	ANTI-CANCER	MRC-5_MTT	110.304	PCT_SURVIVAL	I	2015-09-11	MARBIO	50	µg/ml	KOH	71.095	24.482	235	Finnmark	3	1	1
R235-10_2	ANTI-CANCER	MRC-5_MTT	108.993	PCT_SURVIVAL	I	2015-09-11	MARBIO	50	µg/ml	KOH	71.095	24.482	235	Finnmark	3	1	2
R235-10_3	ANTI-CANCER	MRC-5_MTT	106.138	PCT_SURVIVAL	I	2015-09-11	MARBIO	50	µg/ml	KOH	71.095	24.482	235	Finnmark	3	1	3
R235-10_7	ANTI-CANCER	MRC-5_MTT	69.2619	PCT_SURVIVAL	I	2015-09-11	MARBIO	50	µg/ml	KOH	71.095	24.482	235	Finnmark	3	1	7
R235-10_8	ANTI-CANCER	MRC-5_MTT	108.579	PCT_SURVIVAL	I	2015-09-11	MARBIO	50	µg/ml	KOH	71.095	24.482	235	Finnmark	3	1	8
R251-9_1	ANTI-CANCER	MRC-5_MTT	110.889	PCT_SURVIVAL	I	2015-09-11	MARBIO	50	µg/ml	KOH	71.143	24.719	251	Finnmark	3	2	1
R251-9_2	ANTI-CANCER	MRC-5_MTT	84.2392	PCT_SURVIVAL	I	2015-09-11	MARBIO	50	µg/ml	KOH	71.143	24.719	251	Finnmark	3	2	2
R251-9_3	ANTI-CANCER	MRC-5_MTT	84.2589	PCT_SURVIVAL	I	2015-09-11	MARBIO	50	µg/ml	KOH	71.143	24.719	251	Finnmark	3	2	3
R251-9_4	ANTI-CANCER	MRC-5_MTT	75.8554	PCT_SURVIVAL	I	2015-09-11	MARBIO	50	µg/ml	KOH	71.143	24.719	251	Finnmark	3	2	4
R251-9_8	ANTI-CANCER	MRC-5_MTT	89.0685	PCT_SURVIVAL	I	2015-09-11	MARBIO	50	µg/ml	KOH	71.143	24.719	251	Finnmark	3	2	8
R260-3_1	ANTI-CANCER	MRC-5_MTT	120.623	PCT_SURVIVAL	I	2015-09-11	MARBIO	50	µg/ml	KOH	71.844	24.416	260	Finnmark	3	3	1
R260-3_2	ANTI-CANCER	MRC-5_MTT	109.116	PCT_SURVIVAL	I	2015-09-11	MARBIO	50	µg/ml	KOH	71.844	24.416	260	Finnmark	3	3	2
R260-3_3	ANTI-CANCER	MRC-5_MTT	105.211	PCT_SURVIVAL	I	2015-09-11	MARBIO	50	µg/ml	KOH	71.844	24.416	260	Finnmark	3	3	3
R260-3_4	ANTI-CANCER	MRC-5_MTT	103.545	PCT_SURVIVAL	I	2015-09-11	MARBIO	50	µg/ml	KOH	71.844	24.416	260	Finnmark	3	3	4
R260-3_8	ANTI-CANCER	MRC-5_MTT	122.359	PCT_SURVIVAL	I	2015-09-11	MARBIO	50	µg/ml	KOH	71.844	24.416	260	Finnmark	3	3	8
R318-1_1	ANTI-CANCER	MRC-5_MTT	108.69	PCT_SURVIVAL	I	2015-09-11	MARBIO	50	µg/ml	KOH	76.295	28.012	318	Hopen East	0	4	1
R318-1_2	ANTI-CANCER	MRC-5_MTT	115.552	PCT_SURVIVAL	I	2015-09-11	MARBIO	50	µg/ml	KOH	76.295	28.012	318	Hopen East	0	4	2
R318-1_3	ANTI-CANCER	MRC-5_MTT	111.31	PCT_SURVIVAL	I	2015-09-11	MARBIO	50	µg/ml	KOH	76.295	28.012	318	Hopen East	0	4	3
R318-1_8	ANTI-CANCER	MRC-5_MTT	109.646	PCT_SURVIVAL	I	2015-09-11	MARBIO	50	µg/ml	KOH	76.295	28.012	318	Hopen East	0	4	8
R318-2_1	ANTI-CANCER	MRC-5_MTT	101.346	PCT_SURVIVAL	I	2015-09-11	MARBIO	50	µg/ml	KOH	76.295	28.012	318	Hopen East	0	5	1
R318-2_2	ANTI-CANCER	MRC-5_MTT	89.2039	PCT_SURVIVAL	I	2015-09-11	MARBIO	50	µg/ml	KOH	76.295	28.012	318	Hopen East	0	5	2
R318-2_3	ANTI-CANCER	MRC-5_MTT	89.8716	PCT_SURVIVAL	I	2015-09-11	MARBIO	50	µg/ml	KOH	76.295	28.012	318	Hopen East	0	5	3
R318-2_7	ANTI-CANCER	MRC-5_MTT	63.0406	PCT_SURVIVAL	I	2015-09-11	MARBIO	50	µg/ml	KOH	76.295	28.012	318	Hopen East	0	5	7
R318-2_8	ANTI-CANCER	MRC-5_MTT	120.976	PCT_SURVIVAL	I	2015-09-11	MARBIO	50	µg/ml	KOH	76.295	28.012	318	Hopen East	0	5	8
R324-18_1	ANTI-CANCER	MRC-5_MTT	90.5668	PCT_SURVIVAL	I	2015-09-11	MARBIO	50	µg/ml	KOH	76.734	29.254	324	Hopen East	1	6	1
R324-18_2	ANTI-CANCER	MRC-5_MTT	94.1577	PCT_SURVIVAL	I	2015-09-11	MARBIO	50	µg/ml	KOH	76.734	29.254	324	Hopen East	1	6	2
R324-18_3	ANTI-CANCER	MRC-5_MTT	90.1625	PCT_SURVIVAL	I	2015-09-11	MARBIO	50	µg/ml	KOH	76.734	29.254	324	Hopen East	1	6	3
R324-18_8	ANTI-CANCER	MRC-5_MTT	107.951	PCT_SURVIVAL	I	2015-09-11	MARBIO	50	µg/ml	KOH	76.734	29.254	324	Hopen East	1	6	8
R339-4_1	ANTI-CANCER	MRC-5_MTT	117.912	PCT_SURVIVAL	I	2015-09-11	MARBIO	50	µg/ml	KOH	76.125	33.496	339	Hopen East	0	7	1
R339-4_2	ANTI-CANCER	MRC-5_MTT	116.166	PCT_SURVIVAL	I	2015-09-11	MARBIO	50	µg/ml	KOH	76.125	33.496	339	Hopen East	0	7	2
R339-4_3	ANTI-CANCER	MRC-5_MTT	107.055	PCT_SURVIVAL	I	2015-09-11	MARBIO	50	µg/ml	KOH	76.125	33.496	339	Hopen East	0	7	3
R339-4_4	ANTI-CANCER	MRC-5_MTT	68.8754	PCT_SURVIVAL	I	2015-09-11	MARBIO	50	µg/ml	KOH	76.125	33.496	339	Hopen East	0	7	4
R339-4_7	ANTI-CANCER	MRC-5_MTT	98.1216	PCT_SURVIVAL	I	2015-09-11	MARBIO	50	µg/ml	KOH	76.125	33.496	339	Hopen East	0	7	7
R339-4_8	ANTI-CANCER	MRC-5_MTT	118.986	PCT_SURVIVAL	I	2015-09-11	MARBIO	50	µg/ml	KOH	76.125	33.496	339	Hopen East	0	7	8
R358-7_1	ANTI-CANCER	MRC-5_MTT	105.97	PCT_SURVIVAL	I	2015-09-11	MARBIO	50	µg/ml	KOH	76.283	33.05	358	Hopen East	0	8	1
R358-7_2	ANTI-CANCER	MRC-5_MTT	103.403	PCT_SURVIVAL	I	2015-09-11	MARBIO	50	µg/ml	KOH	76.283	33.05	358	Hopen East	0	8	2
R358-7_3	ANTI-CANCER	MRC-5_MTT	98.9892	PCT_SURVIVAL	I	2015-09-11	MARBIO	50	µg/ml	KOH	76.283	33.05	358	Hopen East	0	8	3
R358-7_4	ANTI-CANCER	MRC-5_MTT	99.411	PCT_SURVIVAL	I	2015-09-11	MARBIO	50	µg/ml	KOH	76.283	33.05	358	Hopen East	0	8	4
R358-7_7	ANTI-CANCER	MRC-5_MTT	75.1382	PCT_SURVIVAL	I	2015-09-11	MARBIO	50	µg/ml	KOH	76.283	33.05	358	Hopen East	0	8	7
R358-7_8	ANTI-CANCER	MRC-5_MTT	110.842	PCT_SURVIVAL	I	2015-09-11	MARBIO	50	µg/ml	KOH	76.283	33.05	358	Hopen East	0	8	8
R370-17_1	ANTI-CANCER	MRC-5_MTT	93.6583	PCT_SURVIVAL	I	2015-09-11	MARBIO	50	µg/ml	KOH	76.466	33.065	370	Hopen East	0	9	1
R370-17_2	ANTI-CANCER	MRC-5_MTT	91.0741	PCT_SURVIVAL	I	2015-09-11	MARBIO	50	µg/ml	KOH	76.466	33.065	370	Hopen East	0	9	2
R370-17_3	ANTI-CANCER	MRC-5_MTT	89.3143	PCT_SURVIVAL	I	2015-09-11	MARBIO	50	µg/ml	KOH	76.466	33.065	370	Hopen East	0	9	3
R370-17_8	ANTI-CANCER	MRC-5_MTT	102.806	PCT_SURVIVAL	I	2015-09-11	MARBIO	50	µg/ml	KOH	76.466	33.065	370	Hopen East	0	9	8
R378-8_1	ANTI-CANCER	MRC-5_MTT	98.5562	PCT_SURVIVAL	I	2015-09-11	MARBIO	50	µg/ml	KOH	76.435	32.993	378	Hopen East	0	10	1
R378-8_2	ANTI-CANCER	MRC-5_MTT	96.861	PCT_SURVIVAL	I	2015-09-11	MARBIO	50	µg/ml	KOH	76.435	32.993	378	Hopen East	0	10	2
R378-8_3	ANTI-CANCER	MRC-5_MTT	95.4943	PCT_SURVIVAL	I	2015-09-11	MARBIO	50	µg/ml	KOH	76.435	32.993	378	Hopen East	0	10	3
R378-8_6	ANTI-CANCER	MRC-5_MTT	65.1062	PCT_SURVIVAL	I	2015-09-11	MARBIO	50	µg/ml	KOH	76.435	32.993	378	Hopen East	0	10	6
R378-8_7	ANTI-CANCER	MRC-5_MTT	83.7596	PCT_SURVIVAL	I	2015-09-11	MARBIO	50	µg/ml	KOH	76.435	32.993	378	Hopen East	0	10	7
R378-8_8	ANTI-CANCER	MRC-5_MTT	107.236	PCT_SURVIVAL	I	2015-09-11	MARBIO	50	µg/ml	KOH	76.435	32.993	378	Hopen East	0	10	8
R478-15_1	ANTI-CANCER	MRC-5_MTT	115.095	PCT_SURVIVAL	I	2015-09-11	MARBIO	50	µg/ml	KOH	79.414	9.321	478	Svalbard North West	0	11	1
R478-15_2	ANTI-CANCER	MRC-5_MTT	109.49	PCT_SURVIVAL	I	2015-09-11	MARBIO	50	µg/ml	KOH	79.414	9.321	478	Svalbard North West	0	11	2
R478-15_3	ANTI-CANCER	MRC-5_MTT	98.7099	PCT_SURVIVAL	I	2015-09-11	MARBIO	50	µg/ml	KOH	79.414	9.321	478	Svalbard North West	0	11	3
R478-15_4	ANTI-CANCER	MRC-5_MTT	92.8866	PCT_SURVIVAL	I	2015-09-11	MARBIO	50	µg/ml	KOH	79.414	9.321	478	Svalbard North West	0	11	4
R478-15_7	ANTI-CANCER	MRC-5_MTT	84.1328	PCT_SURVIVAL	I	2015-09-11	MARBIO	50	µg/ml	KOH	79.414	9.321	478	Svalbard North West	0	11	7
R478-15_8	ANTI-CANCER	MRC-5_MTT	107.208	PCT_SURVIVAL	I	2015-09-11	MARBIO	50	µg/ml	KOH	79.414	9.321	478	Svalbard North West	0	11	8
R488-7_1	ANTI-CANCER	MRC-5_MTT	98.153	PCT_SURVIVAL	I	2015-09-11	MARBIO	50	µg/ml	KOH	80.009	9.175	488	Svalbard North West	0	12	1
R488-7_2	ANTI-CANCER	MRC-5_MTT	106.086	PCT_SURVIVAL	I	2015-09-11	MARBIO	50	µg/ml	KOH	80.009	9.175	488	Svalbard North West	0	12	2
R488-7_3	ANTI-CANCER	MRC-5_MTT	84.1405	PCT_SURVIVAL	I	2015-09-11	MARBIO	50	µg/ml	KOH	80.009	9.175	488	Svalbard North West	0	12	3
R488-7_5	ANTI-CANCER	MRC-5_MTT	61.9837	PCT_SURVIVAL	I	2015-09-11	MARBIO	50	µg/ml	KOH	80.009	9.175	488	Svalbard North West	0	12	5
R488-7_7	ANTI-CANCER	MRC-5_MTT	75.5017	PCT_SURVIVAL	I	2015-09-11	MARBIO	50	µg/ml	KOH	80.009	9.175	488	Svalbard North West	0	12	7
R488-7_8	ANTI-CANCER	MRC-5_MTT	115.947	PCT_SURVIVAL	I	2015-09-11	MARBIO	50	µg/ml	KOH	80.009	9.175	488	Svalbard North West	0	12	8
R497-19_1	ANTI-CANCER	MRC-5_MTT	104.338	PCT_SURVIVAL	I	2015-09-11	MARBIO	50	µg/ml	KOH	79.994	9.031	497	Svalbard North West	1	13	1
R497-19_2	ANTI-CANCER	MRC-5_MTT	102.461	PCT_SURVIVAL	I	2015-09-11	MARBIO	50	µg/ml	KOH	79.994	9.031	497	Svalbard North West	1	13	2
R497-19_3	ANTI-CANCER	MRC-5_MTT	97.5485	PCT_SURVIVAL	I	2015-09-11	MARBIO	50	µg/ml	KOH	79.994	9.031	497	Svalbard North West	1	13	3
R497-19_4	ANTI-CANCER	MRC-5_MTT	84.9084	PCT_SURVIVAL	I	2015-09-11	MARBIO	50	µg/ml	KOH	79.994	9.031	497	Svalbard North West	1	13	4
R497-19_6	ANTI-CANCER	MRC-5_MTT	73.3072	PCT_SURVIVAL	I	2015-09-11	MARBIO	50	µg/ml	KOH	79.994	9.031	497	Svalbard North West	1	13	6
R497-19_7	ANTI-CANCER	MRC-5_MTT	85.7559	PCT_SURVIVAL	I	2015-09-11	MARBIO	50	µg/ml	KOH	79.994	9.031	497	Svalbard North West	1	13	7
R497-19_8	ANTI-CANCER	MRC-5_MTT	110.48	PCT_SURVIVAL	I	2015-09-11	MARBIO	50	µg/ml	KOH	79.994	9.031	497	Svalbard North West	1	13	8
R508-5_1	ANTI-CANCER	MRC-5_MTT	112.448	PCT_SURVIVAL	I	2015-09-11	MARBIO	50	µg/ml	KOH	79.951	9.056	508	Svalbard North West	1	14	1
R508-5_2	ANTI-CANCER	MRC-5_MTT	96.1022	PCT_SURVIVAL	I	2015-09-11	MARBIO	50	µg/ml	KOH	79.951	9.056	508	Svalbard North West	1	14	2
R508-5_3	ANTI-CANCER	MRC-5_MTT	99.4378	PCT_SURVIVAL	I	2015-09-11	MARBIO	50	µg/ml	KOH	79.951	9.056	508	Svalbard North West	1	14	3
R508-5_8	ANTI-CANCER	MRC-5_MTT	111.195	PCT_SURVIVAL	I	2015-09-11	MARBIO	50	µg/ml	KOH	79.951	9.056	508	Svalbard North West	1	14	8
R518-6_1	ANTI-CANCER	MRC-5_MTT	112.921	PCT_SURVIVAL	I	2015-09-11	MARBIO	50	µg/ml	KOH	79.638	9.738	518	Svalbard North West	0	15	1
R518-6_2	ANTI-CANCER	MRC-5_MTT	105.603	PCT_SURVIVAL	I	2015-09-11	MARBIO	50	µg/ml	KOH	79.638	9.738	518	Svalbard North West	0	15	2
R518-6_3	ANTI-CANCER	MRC-5_MTT	103.23	PCT_SURVIVAL	I	2015-09-11	MARBIO	50	µg/ml	KOH	79.638	9.738	518	Svalbard North West	0	15	3
R518-6_4	ANTI-CANCER	MRC-5_MTT	97.7285	PCT_SURVIVAL	I	2015-09-11	MARBIO	50	µg/ml	KOH	79.638	9.738	518	Svalbard North West	0	15	4
R518-6_5	ANTI-CANCER	MRC-5_MTT	80.4696	PCT_SURVIVAL	I	2015-09-11	MARBIO	50	µg/ml	KOH	79.638	9.738	518	Svalbard North West	0	15	5
R518-6_8	ANTI-CANCER	MRC-5_MTT	101.803	PCT_SURVIVAL	I	2015-09-11	MARBIO	50	µg/ml	KOH	79.638	9.738	518	Svalbard North West	0	15	8
R235-10_4	ANTI-CANCER	MRC-5_MTT	52.7864	PCT_SURVIVAL	Q	2015-09-11	MARBIO	50	µg/ml	KOH	71.095	24.482	235	Finnmark	3	1	4
R235-10_6	ANTI-CANCER	MRC-5_MTT	57.7434	PCT_SURVIVAL	Q	2015-09-11	MARBIO	50	µg/ml	KOH	71.095	24.482	235	Finnmark	3	1	6
R251-9_6	ANTI-CANCER	MRC-5_MTT	55.4477	PCT_SURVIVAL	Q	2015-09-11	MARBIO	50	µg/ml	KOH	71.143	24.719	251	Finnmark	3	2	6
R251-9_7	ANTI-CANCER	MRC-5_MTT	54.1993	PCT_SURVIVAL	Q	2015-09-11	MARBIO	50	µg/ml	KOH	71.143	24.719	251	Finnmark	3	2	7
R318-1_4	ANTI-CANCER	MRC-5_MTT	57.9661	PCT_SURVIVAL	Q	2015-09-11	MARBIO	50	µg/ml	KOH	76.295	28.012	318	Hopen East	0	4	4
R318-2_4	ANTI-CANCER	MRC-5_MTT	52.3575	PCT_SURVIVAL	Q	2015-09-11	MARBIO	50	µg/ml	KOH	76.295	28.012	318	Hopen East	0	5	4
FIN-10-01	ANTI-BACTERIAL	PAERUGINOSA_MIC	0.593317	ABS600	I	2015-10-08	MARBIO	250	µg/ml	MAL	69.2	17.95	F10	UiT - Lab	0	a	1
FIN-10-02	ANTI-BACTERIAL	PAERUGINOSA_MIC	0.463734	ABS600	I	2015-10-08	MARBIO	250	µg/ml	MAL	69.2	17.95	F10	UiT - Lab	0	a	2
FIN-10-03	ANTI-BACTERIAL	PAERUGINOSA_MIC	0.607543	ABS600	I	2015-10-08	MARBIO	250	µg/ml	MAL	69.2	17.95	F10	UiT - Lab	0	a	3
FIN-10-04	ANTI-BACTERIAL	PAERUGINOSA_MIC	0.480969	ABS600	I	2015-10-08	MARBIO	250	µg/ml	MAL	69.2	17.95	F10	UiT - Lab	0	a	4
FIN-10-05	ANTI-BACTERIAL	PAERUGINOSA_MIC	0.407285	ABS600	I	2015-10-08	MARBIO	250	µg/ml	MAL	69.2	17.95	F10	UiT - Lab	0	a	5
FIN-10-06	ANTI-BACTERIAL	PAERUGINOSA_MIC	0.468472	ABS600	I	2015-10-08	MARBIO	250	µg/ml	MAL	69.2	17.95	F10	UiT - Lab	0	a	6
FIN-10-07	ANTI-BACTERIAL	PAERUGINOSA_MIC	0.377588	ABS600	I	2015-10-08	MARBIO	250	µg/ml	MAL	69.2	17.95	F10	UiT - Lab	0	a	7
FIN-10-08	ANTI-BACTERIAL	PAERUGINOSA_MIC	0.486123	ABS600	I	2015-10-08	MARBIO	250	µg/ml	MAL	69.2	17.95	F10	UiT - Lab	0	a	8
FIN-21-01	ANTI-BACTERIAL	PAERUGINOSA_MIC	0.549819	ABS600	I	2015-10-08	MARBIO	250	µg/ml	MAL	69.2	17.95	F10	UiT - Lab	0	b	1
FIN-21-02	ANTI-BACTERIAL	PAERUGINOSA_MIC	0.61318	ABS600	I	2015-10-08	MARBIO	250	µg/ml	MAL	69.2	17.95	F10	UiT - Lab	0	b	2
FIN-21-03	ANTI-BACTERIAL	PAERUGINOSA_MIC	0.518077	ABS600	I	2015-10-08	MARBIO	250	µg/ml	MAL	69.2	17.95	F10	UiT - Lab	0	b	3
FIN-21-04	ANTI-BACTERIAL	PAERUGINOSA_MIC	0.498941	ABS600	I	2015-10-08	MARBIO	250	µg/ml	MAL	69.2	17.95	F10	UiT - Lab	0	b	4
FIN-21-05	ANTI-BACTERIAL	PAERUGINOSA_MIC	0.51598	ABS600	I	2015-10-08	MARBIO	250	µg/ml	MAL	69.2	17.95	F10	UiT - Lab	0	b	5
FIN-21-06	ANTI-BACTERIAL	PAERUGINOSA_MIC	0.518245	ABS600	I	2015-10-08	MARBIO	250	µg/ml	MAL	69.2	17.95	F10	UiT - Lab	0	b	6
FIN-21-07	ANTI-BACTERIAL	PAERUGINOSA_MIC	0.452317	ABS600	I	2015-10-08	MARBIO	250	µg/ml	MAL	69.2	17.95	F10	UiT - Lab	0	b	7
FIN-21-08	ANTI-BACTERIAL	PAERUGINOSA_MIC	0.459305	ABS600	I	2015-10-08	MARBIO	250	µg/ml	MAL	69.2	17.95	F10	UiT - Lab	0	b	8
FIN-3-01	ANTI-BACTERIAL	PAERUGINOSA_MIC	0.503189	ABS600	I	2015-10-08	MARBIO	250	µg/ml	MAL	69.2	17.95	F10	UiT - Lab	0	c	1
FIN-3-02	ANTI-BACTERIAL	PAERUGINOSA_MIC	0.505182	ABS600	I	2015-10-08	MARBIO	250	µg/ml	MAL	69.2	17.95	F10	UiT - Lab	0	c	2
FIN-3-03	ANTI-BACTERIAL	PAERUGINOSA_MIC	0.595577	ABS600	I	2015-10-08	MARBIO	250	µg/ml	MAL	69.2	17.95	F10	UiT - Lab	0	c	3
FIN-3-04	ANTI-BACTERIAL	PAERUGINOSA_MIC	0.510352	ABS600	I	2015-10-08	MARBIO	250	µg/ml	MAL	69.2	17.95	F10	UiT - Lab	0	c	4
FIN-3-05	ANTI-BACTERIAL	PAERUGINOSA_MIC	0.452178	ABS600	I	2015-10-08	MARBIO	250	µg/ml	MAL	69.2	17.95	F10	UiT - Lab	0	c	5
FIN-3-06	ANTI-BACTERIAL	PAERUGINOSA_MIC	0.481762	ABS600	I	2015-10-08	MARBIO	250	µg/ml	MAL	69.2	17.95	F10	UiT - Lab	0	c	6
FIN-3-07	ANTI-BACTERIAL	PAERUGINOSA_MIC	0.469738	ABS600	I	2015-10-08	MARBIO	250	µg/ml	MAL	69.2	17.95	F10	UiT - Lab	0	c	7
FIN-3-08	ANTI-BACTERIAL	PAERUGINOSA_MIC	0.365446	ABS600	I	2015-10-08	MARBIO	250	µg/ml	MAL	69.2	17.95	F10	UiT - Lab	0	c	8
R235-10-01	ANTI-BACTERIAL	PAERUGINOSA_MIC	0.649481	ABS600	I	2015-10-08	MARBIO	250	µg/ml	MAL	71.095	24.482	235	Finnmark	3	1	1
R235-10-02	ANTI-BACTERIAL	PAERUGINOSA_MIC	0.817845	ABS600	I	2015-10-08	MARBIO	250	µg/ml	MAL	71.095	24.482	235	Finnmark	3	1	2
R235-10-03	ANTI-BACTERIAL	PAERUGINOSA_MIC	0.601865	ABS600	I	2015-10-08	MARBIO	250	µg/ml	MAL	71.095	24.482	235	Finnmark	3	1	3
R235-10-04	ANTI-BACTERIAL	PAERUGINOSA_MIC	0.674775	ABS600	I	2015-10-08	MARBIO	250	µg/ml	MAL	71.095	24.482	235	Finnmark	3	1	4
R235-10-05	ANTI-BACTERIAL	PAERUGINOSA_MIC	0.516624	ABS600	I	2015-10-08	MARBIO	250	µg/ml	MAL	71.095	24.482	235	Finnmark	3	1	5
R235-10-06	ANTI-BACTERIAL	PAERUGINOSA_MIC	0.51324	ABS600	I	2015-10-08	MARBIO	250	µg/ml	MAL	71.095	24.482	235	Finnmark	3	1	6
R235-10-07	ANTI-BACTERIAL	PAERUGINOSA_MIC	0.454537	ABS600	I	2015-10-08	MARBIO	250	µg/ml	MAL	71.095	24.482	235	Finnmark	3	1	7
R235-10-08	ANTI-BACTERIAL	PAERUGINOSA_MIC	0.435433	ABS600	I	2015-10-08	MARBIO	250	µg/ml	MAL	71.095	24.482	235	Finnmark	3	1	8
R251-9-01	ANTI-BACTERIAL	PAERUGINOSA_MIC	0.607312	ABS600	I	2015-10-08	MARBIO	250	µg/ml	MAL	71.143	24.719	251	Finnmark	3	2	1
R251-9-02	ANTI-BACTERIAL	PAERUGINOSA_MIC	0.625329	ABS600	I	2015-10-08	MARBIO	250	µg/ml	MAL	71.143	24.719	251	Finnmark	3	2	2
R251-9-03	ANTI-BACTERIAL	PAERUGINOSA_MIC	0.52659	ABS600	I	2015-10-08	MARBIO	250	µg/ml	MAL	71.143	24.719	251	Finnmark	3	2	3
R251-9-04	ANTI-BACTERIAL	PAERUGINOSA_MIC	0.589504	ABS600	I	2015-10-08	MARBIO	250	µg/ml	MAL	71.143	24.719	251	Finnmark	3	2	4
R251-9-05	ANTI-BACTERIAL	PAERUGINOSA_MIC	0.470438	ABS600	I	2015-10-08	MARBIO	250	µg/ml	MAL	71.143	24.719	251	Finnmark	3	2	5
R251-9-06	ANTI-BACTERIAL	PAERUGINOSA_MIC	0.469179	ABS600	I	2015-10-08	MARBIO	250	µg/ml	MAL	71.143	24.719	251	Finnmark	3	2	6
R251-9-07	ANTI-BACTERIAL	PAERUGINOSA_MIC	0.395622	ABS600	I	2015-10-08	MARBIO	250	µg/ml	MAL	71.143	24.719	251	Finnmark	3	2	7
R251-9-08	ANTI-BACTERIAL	PAERUGINOSA_MIC	0.366352	ABS600	I	2015-10-08	MARBIO	250	µg/ml	MAL	71.143	24.719	251	Finnmark	3	2	8
R260-3-01	ANTI-BACTERIAL	PAERUGINOSA_MIC	0.510288	ABS600	I	2015-10-08	MARBIO	250	µg/ml	MAL	71.844	24.416	260	Finnmark	3	3	1
R260-3-02	ANTI-BACTERIAL	PAERUGINOSA_MIC	0.593344	ABS600	I	2015-10-08	MARBIO	250	µg/ml	MAL	71.844	24.416	260	Finnmark	3	3	2
R260-3-03	ANTI-BACTERIAL	PAERUGINOSA_MIC	0.582577	ABS600	I	2015-10-08	MARBIO	250	µg/ml	MAL	71.844	24.416	260	Finnmark	3	3	3
R260-3-04	ANTI-BACTERIAL	PAERUGINOSA_MIC	0.624197	ABS600	I	2015-10-08	MARBIO	250	µg/ml	MAL	71.844	24.416	260	Finnmark	3	3	4
R260-3-05	ANTI-BACTERIAL	PAERUGINOSA_MIC	0.531524	ABS600	I	2015-10-08	MARBIO	250	µg/ml	MAL	71.844	24.416	260	Finnmark	3	3	5
R260-3-06	ANTI-BACTERIAL	PAERUGINOSA_MIC	0.517802	ABS600	I	2015-10-08	MARBIO	250	µg/ml	MAL	71.844	24.416	260	Finnmark	3	3	6
R260-3-07	ANTI-BACTERIAL	PAERUGINOSA_MIC	0.426636	ABS600	I	2015-10-08	MARBIO	250	µg/ml	MAL	71.844	24.416	260	Finnmark	3	3	7
R260-3-08	ANTI-BACTERIAL	PAERUGINOSA_MIC	0.471804	ABS600	I	2015-10-08	MARBIO	250	µg/ml	MAL	71.844	24.416	260	Finnmark	3	3	8
R318-1-01	ANTI-BACTERIAL	PAERUGINOSA_MIC	0.789716	ABS600	I	2015-10-08	MARBIO	250	µg/ml	MAL	76.295	28.012	318	Hopen East	0	4	1
R318-1-02	ANTI-BACTERIAL	PAERUGINOSA_MIC	0.776822	ABS600	I	2015-10-08	MARBIO	250	µg/ml	MAL	76.295	28.012	318	Hopen East	0	4	2
R318-1-03	ANTI-BACTERIAL	PAERUGINOSA_MIC	0.609727	ABS600	I	2015-10-08	MARBIO	250	µg/ml	MAL	76.295	28.012	318	Hopen East	0	4	3
R318-1-04	ANTI-BACTERIAL	PAERUGINOSA_MIC	0.76812	ABS600	I	2015-10-08	MARBIO	250	µg/ml	MAL	76.295	28.012	318	Hopen East	0	4	4
R318-1-05	ANTI-BACTERIAL	PAERUGINOSA_MIC	0.558944	ABS600	I	2015-10-08	MARBIO	250	µg/ml	MAL	76.295	28.012	318	Hopen East	0	4	5
R318-1-06	ANTI-BACTERIAL	PAERUGINOSA_MIC	0.448055	ABS600	I	2015-10-08	MARBIO	250	µg/ml	MAL	76.295	28.012	318	Hopen East	0	4	6
R318-1-07	ANTI-BACTERIAL	PAERUGINOSA_MIC	0.452017	ABS600	I	2015-10-08	MARBIO	250	µg/ml	MAL	76.295	28.012	318	Hopen East	0	4	7
R318-1-08	ANTI-BACTERIAL	PAERUGINOSA_MIC	0.425202	ABS600	I	2015-10-08	MARBIO	250	µg/ml	MAL	76.295	28.012	318	Hopen East	0	4	8
R318-2-01	ANTI-BACTERIAL	PAERUGINOSA_MIC	0.770781	ABS600	I	2015-10-08	MARBIO	250	µg/ml	MAL	76.295	28.012	318	Hopen East	0	5	1
R318-2-02	ANTI-BACTERIAL	PAERUGINOSA_MIC	0.773241	ABS600	I	2015-10-08	MARBIO	250	µg/ml	MAL	76.295	28.012	318	Hopen East	0	5	2
R318-2-03	ANTI-BACTERIAL	PAERUGINOSA_MIC	0.690368	ABS600	I	2015-10-08	MARBIO	250	µg/ml	MAL	76.295	28.012	318	Hopen East	0	5	3
R318-2-04	ANTI-BACTERIAL	PAERUGINOSA_MIC	0.584336	ABS600	I	2015-10-08	MARBIO	250	µg/ml	MAL	76.295	28.012	318	Hopen East	0	5	4
R318-2-05	ANTI-BACTERIAL	PAERUGINOSA_MIC	0.466687	ABS600	I	2015-10-08	MARBIO	250	µg/ml	MAL	76.295	28.012	318	Hopen East	0	5	5
R318-2-06	ANTI-BACTERIAL	PAERUGINOSA_MIC	0.529826	ABS600	I	2015-10-08	MARBIO	250	µg/ml	MAL	76.295	28.012	318	Hopen East	0	5	6
R318-2-07	ANTI-BACTERIAL	PAERUGINOSA_MIC	0.448883	ABS600	I	2015-10-08	MARBIO	250	µg/ml	MAL	76.295	28.012	318	Hopen East	0	5	7
R318-2-08	ANTI-BACTERIAL	PAERUGINOSA_MIC	0.569106	ABS600	I	2015-10-08	MARBIO	250	µg/ml	MAL	76.295	28.012	318	Hopen East	0	5	8
R324-18-01	ANTI-BACTERIAL	PAERUGINOSA_MIC	0.846318	ABS600	I	2015-10-08	MARBIO	250	µg/ml	MAL	76.734	29.254	324	Hopen East	1	6	1
R324-18-02	ANTI-BACTERIAL	PAERUGINOSA_MIC	0.881049	ABS600	I	2015-10-08	MARBIO	250	µg/ml	MAL	76.734	29.254	324	Hopen East	1	6	2
R324-18-03	ANTI-BACTERIAL	PAERUGINOSA_MIC	0.783585	ABS600	I	2015-10-08	MARBIO	250	µg/ml	MAL	76.734	29.254	324	Hopen East	1	6	3
R324-18-04	ANTI-BACTERIAL	PAERUGINOSA_MIC	0.749716	ABS600	I	2015-10-08	MARBIO	250	µg/ml	MAL	76.734	29.254	324	Hopen East	1	6	4
R324-18-05	ANTI-BACTERIAL	PAERUGINOSA_MIC	0.391301	ABS600	I	2015-10-08	MARBIO	250	µg/ml	MAL	76.734	29.254	324	Hopen East	1	6	5
R324-18-06	ANTI-BACTERIAL	PAERUGINOSA_MIC	0.480727	ABS600	I	2015-10-08	MARBIO	250	µg/ml	MAL	76.734	29.254	324	Hopen East	1	6	6
R324-18-07	ANTI-BACTERIAL	PAERUGINOSA_MIC	0.461217	ABS600	I	2015-10-08	MARBIO	250	µg/ml	MAL	76.734	29.254	324	Hopen East	1	6	7
R324-18-08	ANTI-BACTERIAL	PAERUGINOSA_MIC	0.436725	ABS600	I	2015-10-08	MARBIO	250	µg/ml	MAL	76.734	29.254	324	Hopen East	1	6	8
R339-4-01	ANTI-BACTERIAL	PAERUGINOSA_MIC	0.739214	ABS600	I	2015-10-08	MARBIO	250	µg/ml	MAL	76.125	33.496	339	Hopen East	0	7	1
R339-4-02	ANTI-BACTERIAL	PAERUGINOSA_MIC	0.815217	ABS600	I	2015-10-08	MARBIO	250	µg/ml	MAL	76.125	33.496	339	Hopen East	0	7	2
R339-4-03	ANTI-BACTERIAL	PAERUGINOSA_MIC	0.697517	ABS600	I	2015-10-08	MARBIO	250	µg/ml	MAL	76.125	33.496	339	Hopen East	0	7	3
R339-4-04	ANTI-BACTERIAL	PAERUGINOSA_MIC	0.683733	ABS600	I	2015-10-08	MARBIO	250	µg/ml	MAL	76.125	33.496	339	Hopen East	0	7	4
R339-4-05	ANTI-BACTERIAL	PAERUGINOSA_MIC	0.499514	ABS600	I	2015-10-08	MARBIO	250	µg/ml	MAL	76.125	33.496	339	Hopen East	0	7	5
R339-4-06	ANTI-BACTERIAL	PAERUGINOSA_MIC	0.483234	ABS600	I	2015-10-08	MARBIO	250	µg/ml	MAL	76.125	33.496	339	Hopen East	0	7	6
R339-4-07	ANTI-BACTERIAL	PAERUGINOSA_MIC	0.596853	ABS600	I	2015-10-08	MARBIO	250	µg/ml	MAL	76.125	33.496	339	Hopen East	0	7	7
R339-4-08	ANTI-BACTERIAL	PAERUGINOSA_MIC	0.466417	ABS600	I	2015-10-08	MARBIO	250	µg/ml	MAL	76.125	33.496	339	Hopen East	0	7	8
R358-7-01	ANTI-BACTERIAL	PAERUGINOSA_MIC	0.937496	ABS600	I	2015-10-08	MARBIO	250	µg/ml	MAL	76.283	33.05	358	Hopen East	0	8	1
R358-7-02	ANTI-BACTERIAL	PAERUGINOSA_MIC	0.86312	ABS600	I	2015-10-08	MARBIO	250	µg/ml	MAL	76.283	33.05	358	Hopen East	0	8	2
R358-7-03	ANTI-BACTERIAL	PAERUGINOSA_MIC	0.617688	ABS600	I	2015-10-08	MARBIO	250	µg/ml	MAL	76.283	33.05	358	Hopen East	0	8	3
R358-7-04	ANTI-BACTERIAL	PAERUGINOSA_MIC	0.480992	ABS600	I	2015-10-08	MARBIO	250	µg/ml	MAL	76.283	33.05	358	Hopen East	0	8	4
R358-7-05	ANTI-BACTERIAL	PAERUGINOSA_MIC	0.617301	ABS600	I	2015-10-08	MARBIO	250	µg/ml	MAL	76.283	33.05	358	Hopen East	0	8	5
R358-7-06	ANTI-BACTERIAL	PAERUGINOSA_MIC	0.541053	ABS600	I	2015-10-08	MARBIO	250	µg/ml	MAL	76.283	33.05	358	Hopen East	0	8	6
R358-7-07	ANTI-BACTERIAL	PAERUGINOSA_MIC	0.544021	ABS600	I	2015-10-08	MARBIO	250	µg/ml	MAL	76.283	33.05	358	Hopen East	0	8	7
R358-7-08	ANTI-BACTERIAL	PAERUGINOSA_MIC	0.515254	ABS600	I	2015-10-08	MARBIO	250	µg/ml	MAL	76.283	33.05	358	Hopen East	0	8	8
R370-17-01	ANTI-BACTERIAL	PAERUGINOSA_MIC	0.805334	ABS600	I	2015-10-08	MARBIO	250	µg/ml	MAL	76.466	33.065	370	Hopen East	0	9	1
R370-17-02	ANTI-BACTERIAL	PAERUGINOSA_MIC	0.803059	ABS600	I	2015-10-08	MARBIO	250	µg/ml	MAL	76.466	33.065	370	Hopen East	0	9	2
R370-17-03	ANTI-BACTERIAL	PAERUGINOSA_MIC	0.800617	ABS600	I	2015-10-08	MARBIO	250	µg/ml	MAL	76.466	33.065	370	Hopen East	0	9	3
R370-17-04	ANTI-BACTERIAL	PAERUGINOSA_MIC	0.808945	ABS600	I	2015-10-08	MARBIO	250	µg/ml	MAL	76.466	33.065	370	Hopen East	0	9	4
R370-17-05	ANTI-BACTERIAL	PAERUGINOSA_MIC	0.600464	ABS600	I	2015-10-08	MARBIO	250	µg/ml	MAL	76.466	33.065	370	Hopen East	0	9	5
R370-17-06	ANTI-BACTERIAL	PAERUGINOSA_MIC	0.558413	ABS600	I	2015-10-08	MARBIO	250	µg/ml	MAL	76.466	33.065	370	Hopen East	0	9	6
R370-17-07	ANTI-BACTERIAL	PAERUGINOSA_MIC	0.430236	ABS600	I	2015-10-08	MARBIO	250	µg/ml	MAL	76.466	33.065	370	Hopen East	0	9	7
R370-17-08	ANTI-BACTERIAL	PAERUGINOSA_MIC	0.444476	ABS600	I	2015-10-08	MARBIO	250	µg/ml	MAL	76.466	33.065	370	Hopen East	0	9	8
R378-8-01	ANTI-BACTERIAL	PAERUGINOSA_MIC	0.751912	ABS600	I	2015-10-08	MARBIO	250	µg/ml	MAL	76.435	32.993	378	Hopen East	0	10	1
R378-8-02	ANTI-BACTERIAL	PAERUGINOSA_MIC	0.720145	ABS600	I	2015-10-08	MARBIO	250	µg/ml	MAL	76.435	32.993	378	Hopen East	0	10	2
R378-8-03	ANTI-BACTERIAL	PAERUGINOSA_MIC	0.919235	ABS600	I	2015-10-08	MARBIO	250	µg/ml	MAL	76.435	32.993	378	Hopen East	0	10	3
R378-8-04	ANTI-BACTERIAL	PAERUGINOSA_MIC	0.691838	ABS600	I	2015-10-08	MARBIO	250	µg/ml	MAL	76.435	32.993	378	Hopen East	0	10	4
R378-8-05	ANTI-BACTERIAL	PAERUGINOSA_MIC	0.482484	ABS600	I	2015-10-08	MARBIO	250	µg/ml	MAL	76.435	32.993	378	Hopen East	0	10	5
R378-8-06	ANTI-BACTERIAL	PAERUGINOSA_MIC	0.478189	ABS600	I	2015-10-08	MARBIO	250	µg/ml	MAL	76.435	32.993	378	Hopen East	0	10	6
R378-8-07	ANTI-BACTERIAL	PAERUGINOSA_MIC	0.472799	ABS600	I	2015-10-08	MARBIO	250	µg/ml	MAL	76.435	32.993	378	Hopen East	0	10	7
R378-8-08	ANTI-BACTERIAL	PAERUGINOSA_MIC	0.483009	ABS600	I	2015-10-08	MARBIO	250	µg/ml	MAL	76.435	32.993	378	Hopen East	0	10	8
R478-15-01	ANTI-BACTERIAL	PAERUGINOSA_MIC	0.836361	ABS600	I	2015-10-08	MARBIO	250	µg/ml	MAL	79.414	9.321	478	Svalbard North West	0	11	1
R478-15-02	ANTI-BACTERIAL	PAERUGINOSA_MIC	0.847153	ABS600	I	2015-10-08	MARBIO	250	µg/ml	MAL	79.414	9.321	478	Svalbard North West	0	11	2
R478-15-03	ANTI-BACTERIAL	PAERUGINOSA_MIC	0.736683	ABS600	I	2015-10-08	MARBIO	250	µg/ml	MAL	79.414	9.321	478	Svalbard North West	0	11	3
R478-15-04	ANTI-BACTERIAL	PAERUGINOSA_MIC	0.641197	ABS600	I	2015-10-08	MARBIO	250	µg/ml	MAL	79.414	9.321	478	Svalbard North West	0	11	4
R478-15-05	ANTI-BACTERIAL	PAERUGINOSA_MIC	0.461816	ABS600	I	2015-10-08	MARBIO	250	µg/ml	MAL	79.414	9.321	478	Svalbard North West	0	11	5
R478-15-06	ANTI-BACTERIAL	PAERUGINOSA_MIC	0.472264	ABS600	I	2015-10-08	MARBIO	250	µg/ml	MAL	79.414	9.321	478	Svalbard North West	0	11	6
R478-15-07	ANTI-BACTERIAL	PAERUGINOSA_MIC	0.536378	ABS600	I	2015-10-08	MARBIO	250	µg/ml	MAL	79.414	9.321	478	Svalbard North West	0	11	7
R478-15-08	ANTI-BACTERIAL	PAERUGINOSA_MIC	0.440983	ABS600	I	2015-10-08	MARBIO	250	µg/ml	MAL	79.414	9.321	478	Svalbard North West	0	11	8
R488-7-01	ANTI-BACTERIAL	PAERUGINOSA_MIC	0.783643	ABS600	I	2015-10-08	MARBIO	250	µg/ml	MAL	80.009	9.175	488	Svalbard North West	0	12	1
R488-7-02	ANTI-BACTERIAL	PAERUGINOSA_MIC	0.780567	ABS600	I	2015-10-08	MARBIO	250	µg/ml	MAL	80.009	9.175	488	Svalbard North West	0	12	2
R488-7-03	ANTI-BACTERIAL	PAERUGINOSA_MIC	0.594589	ABS600	I	2015-10-08	MARBIO	250	µg/ml	MAL	80.009	9.175	488	Svalbard North West	0	12	3
R488-7-04	ANTI-BACTERIAL	PAERUGINOSA_MIC	0.722412	ABS600	I	2015-10-08	MARBIO	250	µg/ml	MAL	80.009	9.175	488	Svalbard North West	0	12	4
R488-7-05	ANTI-BACTERIAL	PAERUGINOSA_MIC	0.591119	ABS600	I	2015-10-08	MARBIO	250	µg/ml	MAL	80.009	9.175	488	Svalbard North West	0	12	5
R488-7-06	ANTI-BACTERIAL	PAERUGINOSA_MIC	0.514445	ABS600	I	2015-10-08	MARBIO	250	µg/ml	MAL	80.009	9.175	488	Svalbard North West	0	12	6
R488-7-07	ANTI-BACTERIAL	PAERUGINOSA_MIC	0.562271	ABS600	I	2015-10-08	MARBIO	250	µg/ml	MAL	80.009	9.175	488	Svalbard North West	0	12	7
R488-7-08	ANTI-BACTERIAL	PAERUGINOSA_MIC	0.505603	ABS600	I	2015-10-08	MARBIO	250	µg/ml	MAL	80.009	9.175	488	Svalbard North West	0	12	8
R497-19-01	ANTI-BACTERIAL	PAERUGINOSA_MIC	0.832986	ABS600	I	2015-10-08	MARBIO	250	µg/ml	MAL	79.994	9.031	497	Svalbard North West	1	13	1
R497-19-02	ANTI-BACTERIAL	PAERUGINOSA_MIC	0.898143	ABS600	I	2015-10-08	MARBIO	250	µg/ml	MAL	79.994	9.031	497	Svalbard North West	1	13	2
R497-19-03	ANTI-BACTERIAL	PAERUGINOSA_MIC	0.94371	ABS600	I	2015-10-08	MARBIO	250	µg/ml	MAL	79.994	9.031	497	Svalbard North West	1	13	3
R497-19-04	ANTI-BACTERIAL	PAERUGINOSA_MIC	0.739281	ABS600	I	2015-10-08	MARBIO	250	µg/ml	MAL	79.994	9.031	497	Svalbard North West	1	13	4
R497-19-05	ANTI-BACTERIAL	PAERUGINOSA_MIC	0.619615	ABS600	I	2015-10-08	MARBIO	250	µg/ml	MAL	79.994	9.031	497	Svalbard North West	1	13	5
R497-19-06	ANTI-BACTERIAL	PAERUGINOSA_MIC	0.484505	ABS600	I	2015-10-08	MARBIO	250	µg/ml	MAL	79.994	9.031	497	Svalbard North West	1	13	6
R497-19-07	ANTI-BACTERIAL	PAERUGINOSA_MIC	0.412417	ABS600	I	2015-10-08	MARBIO	250	µg/ml	MAL	79.994	9.031	497	Svalbard North West	1	13	7
R497-19-08	ANTI-BACTERIAL	PAERUGINOSA_MIC	0.474378	ABS600	I	2015-10-08	MARBIO	250	µg/ml	MAL	79.994	9.031	497	Svalbard North West	1	13	8
R508-5-01	ANTI-BACTERIAL	PAERUGINOSA_MIC	0.798956	ABS600	I	2015-10-08	MARBIO	250	µg/ml	MAL	79.951	9.056	508	Svalbard North West	1	14	1
R508-5-02	ANTI-BACTERIAL	PAERUGINOSA_MIC	0.600572	ABS600	I	2015-10-08	MARBIO	250	µg/ml	MAL	79.951	9.056	508	Svalbard North West	1	14	2
R508-5-03	ANTI-BACTERIAL	PAERUGINOSA_MIC	0.665377	ABS600	I	2015-10-08	MARBIO	250	µg/ml	MAL	79.951	9.056	508	Svalbard North West	1	14	3
R508-5-04	ANTI-BACTERIAL	PAERUGINOSA_MIC	0.63019	ABS600	I	2015-10-08	MARBIO	250	µg/ml	MAL	79.951	9.056	508	Svalbard North West	1	14	4
R508-5-05	ANTI-BACTERIAL	PAERUGINOSA_MIC	0.526582	ABS600	I	2015-10-08	MARBIO	250	µg/ml	MAL	79.951	9.056	508	Svalbard North West	1	14	5
R508-5-06	ANTI-BACTERIAL	PAERUGINOSA_MIC	0.493487	ABS600	I	2015-10-08	MARBIO	250	µg/ml	MAL	79.951	9.056	508	Svalbard North West	1	14	6
R508-5-07	ANTI-BACTERIAL	PAERUGINOSA_MIC	0.440743	ABS600	I	2015-10-08	MARBIO	250	µg/ml	MAL	79.951	9.056	508	Svalbard North West	1	14	7
R508-5-08	ANTI-BACTERIAL	PAERUGINOSA_MIC	0.467504	ABS600	I	2015-10-08	MARBIO	250	µg/ml	MAL	79.951	9.056	508	Svalbard North West	1	14	8
R518-6-01	ANTI-BACTERIAL	PAERUGINOSA_MIC	0.82547	ABS600	I	2015-10-08	MARBIO	250	µg/ml	MAL	79.638	9.738	518	Svalbard North West	0	15	1
R518-6-02	ANTI-BACTERIAL	PAERUGINOSA_MIC	0.887022	ABS600	I	2015-10-08	MARBIO	250	µg/ml	MAL	79.638	9.738	518	Svalbard North West	0	15	2
R518-6-03	ANTI-BACTERIAL	PAERUGINOSA_MIC	0.712831	ABS600	I	2015-10-08	MARBIO	250	µg/ml	MAL	79.638	9.738	518	Svalbard North West	0	15	3
R518-6-04	ANTI-BACTERIAL	PAERUGINOSA_MIC	0.643782	ABS600	I	2015-10-08	MARBIO	250	µg/ml	MAL	79.638	9.738	518	Svalbard North West	0	15	4
R518-6-05	ANTI-BACTERIAL	PAERUGINOSA_MIC	0.644317	ABS600	I	2015-10-08	MARBIO	250	µg/ml	MAL	79.638	9.738	518	Svalbard North West	0	15	5
R518-6-06	ANTI-BACTERIAL	PAERUGINOSA_MIC	0.51584	ABS600	I	2015-10-08	MARBIO	250	µg/ml	MAL	79.638	9.738	518	Svalbard North West	0	15	6
R518-6-07	ANTI-BACTERIAL	PAERUGINOSA_MIC	0.518053	ABS600	I	2015-10-08	MARBIO	250	µg/ml	MAL	79.638	9.738	518	Svalbard North West	0	15	7
R518-6-08	ANTI-BACTERIAL	PAERUGINOSA_MIC	0.362518	ABS600	I	2015-10-08	MARBIO	250	µg/ml	MAL	79.638	9.738	518	Svalbard North West	0	15	8
FIN-10-01	ANTI-CANCER	PKA_KINASE_RR	69.6125	PCT_ACTIVATION	I	2015-09-10	MABCENT	50	µg/ml	RKL	69.2	17.95	F10	UiT - Lab	0	a	1
FIN-10-02	ANTI-CANCER	PKA_KINASE_RR	88.4113	PCT_ACTIVATION	I	2015-09-10	MABCENT	50	µg/ml	RKL	69.2	17.95	F10	UiT - Lab	0	a	2
FIN-10-03	ANTI-CANCER	PKA_KINASE_RR	101.958	PCT_ACTIVATION	I	2015-09-10	MABCENT	50	µg/ml	RKL	69.2	17.95	F10	UiT - Lab	0	a	3
FIN-10-04	ANTI-CANCER	PKA_KINASE_RR	98.9933	PCT_ACTIVATION	I	2015-09-10	MABCENT	50	µg/ml	RKL	69.2	17.95	F10	UiT - Lab	0	a	4
FIN-10-05	ANTI-CANCER	PKA_KINASE_RR	106.052	PCT_ACTIVATION	I	2015-09-10	MABCENT	50	µg/ml	RKL	69.2	17.95	F10	UiT - Lab	0	a	5
FIN-10-06	ANTI-CANCER	PKA_KINASE_RR	103.603	PCT_ACTIVATION	I	2015-09-10	MABCENT	50	µg/ml	RKL	69.2	17.95	F10	UiT - Lab	0	a	6
FIN-10-07	ANTI-CANCER	PKA_KINASE_RR	105.856	PCT_ACTIVATION	I	2015-09-10	MABCENT	50	µg/ml	RKL	69.2	17.95	F10	UiT - Lab	0	a	7
FIN-10-08	ANTI-CANCER	PKA_KINASE_RR	112.097	PCT_ACTIVATION	I	2015-09-10	MABCENT	50	µg/ml	RKL	69.2	17.95	F10	UiT - Lab	0	a	8
FIN-21-01	ANTI-CANCER	PKA_KINASE_RR	69.9334	PCT_ACTIVATION	I	2015-09-10	MABCENT	50	µg/ml	RKL	69.2	17.95	F10	UiT - Lab	0	b	1
FIN-21-02	ANTI-CANCER	PKA_KINASE_RR	95.6865	PCT_ACTIVATION	I	2015-09-10	MABCENT	50	µg/ml	RKL	69.2	17.95	F10	UiT - Lab	0	b	2
FIN-21-03	ANTI-CANCER	PKA_KINASE_RR	103.061	PCT_ACTIVATION	I	2015-09-10	MABCENT	50	µg/ml	RKL	69.2	17.95	F10	UiT - Lab	0	b	3
FIN-21-04	ANTI-CANCER	PKA_KINASE_RR	109.648	PCT_ACTIVATION	I	2015-09-10	MABCENT	50	µg/ml	RKL	69.2	17.95	F10	UiT - Lab	0	b	4
FIN-21-05	ANTI-CANCER	PKA_KINASE_RR	113.067	PCT_ACTIVATION	I	2015-09-10	MABCENT	50	µg/ml	RKL	69.2	17.95	F10	UiT - Lab	0	b	5
FIN-21-06	ANTI-CANCER	PKA_KINASE_RR	111.064	PCT_ACTIVATION	I	2015-09-10	MABCENT	50	µg/ml	RKL	69.2	17.95	F10	UiT - Lab	0	b	6
FIN-21-07	ANTI-CANCER	PKA_KINASE_RR	115.805	PCT_ACTIVATION	I	2015-09-10	MABCENT	50	µg/ml	RKL	69.2	17.95	F10	UiT - Lab	0	b	7
FIN-21-08	ANTI-CANCER	PKA_KINASE_RR	112.143	PCT_ACTIVATION	I	2015-09-10	MABCENT	50	µg/ml	RKL	69.2	17.95	F10	UiT - Lab	0	b	8
FIN-3-01	ANTI-CANCER	PKA_KINASE_RR	78.0909	PCT_ACTIVATION	I	2015-09-10	MABCENT	50	µg/ml	RKL	69.2	17.95	F10	UiT - Lab	0	c	1
FIN-3-02	ANTI-CANCER	PKA_KINASE_RR	82.5466	PCT_ACTIVATION	I	2015-09-10	MABCENT	50	µg/ml	RKL	69.2	17.95	F10	UiT - Lab	0	c	2
FIN-3-03	ANTI-CANCER	PKA_KINASE_RR	100.094	PCT_ACTIVATION	I	2015-09-10	MABCENT	50	µg/ml	RKL	69.2	17.95	F10	UiT - Lab	0	c	3
FIN-3-04	ANTI-CANCER	PKA_KINASE_RR	107.151	PCT_ACTIVATION	I	2015-09-10	MABCENT	50	µg/ml	RKL	69.2	17.95	F10	UiT - Lab	0	c	4
FIN-3-05	ANTI-CANCER	PKA_KINASE_RR	106.063	PCT_ACTIVATION	I	2015-09-10	MABCENT	50	µg/ml	RKL	69.2	17.95	F10	UiT - Lab	0	c	5
FIN-3-06	ANTI-CANCER	PKA_KINASE_RR	110.604	PCT_ACTIVATION	I	2015-09-10	MABCENT	50	µg/ml	RKL	69.2	17.95	F10	UiT - Lab	0	c	6
FIN-3-07	ANTI-CANCER	PKA_KINASE_RR	114.157	PCT_ACTIVATION	I	2015-09-10	MABCENT	50	µg/ml	RKL	69.2	17.95	F10	UiT - Lab	0	c	7
FIN-3-08	ANTI-CANCER	PKA_KINASE_RR	111.055	PCT_ACTIVATION	I	2015-09-10	MABCENT	50	µg/ml	RKL	69.2	17.95	F10	UiT - Lab	0	c	8
R235-10-01	ANTI-CANCER	PKA_KINASE_RR	89.7051	PCT_ACTIVATION	I	2015-09-10	MABCENT	50	µg/ml	RKL	71.095	24.482	235	Finnmark	3	1	1
R235-10-02	ANTI-CANCER	PKA_KINASE_RR	106.902	PCT_ACTIVATION	I	2015-09-10	MABCENT	50	µg/ml	RKL	71.095	24.482	235	Finnmark	3	1	2
R235-10-03	ANTI-CANCER	PKA_KINASE_RR	110.532	PCT_ACTIVATION	I	2015-09-10	MABCENT	50	µg/ml	RKL	71.095	24.482	235	Finnmark	3	1	3
R235-10-04	ANTI-CANCER	PKA_KINASE_RR	108.488	PCT_ACTIVATION	I	2015-09-10	MABCENT	50	µg/ml	RKL	71.095	24.482	235	Finnmark	3	1	4
R235-10-05	ANTI-CANCER	PKA_KINASE_RR	113.457	PCT_ACTIVATION	I	2015-09-10	MABCENT	50	µg/ml	RKL	71.095	24.482	235	Finnmark	3	1	5
R235-10-06	ANTI-CANCER	PKA_KINASE_RR	114.122	PCT_ACTIVATION	I	2015-09-10	MABCENT	50	µg/ml	RKL	71.095	24.482	235	Finnmark	3	1	6
R235-10-07	ANTI-CANCER	PKA_KINASE_RR	113.321	PCT_ACTIVATION	I	2015-09-10	MABCENT	50	µg/ml	RKL	71.095	24.482	235	Finnmark	3	1	7
R235-10-08	ANTI-CANCER	PKA_KINASE_RR	114.562	PCT_ACTIVATION	I	2015-09-10	MABCENT	50	µg/ml	RKL	71.095	24.482	235	Finnmark	3	1	8
R251-9-01	ANTI-CANCER	PKA_KINASE_RR	97.7217	PCT_ACTIVATION	I	2015-09-10	MABCENT	50	µg/ml	RKL	71.143	24.719	251	Finnmark	3	2	1
R251-9-02	ANTI-CANCER	PKA_KINASE_RR	103.149	PCT_ACTIVATION	I	2015-09-10	MABCENT	50	µg/ml	RKL	71.143	24.719	251	Finnmark	3	2	2
R251-9-03	ANTI-CANCER	PKA_KINASE_RR	108.637	PCT_ACTIVATION	I	2015-09-10	MABCENT	50	µg/ml	RKL	71.143	24.719	251	Finnmark	3	2	3
R251-9-04	ANTI-CANCER	PKA_KINASE_RR	110.11	PCT_ACTIVATION	I	2015-09-10	MABCENT	50	µg/ml	RKL	71.143	24.719	251	Finnmark	3	2	4
R251-9-05	ANTI-CANCER	PKA_KINASE_RR	112.433	PCT_ACTIVATION	I	2015-09-10	MABCENT	50	µg/ml	RKL	71.143	24.719	251	Finnmark	3	2	5
R251-9-06	ANTI-CANCER	PKA_KINASE_RR	112.025	PCT_ACTIVATION	I	2015-09-10	MABCENT	50	µg/ml	RKL	71.143	24.719	251	Finnmark	3	2	6
R251-9-07	ANTI-CANCER	PKA_KINASE_RR	114.817	PCT_ACTIVATION	I	2015-09-10	MABCENT	50	µg/ml	RKL	71.143	24.719	251	Finnmark	3	2	7
R251-9-08	ANTI-CANCER	PKA_KINASE_RR	116.735	PCT_ACTIVATION	I	2015-09-10	MABCENT	50	µg/ml	RKL	71.143	24.719	251	Finnmark	3	2	8
R260-3-01	ANTI-CANCER	PKA_KINASE_RR	76.1289	PCT_ACTIVATION	I	2015-09-10	MABCENT	50	µg/ml	RKL	71.844	24.416	260	Finnmark	3	3	1
R260-3-02	ANTI-CANCER	PKA_KINASE_RR	102.142	PCT_ACTIVATION	I	2015-09-10	MABCENT	50	µg/ml	RKL	71.844	24.416	260	Finnmark	3	3	2
R260-3-03	ANTI-CANCER	PKA_KINASE_RR	110.965	PCT_ACTIVATION	I	2015-09-10	MABCENT	50	µg/ml	RKL	71.844	24.416	260	Finnmark	3	3	3
R260-3-04	ANTI-CANCER	PKA_KINASE_RR	111.912	PCT_ACTIVATION	I	2015-09-10	MABCENT	50	µg/ml	RKL	71.844	24.416	260	Finnmark	3	3	4
R260-3-05	ANTI-CANCER	PKA_KINASE_RR	113.162	PCT_ACTIVATION	I	2015-09-10	MABCENT	50	µg/ml	RKL	71.844	24.416	260	Finnmark	3	3	5
R260-3-06	ANTI-CANCER	PKA_KINASE_RR	113.582	PCT_ACTIVATION	I	2015-09-10	MABCENT	50	µg/ml	RKL	71.844	24.416	260	Finnmark	3	3	6
R260-3-07	ANTI-CANCER	PKA_KINASE_RR	115.372	PCT_ACTIVATION	I	2015-09-10	MABCENT	50	µg/ml	RKL	71.844	24.416	260	Finnmark	3	3	7
R260-3-08	ANTI-CANCER	PKA_KINASE_RR	112.143	PCT_ACTIVATION	I	2015-09-10	MABCENT	50	µg/ml	RKL	71.844	24.416	260	Finnmark	3	3	8
R318-1-01	ANTI-CANCER	PKA_KINASE_RR	82.1723	PCT_ACTIVATION	I	2015-09-10	MABCENT	50	µg/ml	RKL	76.295	28.012	318	Hopen East	0	4	1
R318-1-02	ANTI-CANCER	PKA_KINASE_RR	99.8573	PCT_ACTIVATION	I	2015-09-10	MABCENT	50	µg/ml	RKL	76.295	28.012	318	Hopen East	0	4	2
R318-1-03	ANTI-CANCER	PKA_KINASE_RR	104.091	PCT_ACTIVATION	I	2015-09-10	MABCENT	50	µg/ml	RKL	76.295	28.012	318	Hopen East	0	4	3
R318-1-04	ANTI-CANCER	PKA_KINASE_RR	109.927	PCT_ACTIVATION	I	2015-09-10	MABCENT	50	µg/ml	RKL	76.295	28.012	318	Hopen East	0	4	4
R318-1-05	ANTI-CANCER	PKA_KINASE_RR	111.05	PCT_ACTIVATION	I	2015-09-10	MABCENT	50	µg/ml	RKL	76.295	28.012	318	Hopen East	0	4	5
R318-1-06	ANTI-CANCER	PKA_KINASE_RR	98.4473	PCT_ACTIVATION	I	2015-09-10	MABCENT	50	µg/ml	RKL	76.295	28.012	318	Hopen East	0	4	6
R318-1-07	ANTI-CANCER	PKA_KINASE_RR	104.102	PCT_ACTIVATION	I	2015-09-10	MABCENT	50	µg/ml	RKL	76.295	28.012	318	Hopen East	0	4	7
R318-1-08	ANTI-CANCER	PKA_KINASE_RR	114.701	PCT_ACTIVATION	I	2015-09-10	MABCENT	50	µg/ml	RKL	76.295	28.012	318	Hopen East	0	4	8
R318-2-01	ANTI-CANCER	PKA_KINASE_RR	75.1599	PCT_ACTIVATION	I	2015-09-10	MABCENT	50	µg/ml	RKL	76.295	28.012	318	Hopen East	0	5	1
R318-2-02	ANTI-CANCER	PKA_KINASE_RR	103.103	PCT_ACTIVATION	I	2015-09-10	MABCENT	50	µg/ml	RKL	76.295	28.012	318	Hopen East	0	5	2
R318-2-03	ANTI-CANCER	PKA_KINASE_RR	108.921	PCT_ACTIVATION	I	2015-09-10	MABCENT	50	µg/ml	RKL	76.295	28.012	318	Hopen East	0	5	3
R318-2-04	ANTI-CANCER	PKA_KINASE_RR	109.07	PCT_ACTIVATION	I	2015-09-10	MABCENT	50	µg/ml	RKL	76.295	28.012	318	Hopen East	0	5	4
R318-2-05	ANTI-CANCER	PKA_KINASE_RR	112.845	PCT_ACTIVATION	I	2015-09-10	MABCENT	50	µg/ml	RKL	76.295	28.012	318	Hopen East	0	5	5
R318-2-06	ANTI-CANCER	PKA_KINASE_RR	112.416	PCT_ACTIVATION	I	2015-09-10	MABCENT	50	µg/ml	RKL	76.295	28.012	318	Hopen East	0	5	6
R318-2-07	ANTI-CANCER	PKA_KINASE_RR	115.614	PCT_ACTIVATION	I	2015-09-10	MABCENT	50	µg/ml	RKL	76.295	28.012	318	Hopen East	0	5	7
R318-2-08	ANTI-CANCER	PKA_KINASE_RR	113.214	PCT_ACTIVATION	I	2015-09-10	MABCENT	50	µg/ml	RKL	76.295	28.012	318	Hopen East	0	5	8
R324-18-01	ANTI-CANCER	PKA_KINASE_RR	72.6314	PCT_ACTIVATION	I	2015-09-10	MABCENT	50	µg/ml	RKL	76.734	29.254	324	Hopen East	1	6	1
R324-18-02	ANTI-CANCER	PKA_KINASE_RR	94.7073	PCT_ACTIVATION	I	2015-09-10	MABCENT	50	µg/ml	RKL	76.734	29.254	324	Hopen East	1	6	2
R324-18-03	ANTI-CANCER	PKA_KINASE_RR	99.8783	PCT_ACTIVATION	I	2015-09-10	MABCENT	50	µg/ml	RKL	76.734	29.254	324	Hopen East	1	6	3
R324-18-04	ANTI-CANCER	PKA_KINASE_RR	106.188	PCT_ACTIVATION	I	2015-09-10	MABCENT	50	µg/ml	RKL	76.734	29.254	324	Hopen East	1	6	4
R324-18-05	ANTI-CANCER	PKA_KINASE_RR	105.571	PCT_ACTIVATION	I	2015-09-10	MABCENT	50	µg/ml	RKL	76.734	29.254	324	Hopen East	1	6	5
R324-18-06	ANTI-CANCER	PKA_KINASE_RR	105.58	PCT_ACTIVATION	I	2015-09-10	MABCENT	50	µg/ml	RKL	76.734	29.254	324	Hopen East	1	6	6
R324-18-07	ANTI-CANCER	PKA_KINASE_RR	115.516	PCT_ACTIVATION	I	2015-09-10	MABCENT	50	µg/ml	RKL	76.734	29.254	324	Hopen East	1	6	7
R324-18-08	ANTI-CANCER	PKA_KINASE_RR	108.008	PCT_ACTIVATION	I	2015-09-10	MABCENT	50	µg/ml	RKL	76.734	29.254	324	Hopen East	1	6	8
R339-4-01	ANTI-CANCER	PKA_KINASE_RR	70.1075	PCT_ACTIVATION	I	2015-09-10	MABCENT	50	µg/ml	RKL	76.125	33.496	339	Hopen East	0	7	1
R339-4-02	ANTI-CANCER	PKA_KINASE_RR	97.8572	PCT_ACTIVATION	I	2015-09-10	MABCENT	50	µg/ml	RKL	76.125	33.496	339	Hopen East	0	7	2
R339-4-03	ANTI-CANCER	PKA_KINASE_RR	106.695	PCT_ACTIVATION	I	2015-09-10	MABCENT	50	µg/ml	RKL	76.125	33.496	339	Hopen East	0	7	3
R339-4-04	ANTI-CANCER	PKA_KINASE_RR	106.648	PCT_ACTIVATION	I	2015-09-10	MABCENT	50	µg/ml	RKL	76.125	33.496	339	Hopen East	0	7	4
R339-4-05	ANTI-CANCER	PKA_KINASE_RR	107.537	PCT_ACTIVATION	I	2015-09-10	MABCENT	50	µg/ml	RKL	76.125	33.496	339	Hopen East	0	7	5
R339-4-06	ANTI-CANCER	PKA_KINASE_RR	107.479	PCT_ACTIVATION	I	2015-09-10	MABCENT	50	µg/ml	RKL	76.125	33.496	339	Hopen East	0	7	6
R339-4-07	ANTI-CANCER	PKA_KINASE_RR	110.942	PCT_ACTIVATION	I	2015-09-10	MABCENT	50	µg/ml	RKL	76.125	33.496	339	Hopen East	0	7	7
R339-4-08	ANTI-CANCER	PKA_KINASE_RR	113.139	PCT_ACTIVATION	I	2015-09-10	MABCENT	50	µg/ml	RKL	76.125	33.496	339	Hopen East	0	7	8
R358-7-01	ANTI-CANCER	PKA_KINASE_RR	73.1071	PCT_ACTIVATION	I	2015-09-10	MABCENT	50	µg/ml	RKL	76.283	33.05	358	Hopen East	0	8	1
R358-7-02	ANTI-CANCER	PKA_KINASE_RR	101.298	PCT_ACTIVATION	I	2015-09-10	MABCENT	50	µg/ml	RKL	76.283	33.05	358	Hopen East	0	8	2
R358-7-03	ANTI-CANCER	PKA_KINASE_RR	109.322	PCT_ACTIVATION	I	2015-09-10	MABCENT	50	µg/ml	RKL	76.283	33.05	358	Hopen East	0	8	3
R358-7-04	ANTI-CANCER	PKA_KINASE_RR	110.257	PCT_ACTIVATION	I	2015-09-10	MABCENT	50	µg/ml	RKL	76.283	33.05	358	Hopen East	0	8	4
R358-7-05	ANTI-CANCER	PKA_KINASE_RR	111.969	PCT_ACTIVATION	I	2015-09-10	MABCENT	50	µg/ml	RKL	76.283	33.05	358	Hopen East	0	8	5
R358-7-06	ANTI-CANCER	PKA_KINASE_RR	111.98	PCT_ACTIVATION	I	2015-09-10	MABCENT	50	µg/ml	RKL	76.283	33.05	358	Hopen East	0	8	6
R358-7-07	ANTI-CANCER	PKA_KINASE_RR	112.551	PCT_ACTIVATION	I	2015-09-10	MABCENT	50	µg/ml	RKL	76.283	33.05	358	Hopen East	0	8	7
R358-7-08	ANTI-CANCER	PKA_KINASE_RR	113.036	PCT_ACTIVATION	I	2015-09-10	MABCENT	50	µg/ml	RKL	76.283	33.05	358	Hopen East	0	8	8
R370-17-01	ANTI-CANCER	PKA_KINASE_RR	79.5062	PCT_ACTIVATION	I	2015-09-10	MABCENT	50	µg/ml	RKL	76.466	33.065	370	Hopen East	0	9	1
R370-17-02	ANTI-CANCER	PKA_KINASE_RR	100.61	PCT_ACTIVATION	I	2015-09-10	MABCENT	50	µg/ml	RKL	76.466	33.065	370	Hopen East	0	9	2
R370-17-03	ANTI-CANCER	PKA_KINASE_RR	103.506	PCT_ACTIVATION	I	2015-09-10	MABCENT	50	µg/ml	RKL	76.466	33.065	370	Hopen East	0	9	3
R370-17-04	ANTI-CANCER	PKA_KINASE_RR	105.752	PCT_ACTIVATION	I	2015-09-10	MABCENT	50	µg/ml	RKL	76.466	33.065	370	Hopen East	0	9	4
R370-17-05	ANTI-CANCER	PKA_KINASE_RR	105.463	PCT_ACTIVATION	I	2015-09-10	MABCENT	50	µg/ml	RKL	76.466	33.065	370	Hopen East	0	9	5
R370-17-06	ANTI-CANCER	PKA_KINASE_RR	106.355	PCT_ACTIVATION	I	2015-09-10	MABCENT	50	µg/ml	RKL	76.466	33.065	370	Hopen East	0	9	6
R370-17-07	ANTI-CANCER	PKA_KINASE_RR	107.369	PCT_ACTIVATION	I	2015-09-10	MABCENT	50	µg/ml	RKL	76.466	33.065	370	Hopen East	0	9	7
R370-17-08	ANTI-CANCER	PKA_KINASE_RR	110.762	PCT_ACTIVATION	I	2015-09-10	MABCENT	50	µg/ml	RKL	76.466	33.065	370	Hopen East	0	9	8
R378-8-01	ANTI-CANCER	PKA_KINASE_RR	87.2493	PCT_ACTIVATION	I	2015-09-10	MABCENT	50	µg/ml	RKL	76.435	32.993	378	Hopen East	0	10	1
R378-8-02	ANTI-CANCER	PKA_KINASE_RR	107.559	PCT_ACTIVATION	I	2015-09-10	MABCENT	50	µg/ml	RKL	76.435	32.993	378	Hopen East	0	10	2
R378-8-03	ANTI-CANCER	PKA_KINASE_RR	110.836	PCT_ACTIVATION	I	2015-09-10	MABCENT	50	µg/ml	RKL	76.435	32.993	378	Hopen East	0	10	3
R378-8-04	ANTI-CANCER	PKA_KINASE_RR	111.59	PCT_ACTIVATION	I	2015-09-10	MABCENT	50	µg/ml	RKL	76.435	32.993	378	Hopen East	0	10	4
R378-8-05	ANTI-CANCER	PKA_KINASE_RR	110.857	PCT_ACTIVATION	I	2015-09-10	MABCENT	50	µg/ml	RKL	76.435	32.993	378	Hopen East	0	10	5
R378-8-06	ANTI-CANCER	PKA_KINASE_RR	114.472	PCT_ACTIVATION	I	2015-09-10	MABCENT	50	µg/ml	RKL	76.435	32.993	378	Hopen East	0	10	6
R378-8-07	ANTI-CANCER	PKA_KINASE_RR	114.127	PCT_ACTIVATION	I	2015-09-10	MABCENT	50	µg/ml	RKL	76.435	32.993	378	Hopen East	0	10	7
R378-8-08	ANTI-CANCER	PKA_KINASE_RR	113.85	PCT_ACTIVATION	I	2015-09-10	MABCENT	50	µg/ml	RKL	76.435	32.993	378	Hopen East	0	10	8
R478-15-01	ANTI-CANCER	PKA_KINASE_RR	91.5425	PCT_ACTIVATION	I	2015-09-10	MABCENT	50	µg/ml	RKL	79.414	9.321	478	Svalbard North West	0	11	1
R478-15-02	ANTI-CANCER	PKA_KINASE_RR	108.56	PCT_ACTIVATION	I	2015-09-10	MABCENT	50	µg/ml	RKL	79.414	9.321	478	Svalbard North West	0	11	2
R478-15-03	ANTI-CANCER	PKA_KINASE_RR	112.512	PCT_ACTIVATION	I	2015-09-10	MABCENT	50	µg/ml	RKL	79.414	9.321	478	Svalbard North West	0	11	3
R478-15-04	ANTI-CANCER	PKA_KINASE_RR	112.585	PCT_ACTIVATION	I	2015-09-10	MABCENT	50	µg/ml	RKL	79.414	9.321	478	Svalbard North West	0	11	4
R478-15-05	ANTI-CANCER	PKA_KINASE_RR	113.208	PCT_ACTIVATION	I	2015-09-10	MABCENT	50	µg/ml	RKL	79.414	9.321	478	Svalbard North West	0	11	5
R478-15-06	ANTI-CANCER	PKA_KINASE_RR	106.944	PCT_ACTIVATION	I	2015-09-10	MABCENT	50	µg/ml	RKL	79.414	9.321	478	Svalbard North West	0	11	6
R478-15-07	ANTI-CANCER	PKA_KINASE_RR	113.496	PCT_ACTIVATION	I	2015-09-10	MABCENT	50	µg/ml	RKL	79.414	9.321	478	Svalbard North West	0	11	7
R478-15-08	ANTI-CANCER	PKA_KINASE_RR	113.756	PCT_ACTIVATION	I	2015-09-10	MABCENT	50	µg/ml	RKL	79.414	9.321	478	Svalbard North West	0	11	8
R488-7-01	ANTI-CANCER	PKA_KINASE_RR	78.1288	PCT_ACTIVATION	I	2015-09-10	MABCENT	50	µg/ml	RKL	80.009	9.175	488	Svalbard North West	0	12	1
R488-7-02	ANTI-CANCER	PKA_KINASE_RR	103.136	PCT_ACTIVATION	I	2015-09-10	MABCENT	50	µg/ml	RKL	80.009	9.175	488	Svalbard North West	0	12	2
R488-7-03	ANTI-CANCER	PKA_KINASE_RR	110.251	PCT_ACTIVATION	I	2015-09-10	MABCENT	50	µg/ml	RKL	80.009	9.175	488	Svalbard North West	0	12	3
R488-7-04	ANTI-CANCER	PKA_KINASE_RR	107.947	PCT_ACTIVATION	I	2015-09-10	MABCENT	50	µg/ml	RKL	80.009	9.175	488	Svalbard North West	0	12	4
R488-7-05	ANTI-CANCER	PKA_KINASE_RR	113.445	PCT_ACTIVATION	I	2015-09-10	MABCENT	50	µg/ml	RKL	80.009	9.175	488	Svalbard North West	0	12	5
R488-7-06	ANTI-CANCER	PKA_KINASE_RR	112.381	PCT_ACTIVATION	I	2015-09-10	MABCENT	50	µg/ml	RKL	80.009	9.175	488	Svalbard North West	0	12	6
R488-7-07	ANTI-CANCER	PKA_KINASE_RR	112.773	PCT_ACTIVATION	I	2015-09-10	MABCENT	50	µg/ml	RKL	80.009	9.175	488	Svalbard North West	0	12	7
R488-7-08	ANTI-CANCER	PKA_KINASE_RR	110.154	PCT_ACTIVATION	I	2015-09-10	MABCENT	50	µg/ml	RKL	80.009	9.175	488	Svalbard North West	0	12	8
R497-19-01	ANTI-CANCER	PKA_KINASE_RR	74.6296	PCT_ACTIVATION	I	2015-09-10	MABCENT	50	µg/ml	RKL	79.994	9.031	497	Svalbard North West	1	13	1
R497-19-02	ANTI-CANCER	PKA_KINASE_RR	100.005	PCT_ACTIVATION	I	2015-09-10	MABCENT	50	µg/ml	RKL	79.994	9.031	497	Svalbard North West	1	13	2
R497-19-03	ANTI-CANCER	PKA_KINASE_RR	103.071	PCT_ACTIVATION	I	2015-09-10	MABCENT	50	µg/ml	RKL	79.994	9.031	497	Svalbard North West	1	13	3
R497-19-04	ANTI-CANCER	PKA_KINASE_RR	108.626	PCT_ACTIVATION	I	2015-09-10	MABCENT	50	µg/ml	RKL	79.994	9.031	497	Svalbard North West	1	13	4
R497-19-05	ANTI-CANCER	PKA_KINASE_RR	110.003	PCT_ACTIVATION	I	2015-09-10	MABCENT	50	µg/ml	RKL	79.994	9.031	497	Svalbard North West	1	13	5
R497-19-06	ANTI-CANCER	PKA_KINASE_RR	111.161	PCT_ACTIVATION	I	2015-09-10	MABCENT	50	µg/ml	RKL	79.994	9.031	497	Svalbard North West	1	13	6
R497-19-07	ANTI-CANCER	PKA_KINASE_RR	107.838	PCT_ACTIVATION	I	2015-09-10	MABCENT	50	µg/ml	RKL	79.994	9.031	497	Svalbard North West	1	13	7
R497-19-08	ANTI-CANCER	PKA_KINASE_RR	112.519	PCT_ACTIVATION	I	2015-09-10	MABCENT	50	µg/ml	RKL	79.994	9.031	497	Svalbard North West	1	13	8
R508-5-01	ANTI-CANCER	PKA_KINASE_RR	71.151	PCT_ACTIVATION	I	2015-09-10	MABCENT	50	µg/ml	RKL	79.951	9.056	508	Svalbard North West	1	14	1
R508-5-02	ANTI-CANCER	PKA_KINASE_RR	101.678	PCT_ACTIVATION	I	2015-09-10	MABCENT	50	µg/ml	RKL	79.951	9.056	508	Svalbard North West	1	14	2
R508-5-03	ANTI-CANCER	PKA_KINASE_RR	107.913	PCT_ACTIVATION	I	2015-09-10	MABCENT	50	µg/ml	RKL	79.951	9.056	508	Svalbard North West	1	14	3
R508-5-04	ANTI-CANCER	PKA_KINASE_RR	108.53	PCT_ACTIVATION	I	2015-09-10	MABCENT	50	µg/ml	RKL	79.951	9.056	508	Svalbard North West	1	14	4
R508-5-05	ANTI-CANCER	PKA_KINASE_RR	112.266	PCT_ACTIVATION	I	2015-09-10	MABCENT	50	µg/ml	RKL	79.951	9.056	508	Svalbard North West	1	14	5
R508-5-06	ANTI-CANCER	PKA_KINASE_RR	111.892	PCT_ACTIVATION	I	2015-09-10	MABCENT	50	µg/ml	RKL	79.951	9.056	508	Svalbard North West	1	14	6
R508-5-07	ANTI-CANCER	PKA_KINASE_RR	110.817	PCT_ACTIVATION	I	2015-09-10	MABCENT	50	µg/ml	RKL	79.951	9.056	508	Svalbard North West	1	14	7
R508-5-08	ANTI-CANCER	PKA_KINASE_RR	109.984	PCT_ACTIVATION	I	2015-09-10	MABCENT	50	µg/ml	RKL	79.951	9.056	508	Svalbard North West	1	14	8
R518-6-01	ANTI-CANCER	PKA_KINASE_RR	78.445	PCT_ACTIVATION	I	2015-09-10	MABCENT	50	µg/ml	RKL	79.638	9.738	518	Svalbard North West	0	15	1
R518-6-02	ANTI-CANCER	PKA_KINASE_RR	104.57	PCT_ACTIVATION	I	2015-09-10	MABCENT	50	µg/ml	RKL	79.638	9.738	518	Svalbard North West	0	15	2
R518-6-03	ANTI-CANCER	PKA_KINASE_RR	113.367	PCT_ACTIVATION	I	2015-09-10	MABCENT	50	µg/ml	RKL	79.638	9.738	518	Svalbard North West	0	15	3
R518-6-04	ANTI-CANCER	PKA_KINASE_RR	112.436	PCT_ACTIVATION	I	2015-09-10	MABCENT	50	µg/ml	RKL	79.638	9.738	518	Svalbard North West	0	15	4
R518-6-05	ANTI-CANCER	PKA_KINASE_RR	115.159	PCT_ACTIVATION	I	2015-09-10	MABCENT	50	µg/ml	RKL	79.638	9.738	518	Svalbard North West	0	15	5
R518-6-06	ANTI-CANCER	PKA_KINASE_RR	114.694	PCT_ACTIVATION	I	2015-09-10	MABCENT	50	µg/ml	RKL	79.638	9.738	518	Svalbard North West	0	15	6
R518-6-07	ANTI-CANCER	PKA_KINASE_RR	113.941	PCT_ACTIVATION	I	2015-09-10	MABCENT	50	µg/ml	RKL	79.638	9.738	518	Svalbard North West	0	15	7
R518-6-08	ANTI-CANCER	PKA_KINASE_RR	115.477	PCT_ACTIVATION	I	2015-09-10	MABCENT	50	µg/ml	RKL	79.638	9.738	518	Svalbard North West	0	15	8
FIN-10-04	DIABETES	PTP1B	0.679818	PCT_ACTIVITY	A	2015-11-16	MARBIO	50	µg/ml	RSI	69.2	17.95	F10	UiT - Lab	0	a	4
FIN-10-07	DIABETES	PTP1B	6.0059	PCT_ACTIVITY	A	2015-11-16	MARBIO	50	µg/ml	RSI	69.2	17.95	F10	UiT - Lab	0	a	7
FIN-21-04	DIABETES	PTP1B	1.62034	PCT_ACTIVITY	A	2015-11-16	MARBIO	50	µg/ml	RSI	69.2	17.95	F10	UiT - Lab	0	b	4
FIN-21-05	DIABETES	PTP1B	10.1241	PCT_ACTIVITY	A	2015-11-16	MARBIO	50	µg/ml	RSI	69.2	17.95	F10	UiT - Lab	0	b	5
FIN-21-07	DIABETES	PTP1B	7.45348	PCT_ACTIVITY	A	2015-11-16	MARBIO	50	µg/ml	RSI	69.2	17.95	F10	UiT - Lab	0	b	7
FIN-21-08	DIABETES	PTP1B	7.27834	PCT_ACTIVITY	A	2015-11-16	MARBIO	50	µg/ml	RSI	69.2	17.95	F10	UiT - Lab	0	b	8
FIN-3-04	DIABETES	PTP1B	1.49651	PCT_ACTIVITY	A	2015-11-16	MARBIO	50	µg/ml	RSI	69.2	17.95	F10	UiT - Lab	0	c	4
FIN-3-08	DIABETES	PTP1B	10.1604	PCT_ACTIVITY	A	2015-11-16	MARBIO	50	µg/ml	RSI	69.2	17.95	F10	UiT - Lab	0	c	8
R235-10-05	DIABETES	PTP1B	2.05318	PCT_ACTIVITY	A	2015-11-16	MARBIO	50	µg/ml	RSI	71.095	24.482	235	Finnmark	3	1	5
R235-10-06	DIABETES	PTP1B	2.78941	PCT_ACTIVITY	A	2015-11-16	MARBIO	50	µg/ml	RSI	71.095	24.482	235	Finnmark	3	1	6
R235-10-07	DIABETES	PTP1B	8.69191	PCT_ACTIVITY	A	2015-11-16	MARBIO	50	µg/ml	RSI	71.095	24.482	235	Finnmark	3	1	7
R235-10-08	DIABETES	PTP1B	18.6161	PCT_ACTIVITY	A	2015-11-16	MARBIO	50	µg/ml	RSI	71.095	24.482	235	Finnmark	3	1	8
R251-9-05	DIABETES	PTP1B	1.65705	PCT_ACTIVITY	A	2015-11-16	MARBIO	50	µg/ml	RSI	71.143	24.719	251	Finnmark	3	2	5
R251-9-08	DIABETES	PTP1B	8.16324	PCT_ACTIVITY	A	2015-11-16	MARBIO	50	µg/ml	RSI	71.143	24.719	251	Finnmark	3	2	8
R260-3-05	DIABETES	PTP1B	3.36811	PCT_ACTIVITY	A	2015-11-16	MARBIO	50	µg/ml	RSI	71.844	24.416	260	Finnmark	3	3	5
R260-3-06	DIABETES	PTP1B	3.10214	PCT_ACTIVITY	A	2015-11-16	MARBIO	50	µg/ml	RSI	71.844	24.416	260	Finnmark	3	3	6
R260-3-07	DIABETES	PTP1B	2.58122	PCT_ACTIVITY	A	2015-11-16	MARBIO	50	µg/ml	RSI	71.844	24.416	260	Finnmark	3	3	7
R318-1-04	DIABETES	PTP1B	2.98955	PCT_ACTIVITY	A	2015-11-16	MARBIO	50	µg/ml	RSI	76.295	28.012	318	Hopen East	0	4	4
R318-1-05	DIABETES	PTP1B	2.67965	PCT_ACTIVITY	A	2015-11-16	MARBIO	50	µg/ml	RSI	76.295	28.012	318	Hopen East	0	4	5
R318-1-06	DIABETES	PTP1B	2.64635	PCT_ACTIVITY	A	2015-11-16	MARBIO	50	µg/ml	RSI	76.295	28.012	318	Hopen East	0	4	6
R318-1-07	DIABETES	PTP1B	1.61435	PCT_ACTIVITY	A	2015-11-16	MARBIO	50	µg/ml	RSI	76.295	28.012	318	Hopen East	0	4	7
R318-1-08	DIABETES	PTP1B	0.715912	PCT_ACTIVITY	A	2015-11-16	MARBIO	50	µg/ml	RSI	76.295	28.012	318	Hopen East	0	4	8
R318-2-04	DIABETES	PTP1B	22.5051	PCT_ACTIVITY	A	2015-11-16	MARBIO	50	µg/ml	RSI	76.295	28.012	318	Hopen East	0	5	4
R318-2-05	DIABETES	PTP1B	1.85459	PCT_ACTIVITY	A	2015-11-16	MARBIO	50	µg/ml	RSI	76.295	28.012	318	Hopen East	0	5	5
R318-2-06	DIABETES	PTP1B	1.59103	PCT_ACTIVITY	A	2015-11-16	MARBIO	50	µg/ml	RSI	76.295	28.012	318	Hopen East	0	5	6
R318-2-07	DIABETES	PTP1B	0.624128	PCT_ACTIVITY	A	2015-11-16	MARBIO	50	µg/ml	RSI	76.295	28.012	318	Hopen East	0	5	7
R318-2-08	DIABETES	PTP1B	5.04492	PCT_ACTIVITY	A	2015-11-16	MARBIO	50	µg/ml	RSI	76.295	28.012	318	Hopen East	0	5	8
R324-18-05	DIABETES	PTP1B	5.01059	PCT_ACTIVITY	A	2015-11-16	MARBIO	50	µg/ml	RSI	76.734	29.254	324	Hopen East	1	6	5
R324-18-06	DIABETES	PTP1B	1.01888	PCT_ACTIVITY	A	2015-11-16	MARBIO	50	µg/ml	RSI	76.734	29.254	324	Hopen East	1	6	6
R324-18-07	DIABETES	PTP1B	0.481091	PCT_ACTIVITY	A	2015-11-16	MARBIO	50	µg/ml	RSI	76.734	29.254	324	Hopen East	1	6	7
R339-4-05	DIABETES	PTP1B	15.1502	PCT_ACTIVITY	A	2015-11-16	MARBIO	50	µg/ml	RSI	76.125	33.496	339	Hopen East	0	7	5
R339-4-06	DIABETES	PTP1B	3.99053	PCT_ACTIVITY	A	2015-11-16	MARBIO	50	µg/ml	RSI	76.125	33.496	339	Hopen East	0	7	6
R339-4-07	DIABETES	PTP1B	-0.824335	PCT_ACTIVITY	A	2015-11-16	MARBIO	50	µg/ml	RSI	76.125	33.496	339	Hopen East	0	7	7
R358-7-05	DIABETES	PTP1B	2.26851	PCT_ACTIVITY	A	2015-11-16	MARBIO	50	µg/ml	RSI	76.283	33.05	358	Hopen East	0	8	5
R358-7-06	DIABETES	PTP1B	2.79089	PCT_ACTIVITY	A	2015-11-16	MARBIO	50	µg/ml	RSI	76.283	33.05	358	Hopen East	0	8	6
R358-7-07	DIABETES	PTP1B	14.7157	PCT_ACTIVITY	A	2015-11-16	MARBIO	50	µg/ml	RSI	76.283	33.05	358	Hopen East	0	8	7
R370-17-05	DIABETES	PTP1B	8.87038	PCT_ACTIVITY	A	2015-11-16	MARBIO	50	µg/ml	RSI	76.466	33.065	370	Hopen East	0	9	5
R370-17-06	DIABETES	PTP1B	2.90944	PCT_ACTIVITY	A	2015-11-16	MARBIO	50	µg/ml	RSI	76.466	33.065	370	Hopen East	0	9	6
R370-17-07	DIABETES	PTP1B	0.824211	PCT_ACTIVITY	A	2015-11-16	MARBIO	50	µg/ml	RSI	76.466	33.065	370	Hopen East	0	9	7
R370-17-08	DIABETES	PTP1B	1.48315	PCT_ACTIVITY	A	2015-11-16	MARBIO	50	µg/ml	RSI	76.466	33.065	370	Hopen East	0	9	8
R378-8-05	DIABETES	PTP1B	0.920257	PCT_ACTIVITY	A	2015-11-16	MARBIO	50	µg/ml	RSI	76.435	32.993	378	Hopen East	0	10	5
R378-8-06	DIABETES	PTP1B	5.82722	PCT_ACTIVITY	A	2015-11-16	MARBIO	50	µg/ml	RSI	76.435	32.993	378	Hopen East	0	10	6
R378-8-07	DIABETES	PTP1B	3.24953	PCT_ACTIVITY	A	2015-11-16	MARBIO	50	µg/ml	RSI	76.435	32.993	378	Hopen East	0	10	7
R478-15-05	DIABETES	PTP1B	1.68365	PCT_ACTIVITY	A	2015-11-16	MARBIO	50	µg/ml	RSI	79.414	9.321	478	Svalbard North West	0	11	5
R478-15-06	DIABETES	PTP1B	2.6551	PCT_ACTIVITY	A	2015-11-16	MARBIO	50	µg/ml	RSI	79.414	9.321	478	Svalbard North West	0	11	6
R478-15-07	DIABETES	PTP1B	0.199743	PCT_ACTIVITY	A	2015-11-16	MARBIO	50	µg/ml	RSI	79.414	9.321	478	Svalbard North West	0	11	7
R478-15-08	DIABETES	PTP1B	0.975744	PCT_ACTIVITY	A	2015-11-16	MARBIO	50	µg/ml	RSI	79.414	9.321	478	Svalbard North West	0	11	8
R488-7-06	DIABETES	PTP1B	3.28601	PCT_ACTIVITY	A	2015-11-16	MARBIO	50	µg/ml	RSI	80.009	9.175	488	Svalbard North West	0	12	6
R488-7-07	DIABETES	PTP1B	2.34553	PCT_ACTIVITY	A	2015-11-16	MARBIO	50	µg/ml	RSI	80.009	9.175	488	Svalbard North West	0	12	7
R488-7-08	DIABETES	PTP1B	6.02881	PCT_ACTIVITY	A	2015-11-16	MARBIO	50	µg/ml	RSI	80.009	9.175	488	Svalbard North West	0	12	8
R497-19-05	DIABETES	PTP1B	1.05982	PCT_ACTIVITY	A	2015-11-16	MARBIO	50	µg/ml	RSI	79.994	9.031	497	Svalbard North West	1	13	5
R508-5-06	DIABETES	PTP1B	2.63217	PCT_ACTIVITY	A	2015-11-16	MARBIO	50	µg/ml	RSI	79.951	9.056	508	Svalbard North West	1	14	6
R508-5-07	DIABETES	PTP1B	1.20784	PCT_ACTIVITY	A	2015-11-16	MARBIO	50	µg/ml	RSI	79.951	9.056	508	Svalbard North West	1	14	7
R508-5-08	DIABETES	PTP1B	1.94902	PCT_ACTIVITY	A	2015-11-16	MARBIO	50	µg/ml	RSI	79.951	9.056	508	Svalbard North West	1	14	8
R518-6-06	DIABETES	PTP1B	6.46974	PCT_ACTIVITY	A	2015-11-16	MARBIO	50	µg/ml	RSI	79.638	9.738	518	Svalbard North West	0	15	6
R518-6-07	DIABETES	PTP1B	2.90167	PCT_ACTIVITY	A	2015-11-16	MARBIO	50	µg/ml	RSI	79.638	9.738	518	Svalbard North West	0	15	7
R518-6-08	DIABETES	PTP1B	10.8943	PCT_ACTIVITY	A	2015-11-16	MARBIO	50	µg/ml	RSI	79.638	9.738	518	Svalbard North West	0	15	8
FIN-10-01	DIABETES	PTP1B	119.764	PCT_ACTIVITY	I	2015-11-16	MARBIO	50	µg/ml	RSI	69.2	17.95	F10	UiT - Lab	0	a	1
FIN-10-02	DIABETES	PTP1B	109.856	PCT_ACTIVITY	I	2015-11-16	MARBIO	50	µg/ml	RSI	69.2	17.95	F10	UiT - Lab	0	a	2
FIN-10-03	DIABETES	PTP1B	148.357	PCT_ACTIVITY	I	2015-11-16	MARBIO	50	µg/ml	RSI	69.2	17.95	F10	UiT - Lab	0	a	3
FIN-10-06	DIABETES	PTP1B	72.8959	PCT_ACTIVITY	I	2015-11-16	MARBIO	50	µg/ml	RSI	69.2	17.95	F10	UiT - Lab	0	a	6
FIN-21-01	DIABETES	PTP1B	120.331	PCT_ACTIVITY	I	2015-11-16	MARBIO	50	µg/ml	RSI	69.2	17.95	F10	UiT - Lab	0	b	1
FIN-21-02	DIABETES	PTP1B	123.075	PCT_ACTIVITY	I	2015-11-16	MARBIO	50	µg/ml	RSI	69.2	17.95	F10	UiT - Lab	0	b	2
FIN-21-03	DIABETES	PTP1B	139.4	PCT_ACTIVITY	I	2015-11-16	MARBIO	50	µg/ml	RSI	69.2	17.95	F10	UiT - Lab	0	b	3
FIN-21-06	DIABETES	PTP1B	85.7689	PCT_ACTIVITY	I	2015-11-16	MARBIO	50	µg/ml	RSI	69.2	17.95	F10	UiT - Lab	0	b	6
FIN-3-01	DIABETES	PTP1B	154.267	PCT_ACTIVITY	I	2015-11-16	MARBIO	50	µg/ml	RSI	69.2	17.95	F10	UiT - Lab	0	c	1
FIN-3-02	DIABETES	PTP1B	128.175	PCT_ACTIVITY	I	2015-11-16	MARBIO	50	µg/ml	RSI	69.2	17.95	F10	UiT - Lab	0	c	2
FIN-3-03	DIABETES	PTP1B	141.276	PCT_ACTIVITY	I	2015-11-16	MARBIO	50	µg/ml	RSI	69.2	17.95	F10	UiT - Lab	0	c	3
FIN-3-05	DIABETES	PTP1B	101.21	PCT_ACTIVITY	I	2015-11-16	MARBIO	50	µg/ml	RSI	69.2	17.95	F10	UiT - Lab	0	c	5
FIN-3-06	DIABETES	PTP1B	144.171	PCT_ACTIVITY	I	2015-11-16	MARBIO	50	µg/ml	RSI	69.2	17.95	F10	UiT - Lab	0	c	6
R235-10-01	DIABETES	PTP1B	122.826	PCT_ACTIVITY	I	2015-11-16	MARBIO	50	µg/ml	RSI	71.095	24.482	235	Finnmark	3	1	1
R235-10-02	DIABETES	PTP1B	100.541	PCT_ACTIVITY	I	2015-11-16	MARBIO	50	µg/ml	RSI	71.095	24.482	235	Finnmark	3	1	2
R235-10-03	DIABETES	PTP1B	114.961	PCT_ACTIVITY	I	2015-11-16	MARBIO	50	µg/ml	RSI	71.095	24.482	235	Finnmark	3	1	3
R235-10-04	DIABETES	PTP1B	125.651	PCT_ACTIVITY	I	2015-11-16	MARBIO	50	µg/ml	RSI	71.095	24.482	235	Finnmark	3	1	4
R251-9-01	DIABETES	PTP1B	137.829	PCT_ACTIVITY	I	2015-11-16	MARBIO	50	µg/ml	RSI	71.143	24.719	251	Finnmark	3	2	1
R251-9-02	DIABETES	PTP1B	115.047	PCT_ACTIVITY	I	2015-11-16	MARBIO	50	µg/ml	RSI	71.143	24.719	251	Finnmark	3	2	2
R251-9-03	DIABETES	PTP1B	129.438	PCT_ACTIVITY	I	2015-11-16	MARBIO	50	µg/ml	RSI	71.143	24.719	251	Finnmark	3	2	3
R251-9-04	DIABETES	PTP1B	176.614	PCT_ACTIVITY	I	2015-11-16	MARBIO	50	µg/ml	RSI	71.143	24.719	251	Finnmark	3	2	4
R251-9-06	DIABETES	PTP1B	219.019	PCT_ACTIVITY	I	2015-11-16	MARBIO	50	µg/ml	RSI	71.143	24.719	251	Finnmark	3	2	6
R260-3-01	DIABETES	PTP1B	354.007	PCT_ACTIVITY	I	2015-11-16	MARBIO	50	µg/ml	RSI	71.844	24.416	260	Finnmark	3	3	1
R260-3-02	DIABETES	PTP1B	296.731	PCT_ACTIVITY	I	2015-11-16	MARBIO	50	µg/ml	RSI	71.844	24.416	260	Finnmark	3	3	2
R260-3-03	DIABETES	PTP1B	294.43	PCT_ACTIVITY	I	2015-11-16	MARBIO	50	µg/ml	RSI	71.844	24.416	260	Finnmark	3	3	3
R260-3-04	DIABETES	PTP1B	306.636	PCT_ACTIVITY	I	2015-11-16	MARBIO	50	µg/ml	RSI	71.844	24.416	260	Finnmark	3	3	4
R260-3-08	DIABETES	PTP1B	65.2436	PCT_ACTIVITY	I	2015-11-16	MARBIO	50	µg/ml	RSI	71.844	24.416	260	Finnmark	3	3	8
R318-1-01	DIABETES	PTP1B	93.0014	PCT_ACTIVITY	I	2015-11-16	MARBIO	50	µg/ml	RSI	76.295	28.012	318	Hopen East	0	4	1
R318-1-02	DIABETES	PTP1B	63.7067	PCT_ACTIVITY	I	2015-11-16	MARBIO	50	µg/ml	RSI	76.295	28.012	318	Hopen East	0	4	2
R318-1-03	DIABETES	PTP1B	74.0195	PCT_ACTIVITY	I	2015-11-16	MARBIO	50	µg/ml	RSI	76.295	28.012	318	Hopen East	0	4	3
R318-2-01	DIABETES	PTP1B	115.565	PCT_ACTIVITY	I	2015-11-16	MARBIO	50	µg/ml	RSI	76.295	28.012	318	Hopen East	0	5	1
R318-2-02	DIABETES	PTP1B	92.3274	PCT_ACTIVITY	I	2015-11-16	MARBIO	50	µg/ml	RSI	76.295	28.012	318	Hopen East	0	5	2
R318-2-03	DIABETES	PTP1B	101.508	PCT_ACTIVITY	I	2015-11-16	MARBIO	50	µg/ml	RSI	76.295	28.012	318	Hopen East	0	5	3
R324-18-01	DIABETES	PTP1B	166.809	PCT_ACTIVITY	I	2015-11-16	MARBIO	50	µg/ml	RSI	76.734	29.254	324	Hopen East	1	6	1
R324-18-02	DIABETES	PTP1B	143.667	PCT_ACTIVITY	I	2015-11-16	MARBIO	50	µg/ml	RSI	76.734	29.254	324	Hopen East	1	6	2
R324-18-03	DIABETES	PTP1B	189.013	PCT_ACTIVITY	I	2015-11-16	MARBIO	50	µg/ml	RSI	76.734	29.254	324	Hopen East	1	6	3
R324-18-04	DIABETES	PTP1B	160.198	PCT_ACTIVITY	I	2015-11-16	MARBIO	50	µg/ml	RSI	76.734	29.254	324	Hopen East	1	6	4
R324-18-08	DIABETES	PTP1B	50.6585	PCT_ACTIVITY	I	2015-11-16	MARBIO	50	µg/ml	RSI	76.734	29.254	324	Hopen East	1	6	8
R339-4-01	DIABETES	PTP1B	323.223	PCT_ACTIVITY	I	2015-11-16	MARBIO	50	µg/ml	RSI	76.125	33.496	339	Hopen East	0	7	1
R339-4-02	DIABETES	PTP1B	249.447	PCT_ACTIVITY	I	2015-11-16	MARBIO	50	µg/ml	RSI	76.125	33.496	339	Hopen East	0	7	2
R339-4-03	DIABETES	PTP1B	275.6	PCT_ACTIVITY	I	2015-11-16	MARBIO	50	µg/ml	RSI	76.125	33.496	339	Hopen East	0	7	3
R339-4-04	DIABETES	PTP1B	265.28	PCT_ACTIVITY	I	2015-11-16	MARBIO	50	µg/ml	RSI	76.125	33.496	339	Hopen East	0	7	4
R339-4-08	DIABETES	PTP1B	152.455	PCT_ACTIVITY	I	2015-11-16	MARBIO	50	µg/ml	RSI	76.125	33.496	339	Hopen East	0	7	8
R358-7-01	DIABETES	PTP1B	121.529	PCT_ACTIVITY	I	2015-11-16	MARBIO	50	µg/ml	RSI	76.283	33.05	358	Hopen East	0	8	1
R358-7-02	DIABETES	PTP1B	78.0569	PCT_ACTIVITY	I	2015-11-16	MARBIO	50	µg/ml	RSI	76.283	33.05	358	Hopen East	0	8	2
R358-7-03	DIABETES	PTP1B	116.752	PCT_ACTIVITY	I	2015-11-16	MARBIO	50	µg/ml	RSI	76.283	33.05	358	Hopen East	0	8	3
R358-7-04	DIABETES	PTP1B	97.3779	PCT_ACTIVITY	I	2015-11-16	MARBIO	50	µg/ml	RSI	76.283	33.05	358	Hopen East	0	8	4
R358-7-08	DIABETES	PTP1B	60.6203	PCT_ACTIVITY	I	2015-11-16	MARBIO	50	µg/ml	RSI	76.283	33.05	358	Hopen East	0	8	8
R370-17-01	DIABETES	PTP1B	156.026	PCT_ACTIVITY	I	2015-11-16	MARBIO	50	µg/ml	RSI	76.466	33.065	370	Hopen East	0	9	1
R370-17-02	DIABETES	PTP1B	117.004	PCT_ACTIVITY	I	2015-11-16	MARBIO	50	µg/ml	RSI	76.466	33.065	370	Hopen East	0	9	2
R370-17-03	DIABETES	PTP1B	163.007	PCT_ACTIVITY	I	2015-11-16	MARBIO	50	µg/ml	RSI	76.466	33.065	370	Hopen East	0	9	3
R370-17-04	DIABETES	PTP1B	125.35	PCT_ACTIVITY	I	2015-11-16	MARBIO	50	µg/ml	RSI	76.466	33.065	370	Hopen East	0	9	4
R378-8-01	DIABETES	PTP1B	118.418	PCT_ACTIVITY	I	2015-11-16	MARBIO	50	µg/ml	RSI	76.435	32.993	378	Hopen East	0	10	1
R378-8-02	DIABETES	PTP1B	93.0162	PCT_ACTIVITY	I	2015-11-16	MARBIO	50	µg/ml	RSI	76.435	32.993	378	Hopen East	0	10	2
R378-8-03	DIABETES	PTP1B	106.201	PCT_ACTIVITY	I	2015-11-16	MARBIO	50	µg/ml	RSI	76.435	32.993	378	Hopen East	0	10	3
R378-8-04	DIABETES	PTP1B	110.614	PCT_ACTIVITY	I	2015-11-16	MARBIO	50	µg/ml	RSI	76.435	32.993	378	Hopen East	0	10	4
R378-8-08	DIABETES	PTP1B	56.1665	PCT_ACTIVITY	I	2015-11-16	MARBIO	50	µg/ml	RSI	76.435	32.993	378	Hopen East	0	10	8
R478-15-01	DIABETES	PTP1B	127.532	PCT_ACTIVITY	I	2015-11-16	MARBIO	50	µg/ml	RSI	79.414	9.321	478	Svalbard North West	0	11	1
R478-15-02	DIABETES	PTP1B	106.549	PCT_ACTIVITY	I	2015-11-16	MARBIO	50	µg/ml	RSI	79.414	9.321	478	Svalbard North West	0	11	2
R478-15-03	DIABETES	PTP1B	117.161	PCT_ACTIVITY	I	2015-11-16	MARBIO	50	µg/ml	RSI	79.414	9.321	478	Svalbard North West	0	11	3
R478-15-04	DIABETES	PTP1B	97.9231	PCT_ACTIVITY	I	2015-11-16	MARBIO	50	µg/ml	RSI	79.414	9.321	478	Svalbard North West	0	11	4
R488-7-01	DIABETES	PTP1B	118.815	PCT_ACTIVITY	I	2015-11-16	MARBIO	50	µg/ml	RSI	80.009	9.175	488	Svalbard North West	0	12	1
R488-7-02	DIABETES	PTP1B	89.9088	PCT_ACTIVITY	I	2015-11-16	MARBIO	50	µg/ml	RSI	80.009	9.175	488	Svalbard North West	0	12	2
R488-7-03	DIABETES	PTP1B	121.401	PCT_ACTIVITY	I	2015-11-16	MARBIO	50	µg/ml	RSI	80.009	9.175	488	Svalbard North West	0	12	3
R488-7-04	DIABETES	PTP1B	135.794	PCT_ACTIVITY	I	2015-11-16	MARBIO	50	µg/ml	RSI	80.009	9.175	488	Svalbard North West	0	12	4
R488-7-05	DIABETES	PTP1B	150.454	PCT_ACTIVITY	I	2015-11-16	MARBIO	50	µg/ml	RSI	80.009	9.175	488	Svalbard North West	0	12	5
R497-19-01	DIABETES	PTP1B	146.837	PCT_ACTIVITY	I	2015-11-16	MARBIO	50	µg/ml	RSI	79.994	9.031	497	Svalbard North West	1	13	1
R497-19-02	DIABETES	PTP1B	108.197	PCT_ACTIVITY	I	2015-11-16	MARBIO	50	µg/ml	RSI	79.994	9.031	497	Svalbard North West	1	13	2
R497-19-03	DIABETES	PTP1B	112.739	PCT_ACTIVITY	I	2015-11-16	MARBIO	50	µg/ml	RSI	79.994	9.031	497	Svalbard North West	1	13	3
R497-19-04	DIABETES	PTP1B	134.197	PCT_ACTIVITY	I	2015-11-16	MARBIO	50	µg/ml	RSI	79.994	9.031	497	Svalbard North West	1	13	4
R497-19-06	DIABETES	PTP1B	139.967	PCT_ACTIVITY	I	2015-11-16	MARBIO	50	µg/ml	RSI	79.994	9.031	497	Svalbard North West	1	13	6
R497-19-08	DIABETES	PTP1B	68.2901	PCT_ACTIVITY	I	2015-11-16	MARBIO	50	µg/ml	RSI	79.994	9.031	497	Svalbard North West	1	13	8
R508-5-01	DIABETES	PTP1B	128.865	PCT_ACTIVITY	I	2015-11-16	MARBIO	50	µg/ml	RSI	79.951	9.056	508	Svalbard North West	1	14	1
R508-5-02	DIABETES	PTP1B	96.6087	PCT_ACTIVITY	I	2015-11-16	MARBIO	50	µg/ml	RSI	79.951	9.056	508	Svalbard North West	1	14	2
R508-5-03	DIABETES	PTP1B	122.099	PCT_ACTIVITY	I	2015-11-16	MARBIO	50	µg/ml	RSI	79.951	9.056	508	Svalbard North West	1	14	3
R508-5-04	DIABETES	PTP1B	156.501	PCT_ACTIVITY	I	2015-11-16	MARBIO	50	µg/ml	RSI	79.951	9.056	508	Svalbard North West	1	14	4
R518-6-01	DIABETES	PTP1B	171.854	PCT_ACTIVITY	I	2015-11-16	MARBIO	50	µg/ml	RSI	79.638	9.738	518	Svalbard North West	0	15	1
R518-6-02	DIABETES	PTP1B	123.685	PCT_ACTIVITY	I	2015-11-16	MARBIO	50	µg/ml	RSI	79.638	9.738	518	Svalbard North West	0	15	2
R518-6-03	DIABETES	PTP1B	131.338	PCT_ACTIVITY	I	2015-11-16	MARBIO	50	µg/ml	RSI	79.638	9.738	518	Svalbard North West	0	15	3
R518-6-04	DIABETES	PTP1B	63.5098	PCT_ACTIVITY	I	2015-11-16	MARBIO	50	µg/ml	RSI	79.638	9.738	518	Svalbard North West	0	15	4
R518-6-05	DIABETES	PTP1B	157.611	PCT_ACTIVITY	I	2015-11-16	MARBIO	50	µg/ml	RSI	79.638	9.738	518	Svalbard North West	0	15	5
FIN-10-05	DIABETES	PTP1B	47.6352	PCT_ACTIVITY	Q	2015-11-16	MARBIO	50	µg/ml	RSI	69.2	17.95	F10	UiT - Lab	0	a	5
FIN-10-08	DIABETES	PTP1B	32.6574	PCT_ACTIVITY	Q	2015-11-16	MARBIO	50	µg/ml	RSI	69.2	17.95	F10	UiT - Lab	0	a	8
FIN-3-07	DIABETES	PTP1B	41.5235	PCT_ACTIVITY	Q	2015-11-16	MARBIO	50	µg/ml	RSI	69.2	17.95	F10	UiT - Lab	0	c	7
R251-9-07	DIABETES	PTP1B	46.2419	PCT_ACTIVITY	Q	2015-11-16	MARBIO	50	µg/ml	RSI	71.143	24.719	251	Finnmark	3	2	7
R497-19-07	DIABETES	PTP1B	46.0162	PCT_ACTIVITY	Q	2015-11-16	MARBIO	50	µg/ml	RSI	79.994	9.031	497	Svalbard North West	1	13	7
R508-5-05	DIABETES	PTP1B	45.0161	PCT_ACTIVITY	Q	2015-11-16	MARBIO	50	µg/ml	RSI	79.951	9.056	508	Svalbard North West	1	14	5
R318-1-05	ANTI-BACTERIAL	SAUREUS_MIC	0.0353263	ABS600	A	2015-10-08	MARBIO	250	µg/ml	MAL	76.295	28.012	318	Hopen East	0	4	5
R370-17-05	ANTI-BACTERIAL	SAUREUS_MIC	0.0454029	ABS600	A	2015-10-08	MARBIO	250	µg/ml	MAL	76.466	33.065	370	Hopen East	0	9	5
R378-8-05	ANTI-BACTERIAL	SAUREUS_MIC	0.0336671	ABS600	A	2015-10-08	MARBIO	250	µg/ml	MAL	76.435	32.993	378	Hopen East	0	10	5
R478-15-06	ANTI-BACTERIAL	SAUREUS_MIC	0.0382921	ABS600	A	2015-10-08	MARBIO	250	µg/ml	MAL	79.414	9.321	478	Svalbard North West	0	11	6
FIN-10-01	ANTI-BACTERIAL	SAUREUS_MIC	0.448125	ABS600	I	2015-10-08	MARBIO	250	µg/ml	MAL	69.2	17.95	F10	UiT - Lab	0	a	1
FIN-10-02	ANTI-BACTERIAL	SAUREUS_MIC	0.383862	ABS600	I	2015-10-08	MARBIO	250	µg/ml	MAL	69.2	17.95	F10	UiT - Lab	0	a	2
FIN-10-03	ANTI-BACTERIAL	SAUREUS_MIC	0.311227	ABS600	I	2015-10-08	MARBIO	250	µg/ml	MAL	69.2	17.95	F10	UiT - Lab	0	a	3
FIN-10-04	ANTI-BACTERIAL	SAUREUS_MIC	0.302165	ABS600	I	2015-10-08	MARBIO	250	µg/ml	MAL	69.2	17.95	F10	UiT - Lab	0	a	4
FIN-10-05	ANTI-BACTERIAL	SAUREUS_MIC	0.224268	ABS600	I	2015-10-08	MARBIO	250	µg/ml	MAL	69.2	17.95	F10	UiT - Lab	0	a	5
FIN-10-06	ANTI-BACTERIAL	SAUREUS_MIC	0.292041	ABS600	I	2015-10-08	MARBIO	250	µg/ml	MAL	69.2	17.95	F10	UiT - Lab	0	a	6
FIN-10-07	ANTI-BACTERIAL	SAUREUS_MIC	0.300322	ABS600	I	2015-10-08	MARBIO	250	µg/ml	MAL	69.2	17.95	F10	UiT - Lab	0	a	7
FIN-10-08	ANTI-BACTERIAL	SAUREUS_MIC	0.283702	ABS600	I	2015-10-08	MARBIO	250	µg/ml	MAL	69.2	17.95	F10	UiT - Lab	0	a	8
FIN-21-01	ANTI-BACTERIAL	SAUREUS_MIC	0.421917	ABS600	I	2015-10-08	MARBIO	250	µg/ml	MAL	69.2	17.95	F10	UiT - Lab	0	b	1
FIN-21-02	ANTI-BACTERIAL	SAUREUS_MIC	0.356233	ABS600	I	2015-10-08	MARBIO	250	µg/ml	MAL	69.2	17.95	F10	UiT - Lab	0	b	2
FIN-21-03	ANTI-BACTERIAL	SAUREUS_MIC	0.298965	ABS600	I	2015-10-08	MARBIO	250	µg/ml	MAL	69.2	17.95	F10	UiT - Lab	0	b	3
FIN-21-04	ANTI-BACTERIAL	SAUREUS_MIC	0.404263	ABS600	I	2015-10-08	MARBIO	250	µg/ml	MAL	69.2	17.95	F10	UiT - Lab	0	b	4
FIN-21-05	ANTI-BACTERIAL	SAUREUS_MIC	0.175559	ABS600	I	2015-10-08	MARBIO	250	µg/ml	MAL	69.2	17.95	F10	UiT - Lab	0	b	5
FIN-21-06	ANTI-BACTERIAL	SAUREUS_MIC	0.341944	ABS600	I	2015-10-08	MARBIO	250	µg/ml	MAL	69.2	17.95	F10	UiT - Lab	0	b	6
FIN-21-07	ANTI-BACTERIAL	SAUREUS_MIC	0.341275	ABS600	I	2015-10-08	MARBIO	250	µg/ml	MAL	69.2	17.95	F10	UiT - Lab	0	b	7
FIN-21-08	ANTI-BACTERIAL	SAUREUS_MIC	0.272013	ABS600	I	2015-10-08	MARBIO	250	µg/ml	MAL	69.2	17.95	F10	UiT - Lab	0	b	8
FIN-3-01	ANTI-BACTERIAL	SAUREUS_MIC	0.38592	ABS600	I	2015-10-08	MARBIO	250	µg/ml	MAL	69.2	17.95	F10	UiT - Lab	0	c	1
FIN-3-02	ANTI-BACTERIAL	SAUREUS_MIC	0.389265	ABS600	I	2015-10-08	MARBIO	250	µg/ml	MAL	69.2	17.95	F10	UiT - Lab	0	c	2
FIN-3-03	ANTI-BACTERIAL	SAUREUS_MIC	0.369567	ABS600	I	2015-10-08	MARBIO	250	µg/ml	MAL	69.2	17.95	F10	UiT - Lab	0	c	3
FIN-3-04	ANTI-BACTERIAL	SAUREUS_MIC	0.377875	ABS600	I	2015-10-08	MARBIO	250	µg/ml	MAL	69.2	17.95	F10	UiT - Lab	0	c	4
FIN-3-05	ANTI-BACTERIAL	SAUREUS_MIC	0.280213	ABS600	I	2015-10-08	MARBIO	250	µg/ml	MAL	69.2	17.95	F10	UiT - Lab	0	c	5
FIN-3-06	ANTI-BACTERIAL	SAUREUS_MIC	0.275102	ABS600	I	2015-10-08	MARBIO	250	µg/ml	MAL	69.2	17.95	F10	UiT - Lab	0	c	6
FIN-3-07	ANTI-BACTERIAL	SAUREUS_MIC	0.268798	ABS600	I	2015-10-08	MARBIO	250	µg/ml	MAL	69.2	17.95	F10	UiT - Lab	0	c	7
FIN-3-08	ANTI-BACTERIAL	SAUREUS_MIC	0.216306	ABS600	I	2015-10-08	MARBIO	250	µg/ml	MAL	69.2	17.95	F10	UiT - Lab	0	c	8
R235-10-01	ANTI-BACTERIAL	SAUREUS_MIC	0.414545	ABS600	I	2015-10-08	MARBIO	250	µg/ml	MAL	71.095	24.482	235	Finnmark	3	1	1
R235-10-02	ANTI-BACTERIAL	SAUREUS_MIC	0.477274	ABS600	I	2015-10-08	MARBIO	250	µg/ml	MAL	71.095	24.482	235	Finnmark	3	1	2
R235-10-03	ANTI-BACTERIAL	SAUREUS_MIC	0.420403	ABS600	I	2015-10-08	MARBIO	250	µg/ml	MAL	71.095	24.482	235	Finnmark	3	1	3
R235-10-04	ANTI-BACTERIAL	SAUREUS_MIC	0.296808	ABS600	I	2015-10-08	MARBIO	250	µg/ml	MAL	71.095	24.482	235	Finnmark	3	1	4
R235-10-05	ANTI-BACTERIAL	SAUREUS_MIC	0.184779	ABS600	I	2015-10-08	MARBIO	250	µg/ml	MAL	71.095	24.482	235	Finnmark	3	1	5
R235-10-06	ANTI-BACTERIAL	SAUREUS_MIC	0.239876	ABS600	I	2015-10-08	MARBIO	250	µg/ml	MAL	71.095	24.482	235	Finnmark	3	1	6
R235-10-07	ANTI-BACTERIAL	SAUREUS_MIC	0.215779	ABS600	I	2015-10-08	MARBIO	250	µg/ml	MAL	71.095	24.482	235	Finnmark	3	1	7
R235-10-08	ANTI-BACTERIAL	SAUREUS_MIC	0.263542	ABS600	I	2015-10-08	MARBIO	250	µg/ml	MAL	71.095	24.482	235	Finnmark	3	1	8
R251-9-01	ANTI-BACTERIAL	SAUREUS_MIC	0.401971	ABS600	I	2015-10-08	MARBIO	250	µg/ml	MAL	71.143	24.719	251	Finnmark	3	2	1
R251-9-02	ANTI-BACTERIAL	SAUREUS_MIC	0.401655	ABS600	I	2015-10-08	MARBIO	250	µg/ml	MAL	71.143	24.719	251	Finnmark	3	2	2
R251-9-03	ANTI-BACTERIAL	SAUREUS_MIC	0.389967	ABS600	I	2015-10-08	MARBIO	250	µg/ml	MAL	71.143	24.719	251	Finnmark	3	2	3
R251-9-04	ANTI-BACTERIAL	SAUREUS_MIC	0.302043	ABS600	I	2015-10-08	MARBIO	250	µg/ml	MAL	71.143	24.719	251	Finnmark	3	2	4
R251-9-05	ANTI-BACTERIAL	SAUREUS_MIC	0.211827	ABS600	I	2015-10-08	MARBIO	250	µg/ml	MAL	71.143	24.719	251	Finnmark	3	2	5
R251-9-06	ANTI-BACTERIAL	SAUREUS_MIC	0.271512	ABS600	I	2015-10-08	MARBIO	250	µg/ml	MAL	71.143	24.719	251	Finnmark	3	2	6
R251-9-07	ANTI-BACTERIAL	SAUREUS_MIC	0.221561	ABS600	I	2015-10-08	MARBIO	250	µg/ml	MAL	71.143	24.719	251	Finnmark	3	2	7
R251-9-08	ANTI-BACTERIAL	SAUREUS_MIC	0.236804	ABS600	I	2015-10-08	MARBIO	250	µg/ml	MAL	71.143	24.719	251	Finnmark	3	2	8
R260-3-01	ANTI-BACTERIAL	SAUREUS_MIC	0.393989	ABS600	I	2015-10-08	MARBIO	250	µg/ml	MAL	71.844	24.416	260	Finnmark	3	3	1
R260-3-02	ANTI-BACTERIAL	SAUREUS_MIC	0.440453	ABS600	I	2015-10-08	MARBIO	250	µg/ml	MAL	71.844	24.416	260	Finnmark	3	3	2
R260-3-03	ANTI-BACTERIAL	SAUREUS_MIC	0.35025	ABS600	I	2015-10-08	MARBIO	250	µg/ml	MAL	71.844	24.416	260	Finnmark	3	3	3
R260-3-04	ANTI-BACTERIAL	SAUREUS_MIC	0.273946	ABS600	I	2015-10-08	MARBIO	250	µg/ml	MAL	71.844	24.416	260	Finnmark	3	3	4
R260-3-05	ANTI-BACTERIAL	SAUREUS_MIC	0.234087	ABS600	I	2015-10-08	MARBIO	250	µg/ml	MAL	71.844	24.416	260	Finnmark	3	3	5
R260-3-06	ANTI-BACTERIAL	SAUREUS_MIC	0.185299	ABS600	I	2015-10-08	MARBIO	250	µg/ml	MAL	71.844	24.416	260	Finnmark	3	3	6
R260-3-07	ANTI-BACTERIAL	SAUREUS_MIC	0.140887	ABS600	I	2015-10-08	MARBIO	250	µg/ml	MAL	71.844	24.416	260	Finnmark	3	3	7
R260-3-08	ANTI-BACTERIAL	SAUREUS_MIC	0.306399	ABS600	I	2015-10-08	MARBIO	250	µg/ml	MAL	71.844	24.416	260	Finnmark	3	3	8
R318-1-01	ANTI-BACTERIAL	SAUREUS_MIC	0.403174	ABS600	I	2015-10-08	MARBIO	250	µg/ml	MAL	76.295	28.012	318	Hopen East	0	4	1
R318-1-02	ANTI-BACTERIAL	SAUREUS_MIC	0.461954	ABS600	I	2015-10-08	MARBIO	250	µg/ml	MAL	76.295	28.012	318	Hopen East	0	4	2
R318-1-03	ANTI-BACTERIAL	SAUREUS_MIC	0.430038	ABS600	I	2015-10-08	MARBIO	250	µg/ml	MAL	76.295	28.012	318	Hopen East	0	4	3
R318-1-04	ANTI-BACTERIAL	SAUREUS_MIC	0.308903	ABS600	I	2015-10-08	MARBIO	250	µg/ml	MAL	76.295	28.012	318	Hopen East	0	4	4
R318-1-06	ANTI-BACTERIAL	SAUREUS_MIC	0.374398	ABS600	I	2015-10-08	MARBIO	250	µg/ml	MAL	76.295	28.012	318	Hopen East	0	4	6
R318-1-07	ANTI-BACTERIAL	SAUREUS_MIC	0.227125	ABS600	I	2015-10-08	MARBIO	250	µg/ml	MAL	76.295	28.012	318	Hopen East	0	4	7
R318-1-08	ANTI-BACTERIAL	SAUREUS_MIC	0.221904	ABS600	I	2015-10-08	MARBIO	250	µg/ml	MAL	76.295	28.012	318	Hopen East	0	4	8
R318-2-01	ANTI-BACTERIAL	SAUREUS_MIC	0.392115	ABS600	I	2015-10-08	MARBIO	250	µg/ml	MAL	76.295	28.012	318	Hopen East	0	5	1
R318-2-02	ANTI-BACTERIAL	SAUREUS_MIC	0.435807	ABS600	I	2015-10-08	MARBIO	250	µg/ml	MAL	76.295	28.012	318	Hopen East	0	5	2
R318-2-03	ANTI-BACTERIAL	SAUREUS_MIC	0.398062	ABS600	I	2015-10-08	MARBIO	250	µg/ml	MAL	76.295	28.012	318	Hopen East	0	5	3
R318-2-04	ANTI-BACTERIAL	SAUREUS_MIC	0.272958	ABS600	I	2015-10-08	MARBIO	250	µg/ml	MAL	76.295	28.012	318	Hopen East	0	5	4
R318-2-05	ANTI-BACTERIAL	SAUREUS_MIC	0.194386	ABS600	I	2015-10-08	MARBIO	250	µg/ml	MAL	76.295	28.012	318	Hopen East	0	5	5
R318-2-06	ANTI-BACTERIAL	SAUREUS_MIC	0.28716	ABS600	I	2015-10-08	MARBIO	250	µg/ml	MAL	76.295	28.012	318	Hopen East	0	5	6
R318-2-07	ANTI-BACTERIAL	SAUREUS_MIC	0.244243	ABS600	I	2015-10-08	MARBIO	250	µg/ml	MAL	76.295	28.012	318	Hopen East	0	5	7
R318-2-08	ANTI-BACTERIAL	SAUREUS_MIC	0.435295	ABS600	I	2015-10-08	MARBIO	250	µg/ml	MAL	76.295	28.012	318	Hopen East	0	5	8
R324-18-01	ANTI-BACTERIAL	SAUREUS_MIC	0.411942	ABS600	I	2015-10-08	MARBIO	250	µg/ml	MAL	76.734	29.254	324	Hopen East	1	6	1
R324-18-02	ANTI-BACTERIAL	SAUREUS_MIC	0.47083	ABS600	I	2015-10-08	MARBIO	250	µg/ml	MAL	76.734	29.254	324	Hopen East	1	6	2
R324-18-03	ANTI-BACTERIAL	SAUREUS_MIC	0.405741	ABS600	I	2015-10-08	MARBIO	250	µg/ml	MAL	76.734	29.254	324	Hopen East	1	6	3
R324-18-05	ANTI-BACTERIAL	SAUREUS_MIC	0.126646	ABS600	I	2015-10-08	MARBIO	250	µg/ml	MAL	76.734	29.254	324	Hopen East	1	6	5
R324-18-06	ANTI-BACTERIAL	SAUREUS_MIC	0.226163	ABS600	I	2015-10-08	MARBIO	250	µg/ml	MAL	76.734	29.254	324	Hopen East	1	6	6
R324-18-07	ANTI-BACTERIAL	SAUREUS_MIC	0.268767	ABS600	I	2015-10-08	MARBIO	250	µg/ml	MAL	76.734	29.254	324	Hopen East	1	6	7
R324-18-08	ANTI-BACTERIAL	SAUREUS_MIC	0.205006	ABS600	I	2015-10-08	MARBIO	250	µg/ml	MAL	76.734	29.254	324	Hopen East	1	6	8
R339-4-01	ANTI-BACTERIAL	SAUREUS_MIC	0.357133	ABS600	I	2015-10-08	MARBIO	250	µg/ml	MAL	76.125	33.496	339	Hopen East	0	7	1
R339-4-02	ANTI-BACTERIAL	SAUREUS_MIC	0.433874	ABS600	I	2015-10-08	MARBIO	250	µg/ml	MAL	76.125	33.496	339	Hopen East	0	7	2
R339-4-03	ANTI-BACTERIAL	SAUREUS_MIC	0.400182	ABS600	I	2015-10-08	MARBIO	250	µg/ml	MAL	76.125	33.496	339	Hopen East	0	7	3
R339-4-04	ANTI-BACTERIAL	SAUREUS_MIC	0.298059	ABS600	I	2015-10-08	MARBIO	250	µg/ml	MAL	76.125	33.496	339	Hopen East	0	7	4
R339-4-06	ANTI-BACTERIAL	SAUREUS_MIC	0.237735	ABS600	I	2015-10-08	MARBIO	250	µg/ml	MAL	76.125	33.496	339	Hopen East	0	7	6
R339-4-07	ANTI-BACTERIAL	SAUREUS_MIC	0.478013	ABS600	I	2015-10-08	MARBIO	250	µg/ml	MAL	76.125	33.496	339	Hopen East	0	7	7
R339-4-08	ANTI-BACTERIAL	SAUREUS_MIC	0.416455	ABS600	I	2015-10-08	MARBIO	250	µg/ml	MAL	76.125	33.496	339	Hopen East	0	7	8
R358-7-01	ANTI-BACTERIAL	SAUREUS_MIC	0.425233	ABS600	I	2015-10-08	MARBIO	250	µg/ml	MAL	76.283	33.05	358	Hopen East	0	8	1
R358-7-02	ANTI-BACTERIAL	SAUREUS_MIC	0.360937	ABS600	I	2015-10-08	MARBIO	250	µg/ml	MAL	76.283	33.05	358	Hopen East	0	8	2
R358-7-03	ANTI-BACTERIAL	SAUREUS_MIC	0.37886	ABS600	I	2015-10-08	MARBIO	250	µg/ml	MAL	76.283	33.05	358	Hopen East	0	8	3
R358-7-04	ANTI-BACTERIAL	SAUREUS_MIC	0.33829	ABS600	I	2015-10-08	MARBIO	250	µg/ml	MAL	76.283	33.05	358	Hopen East	0	8	4
R358-7-05	ANTI-BACTERIAL	SAUREUS_MIC	0.141736	ABS600	I	2015-10-08	MARBIO	250	µg/ml	MAL	76.283	33.05	358	Hopen East	0	8	5
R358-7-06	ANTI-BACTERIAL	SAUREUS_MIC	0.175373	ABS600	I	2015-10-08	MARBIO	250	µg/ml	MAL	76.283	33.05	358	Hopen East	0	8	6
R358-7-07	ANTI-BACTERIAL	SAUREUS_MIC	0.269252	ABS600	I	2015-10-08	MARBIO	250	µg/ml	MAL	76.283	33.05	358	Hopen East	0	8	7
R358-7-08	ANTI-BACTERIAL	SAUREUS_MIC	0.267167	ABS600	I	2015-10-08	MARBIO	250	µg/ml	MAL	76.283	33.05	358	Hopen East	0	8	8
R370-17-01	ANTI-BACTERIAL	SAUREUS_MIC	0.431334	ABS600	I	2015-10-08	MARBIO	250	µg/ml	MAL	76.466	33.065	370	Hopen East	0	9	1
R370-17-02	ANTI-BACTERIAL	SAUREUS_MIC	0.485704	ABS600	I	2015-10-08	MARBIO	250	µg/ml	MAL	76.466	33.065	370	Hopen East	0	9	2
R370-17-03	ANTI-BACTERIAL	SAUREUS_MIC	0.419299	ABS600	I	2015-10-08	MARBIO	250	µg/ml	MAL	76.466	33.065	370	Hopen East	0	9	3
R370-17-04	ANTI-BACTERIAL	SAUREUS_MIC	0.208062	ABS600	I	2015-10-08	MARBIO	250	µg/ml	MAL	76.466	33.065	370	Hopen East	0	9	4
R370-17-06	ANTI-BACTERIAL	SAUREUS_MIC	0.207907	ABS600	I	2015-10-08	MARBIO	250	µg/ml	MAL	76.466	33.065	370	Hopen East	0	9	6
R370-17-07	ANTI-BACTERIAL	SAUREUS_MIC	0.27408	ABS600	I	2015-10-08	MARBIO	250	µg/ml	MAL	76.466	33.065	370	Hopen East	0	9	7
R370-17-08	ANTI-BACTERIAL	SAUREUS_MIC	0.190548	ABS600	I	2015-10-08	MARBIO	250	µg/ml	MAL	76.466	33.065	370	Hopen East	0	9	8
R378-8-01	ANTI-BACTERIAL	SAUREUS_MIC	0.369492	ABS600	I	2015-10-08	MARBIO	250	µg/ml	MAL	76.435	32.993	378	Hopen East	0	10	1
R378-8-02	ANTI-BACTERIAL	SAUREUS_MIC	0.376607	ABS600	I	2015-10-08	MARBIO	250	µg/ml	MAL	76.435	32.993	378	Hopen East	0	10	2
R378-8-03	ANTI-BACTERIAL	SAUREUS_MIC	0.391364	ABS600	I	2015-10-08	MARBIO	250	µg/ml	MAL	76.435	32.993	378	Hopen East	0	10	3
R378-8-04	ANTI-BACTERIAL	SAUREUS_MIC	0.322395	ABS600	I	2015-10-08	MARBIO	250	µg/ml	MAL	76.435	32.993	378	Hopen East	0	10	4
R378-8-06	ANTI-BACTERIAL	SAUREUS_MIC	0.189904	ABS600	I	2015-10-08	MARBIO	250	µg/ml	MAL	76.435	32.993	378	Hopen East	0	10	6
R378-8-07	ANTI-BACTERIAL	SAUREUS_MIC	0.259841	ABS600	I	2015-10-08	MARBIO	250	µg/ml	MAL	76.435	32.993	378	Hopen East	0	10	7
R378-8-08	ANTI-BACTERIAL	SAUREUS_MIC	0.330396	ABS600	I	2015-10-08	MARBIO	250	µg/ml	MAL	76.435	32.993	378	Hopen East	0	10	8
R478-15-01	ANTI-BACTERIAL	SAUREUS_MIC	0.360082	ABS600	I	2015-10-08	MARBIO	250	µg/ml	MAL	79.414	9.321	478	Svalbard North West	0	11	1
R478-15-02	ANTI-BACTERIAL	SAUREUS_MIC	0.455239	ABS600	I	2015-10-08	MARBIO	250	µg/ml	MAL	79.414	9.321	478	Svalbard North West	0	11	2
R478-15-03	ANTI-BACTERIAL	SAUREUS_MIC	0.350629	ABS600	I	2015-10-08	MARBIO	250	µg/ml	MAL	79.414	9.321	478	Svalbard North West	0	11	3
R478-15-04	ANTI-BACTERIAL	SAUREUS_MIC	0.320581	ABS600	I	2015-10-08	MARBIO	250	µg/ml	MAL	79.414	9.321	478	Svalbard North West	0	11	4
R478-15-05	ANTI-BACTERIAL	SAUREUS_MIC	0.150965	ABS600	I	2015-10-08	MARBIO	250	µg/ml	MAL	79.414	9.321	478	Svalbard North West	0	11	5
R478-15-07	ANTI-BACTERIAL	SAUREUS_MIC	0.296346	ABS600	I	2015-10-08	MARBIO	250	µg/ml	MAL	79.414	9.321	478	Svalbard North West	0	11	7
R478-15-08	ANTI-BACTERIAL	SAUREUS_MIC	0.275033	ABS600	I	2015-10-08	MARBIO	250	µg/ml	MAL	79.414	9.321	478	Svalbard North West	0	11	8
R488-7-01	ANTI-BACTERIAL	SAUREUS_MIC	0.373559	ABS600	I	2015-10-08	MARBIO	250	µg/ml	MAL	80.009	9.175	488	Svalbard North West	0	12	1
R488-7-02	ANTI-BACTERIAL	SAUREUS_MIC	0.404127	ABS600	I	2015-10-08	MARBIO	250	µg/ml	MAL	80.009	9.175	488	Svalbard North West	0	12	2
R488-7-03	ANTI-BACTERIAL	SAUREUS_MIC	0.418444	ABS600	I	2015-10-08	MARBIO	250	µg/ml	MAL	80.009	9.175	488	Svalbard North West	0	12	3
R488-7-04	ANTI-BACTERIAL	SAUREUS_MIC	0.32573	ABS600	I	2015-10-08	MARBIO	250	µg/ml	MAL	80.009	9.175	488	Svalbard North West	0	12	4
R488-7-05	ANTI-BACTERIAL	SAUREUS_MIC	0.192244	ABS600	I	2015-10-08	MARBIO	250	µg/ml	MAL	80.009	9.175	488	Svalbard North West	0	12	5
R488-7-06	ANTI-BACTERIAL	SAUREUS_MIC	0.148991	ABS600	I	2015-10-08	MARBIO	250	µg/ml	MAL	80.009	9.175	488	Svalbard North West	0	12	6
R488-7-07	ANTI-BACTERIAL	SAUREUS_MIC	0.342277	ABS600	I	2015-10-08	MARBIO	250	µg/ml	MAL	80.009	9.175	488	Svalbard North West	0	12	7
R488-7-08	ANTI-BACTERIAL	SAUREUS_MIC	0.251219	ABS600	I	2015-10-08	MARBIO	250	µg/ml	MAL	80.009	9.175	488	Svalbard North West	0	12	8
R497-19-01	ANTI-BACTERIAL	SAUREUS_MIC	0.40056	ABS600	I	2015-10-08	MARBIO	250	µg/ml	MAL	79.994	9.031	497	Svalbard North West	1	13	1
R497-19-02	ANTI-BACTERIAL	SAUREUS_MIC	0.469722	ABS600	I	2015-10-08	MARBIO	250	µg/ml	MAL	79.994	9.031	497	Svalbard North West	1	13	2
R497-19-03	ANTI-BACTERIAL	SAUREUS_MIC	0.435107	ABS600	I	2015-10-08	MARBIO	250	µg/ml	MAL	79.994	9.031	497	Svalbard North West	1	13	3
R497-19-04	ANTI-BACTERIAL	SAUREUS_MIC	0.358568	ABS600	I	2015-10-08	MARBIO	250	µg/ml	MAL	79.994	9.031	497	Svalbard North West	1	13	4
R497-19-05	ANTI-BACTERIAL	SAUREUS_MIC	0.205371	ABS600	I	2015-10-08	MARBIO	250	µg/ml	MAL	79.994	9.031	497	Svalbard North West	1	13	5
R497-19-06	ANTI-BACTERIAL	SAUREUS_MIC	0.330994	ABS600	I	2015-10-08	MARBIO	250	µg/ml	MAL	79.994	9.031	497	Svalbard North West	1	13	6
R497-19-07	ANTI-BACTERIAL	SAUREUS_MIC	0.353324	ABS600	I	2015-10-08	MARBIO	250	µg/ml	MAL	79.994	9.031	497	Svalbard North West	1	13	7
R497-19-08	ANTI-BACTERIAL	SAUREUS_MIC	0.255811	ABS600	I	2015-10-08	MARBIO	250	µg/ml	MAL	79.994	9.031	497	Svalbard North West	1	13	8
R508-5-01	ANTI-BACTERIAL	SAUREUS_MIC	0.354679	ABS600	I	2015-10-08	MARBIO	250	µg/ml	MAL	79.951	9.056	508	Svalbard North West	1	14	1
R508-5-02	ANTI-BACTERIAL	SAUREUS_MIC	0.473938	ABS600	I	2015-10-08	MARBIO	250	µg/ml	MAL	79.951	9.056	508	Svalbard North West	1	14	2
R508-5-03	ANTI-BACTERIAL	SAUREUS_MIC	0.360405	ABS600	I	2015-10-08	MARBIO	250	µg/ml	MAL	79.951	9.056	508	Svalbard North West	1	14	3
R508-5-04	ANTI-BACTERIAL	SAUREUS_MIC	0.290921	ABS600	I	2015-10-08	MARBIO	250	µg/ml	MAL	79.951	9.056	508	Svalbard North West	1	14	4
R508-5-05	ANTI-BACTERIAL	SAUREUS_MIC	0.191529	ABS600	I	2015-10-08	MARBIO	250	µg/ml	MAL	79.951	9.056	508	Svalbard North West	1	14	5
R508-5-06	ANTI-BACTERIAL	SAUREUS_MIC	0.170309	ABS600	I	2015-10-08	MARBIO	250	µg/ml	MAL	79.951	9.056	508	Svalbard North West	1	14	6
R508-5-07	ANTI-BACTERIAL	SAUREUS_MIC	0.216429	ABS600	I	2015-10-08	MARBIO	250	µg/ml	MAL	79.951	9.056	508	Svalbard North West	1	14	7
R508-5-08	ANTI-BACTERIAL	SAUREUS_MIC	0.186973	ABS600	I	2015-10-08	MARBIO	250	µg/ml	MAL	79.951	9.056	508	Svalbard North West	1	14	8
R518-6-01	ANTI-BACTERIAL	SAUREUS_MIC	0.431416	ABS600	I	2015-10-08	MARBIO	250	µg/ml	MAL	79.638	9.738	518	Svalbard North West	0	15	1
R518-6-02	ANTI-BACTERIAL	SAUREUS_MIC	0.423099	ABS600	I	2015-10-08	MARBIO	250	µg/ml	MAL	79.638	9.738	518	Svalbard North West	0	15	2
R518-6-03	ANTI-BACTERIAL	SAUREUS_MIC	0.421552	ABS600	I	2015-10-08	MARBIO	250	µg/ml	MAL	79.638	9.738	518	Svalbard North West	0	15	3
R518-6-04	ANTI-BACTERIAL	SAUREUS_MIC	0.323125	ABS600	I	2015-10-08	MARBIO	250	µg/ml	MAL	79.638	9.738	518	Svalbard North West	0	15	4
R518-6-05	ANTI-BACTERIAL	SAUREUS_MIC	0.295161	ABS600	I	2015-10-08	MARBIO	250	µg/ml	MAL	79.638	9.738	518	Svalbard North West	0	15	5
R518-6-06	ANTI-BACTERIAL	SAUREUS_MIC	0.149006	ABS600	I	2015-10-08	MARBIO	250	µg/ml	MAL	79.638	9.738	518	Svalbard North West	0	15	6
R518-6-07	ANTI-BACTERIAL	SAUREUS_MIC	0.245908	ABS600	I	2015-10-08	MARBIO	250	µg/ml	MAL	79.638	9.738	518	Svalbard North West	0	15	7
R518-6-08	ANTI-BACTERIAL	SAUREUS_MIC	0.24998	ABS600	I	2015-10-08	MARBIO	250	µg/ml	MAL	79.638	9.738	518	Svalbard North West	0	15	8
R324-18-04	ANTI-BACTERIAL	SAUREUS_MIC	0.0758314	ABS600	Q	2015-10-08	MARBIO	250	µg/ml	MAL	76.734	29.254	324	Hopen East	1	6	4
R339-4-05	ANTI-BACTERIAL	SAUREUS_MIC	0.0619352	ABS600	Q	2015-10-08	MARBIO	250	µg/ml	MAL	76.125	33.496	339	Hopen East	0	7	5
FIN-10-01	ANTI-BACTERIAL	SEPIDERM_BIOFILM	1.24348	ABS600	I	2015-10-08	MARBIO	50	µg/ml	MAL	69.2	17.95	F10	UiT - Lab	0	a	1
FIN-10-02	ANTI-BACTERIAL	SEPIDERM_BIOFILM	1.17922	ABS600	I	2015-10-08	MARBIO	50	µg/ml	MAL	69.2	17.95	F10	UiT - Lab	0	a	2
FIN-10-03	ANTI-BACTERIAL	SEPIDERM_BIOFILM	1.1924	ABS600	I	2015-10-08	MARBIO	50	µg/ml	MAL	69.2	17.95	F10	UiT - Lab	0	a	3
FIN-10-04	ANTI-BACTERIAL	SEPIDERM_BIOFILM	1.50329	ABS600	I	2015-10-08	MARBIO	50	µg/ml	MAL	69.2	17.95	F10	UiT - Lab	0	a	4
FIN-10-05	ANTI-BACTERIAL	SEPIDERM_BIOFILM	0.951869	ABS600	I	2015-10-08	MARBIO	50	µg/ml	MAL	69.2	17.95	F10	UiT - Lab	0	a	5
FIN-10-06	ANTI-BACTERIAL	SEPIDERM_BIOFILM	1.08787	ABS600	I	2015-10-08	MARBIO	50	µg/ml	MAL	69.2	17.95	F10	UiT - Lab	0	a	6
FIN-10-07	ANTI-BACTERIAL	SEPIDERM_BIOFILM	1.07356	ABS600	I	2015-10-08	MARBIO	50	µg/ml	MAL	69.2	17.95	F10	UiT - Lab	0	a	7
FIN-10-08	ANTI-BACTERIAL	SEPIDERM_BIOFILM	1.46227	ABS600	I	2015-10-08	MARBIO	50	µg/ml	MAL	69.2	17.95	F10	UiT - Lab	0	a	8
FIN-21-01	ANTI-BACTERIAL	SEPIDERM_BIOFILM	0.937696	ABS600	I	2015-10-08	MARBIO	50	µg/ml	MAL	69.2	17.95	F10	UiT - Lab	0	b	1
FIN-21-02	ANTI-BACTERIAL	SEPIDERM_BIOFILM	1.02879	ABS600	I	2015-10-08	MARBIO	50	µg/ml	MAL	69.2	17.95	F10	UiT - Lab	0	b	2
FIN-21-03	ANTI-BACTERIAL	SEPIDERM_BIOFILM	1.02868	ABS600	I	2015-10-08	MARBIO	50	µg/ml	MAL	69.2	17.95	F10	UiT - Lab	0	b	3
FIN-21-04	ANTI-BACTERIAL	SEPIDERM_BIOFILM	1.18198	ABS600	I	2015-10-08	MARBIO	50	µg/ml	MAL	69.2	17.95	F10	UiT - Lab	0	b	4
FIN-21-05	ANTI-BACTERIAL	SEPIDERM_BIOFILM	1.1195	ABS600	I	2015-10-08	MARBIO	50	µg/ml	MAL	69.2	17.95	F10	UiT - Lab	0	b	5
FIN-21-06	ANTI-BACTERIAL	SEPIDERM_BIOFILM	1.03815	ABS600	I	2015-10-08	MARBIO	50	µg/ml	MAL	69.2	17.95	F10	UiT - Lab	0	b	6
FIN-21-07	ANTI-BACTERIAL	SEPIDERM_BIOFILM	1.06918	ABS600	I	2015-10-08	MARBIO	50	µg/ml	MAL	69.2	17.95	F10	UiT - Lab	0	b	7
FIN-21-08	ANTI-BACTERIAL	SEPIDERM_BIOFILM	1.2506	ABS600	I	2015-10-08	MARBIO	50	µg/ml	MAL	69.2	17.95	F10	UiT - Lab	0	b	8
FIN-3-01	ANTI-BACTERIAL	SEPIDERM_BIOFILM	1.19324	ABS600	I	2015-10-08	MARBIO	50	µg/ml	MAL	69.2	17.95	F10	UiT - Lab	0	c	1
FIN-3-02	ANTI-BACTERIAL	SEPIDERM_BIOFILM	1.07698	ABS600	I	2015-10-08	MARBIO	50	µg/ml	MAL	69.2	17.95	F10	UiT - Lab	0	c	2
FIN-3-03	ANTI-BACTERIAL	SEPIDERM_BIOFILM	1.14037	ABS600	I	2015-10-08	MARBIO	50	µg/ml	MAL	69.2	17.95	F10	UiT - Lab	0	c	3
FIN-3-04	ANTI-BACTERIAL	SEPIDERM_BIOFILM	1.40049	ABS600	I	2015-10-08	MARBIO	50	µg/ml	MAL	69.2	17.95	F10	UiT - Lab	0	c	4
FIN-3-05	ANTI-BACTERIAL	SEPIDERM_BIOFILM	1.09742	ABS600	I	2015-10-08	MARBIO	50	µg/ml	MAL	69.2	17.95	F10	UiT - Lab	0	c	5
FIN-3-06	ANTI-BACTERIAL	SEPIDERM_BIOFILM	1.30438	ABS600	I	2015-10-08	MARBIO	50	µg/ml	MAL	69.2	17.95	F10	UiT - Lab	0	c	6
FIN-3-07	ANTI-BACTERIAL	SEPIDERM_BIOFILM	0.834919	ABS600	I	2015-10-08	MARBIO	50	µg/ml	MAL	69.2	17.95	F10	UiT - Lab	0	c	7
FIN-3-08	ANTI-BACTERIAL	SEPIDERM_BIOFILM	1.47676	ABS600	I	2015-10-08	MARBIO	50	µg/ml	MAL	69.2	17.95	F10	UiT - Lab	0	c	8
R235-10-01	ANTI-BACTERIAL	SEPIDERM_BIOFILM	1.81743	ABS600	I	2015-10-08	MARBIO	50	µg/ml	MAL	71.095	24.482	235	Finnmark	3	1	1
R235-10-02	ANTI-BACTERIAL	SEPIDERM_BIOFILM	1.71821	ABS600	I	2015-10-08	MARBIO	50	µg/ml	MAL	71.095	24.482	235	Finnmark	3	1	2
R235-10-03	ANTI-BACTERIAL	SEPIDERM_BIOFILM	1.62758	ABS600	I	2015-10-08	MARBIO	50	µg/ml	MAL	71.095	24.482	235	Finnmark	3	1	3
R235-10-04	ANTI-BACTERIAL	SEPIDERM_BIOFILM	1.66694	ABS600	I	2015-10-08	MARBIO	50	µg/ml	MAL	71.095	24.482	235	Finnmark	3	1	4
R235-10-05	ANTI-BACTERIAL	SEPIDERM_BIOFILM	1.2397	ABS600	I	2015-10-08	MARBIO	50	µg/ml	MAL	71.095	24.482	235	Finnmark	3	1	5
R235-10-06	ANTI-BACTERIAL	SEPIDERM_BIOFILM	1.49828	ABS600	I	2015-10-08	MARBIO	50	µg/ml	MAL	71.095	24.482	235	Finnmark	3	1	6
R235-10-07	ANTI-BACTERIAL	SEPIDERM_BIOFILM	1.60461	ABS600	I	2015-10-08	MARBIO	50	µg/ml	MAL	71.095	24.482	235	Finnmark	3	1	7
R235-10-08	ANTI-BACTERIAL	SEPIDERM_BIOFILM	1.7875	ABS600	I	2015-10-08	MARBIO	50	µg/ml	MAL	71.095	24.482	235	Finnmark	3	1	8
R251-9-01	ANTI-BACTERIAL	SEPIDERM_BIOFILM	1.70938	ABS600	I	2015-10-08	MARBIO	50	µg/ml	MAL	71.143	24.719	251	Finnmark	3	2	1
R251-9-02	ANTI-BACTERIAL	SEPIDERM_BIOFILM	1.66092	ABS600	I	2015-10-08	MARBIO	50	µg/ml	MAL	71.143	24.719	251	Finnmark	3	2	2
R251-9-03	ANTI-BACTERIAL	SEPIDERM_BIOFILM	1.65664	ABS600	I	2015-10-08	MARBIO	50	µg/ml	MAL	71.143	24.719	251	Finnmark	3	2	3
R251-9-04	ANTI-BACTERIAL	SEPIDERM_BIOFILM	1.54689	ABS600	I	2015-10-08	MARBIO	50	µg/ml	MAL	71.143	24.719	251	Finnmark	3	2	4
R251-9-05	ANTI-BACTERIAL	SEPIDERM_BIOFILM	1.16119	ABS600	I	2015-10-08	MARBIO	50	µg/ml	MAL	71.143	24.719	251	Finnmark	3	2	5
R251-9-06	ANTI-BACTERIAL	SEPIDERM_BIOFILM	1.61561	ABS600	I	2015-10-08	MARBIO	50	µg/ml	MAL	71.143	24.719	251	Finnmark	3	2	6
R251-9-07	ANTI-BACTERIAL	SEPIDERM_BIOFILM	1.719	ABS600	I	2015-10-08	MARBIO	50	µg/ml	MAL	71.143	24.719	251	Finnmark	3	2	7
R251-9-08	ANTI-BACTERIAL	SEPIDERM_BIOFILM	1.64231	ABS600	I	2015-10-08	MARBIO	50	µg/ml	MAL	71.143	24.719	251	Finnmark	3	2	8
R260-3-01	ANTI-BACTERIAL	SEPIDERM_BIOFILM	1.89512	ABS600	I	2015-10-08	MARBIO	50	µg/ml	MAL	71.844	24.416	260	Finnmark	3	3	1
R260-3-02	ANTI-BACTERIAL	SEPIDERM_BIOFILM	1.85284	ABS600	I	2015-10-08	MARBIO	50	µg/ml	MAL	71.844	24.416	260	Finnmark	3	3	2
R260-3-03	ANTI-BACTERIAL	SEPIDERM_BIOFILM	1.67549	ABS600	I	2015-10-08	MARBIO	50	µg/ml	MAL	71.844	24.416	260	Finnmark	3	3	3
R260-3-04	ANTI-BACTERIAL	SEPIDERM_BIOFILM	1.72799	ABS600	I	2015-10-08	MARBIO	50	µg/ml	MAL	71.844	24.416	260	Finnmark	3	3	4
R260-3-05	ANTI-BACTERIAL	SEPIDERM_BIOFILM	1.53866	ABS600	I	2015-10-08	MARBIO	50	µg/ml	MAL	71.844	24.416	260	Finnmark	3	3	5
R260-3-06	ANTI-BACTERIAL	SEPIDERM_BIOFILM	1.70284	ABS600	I	2015-10-08	MARBIO	50	µg/ml	MAL	71.844	24.416	260	Finnmark	3	3	6
R260-3-07	ANTI-BACTERIAL	SEPIDERM_BIOFILM	1.65106	ABS600	I	2015-10-08	MARBIO	50	µg/ml	MAL	71.844	24.416	260	Finnmark	3	3	7
R260-3-08	ANTI-BACTERIAL	SEPIDERM_BIOFILM	1.78168	ABS600	I	2015-10-08	MARBIO	50	µg/ml	MAL	71.844	24.416	260	Finnmark	3	3	8
R318-1-01	ANTI-BACTERIAL	SEPIDERM_BIOFILM	1.9802	ABS600	I	2015-10-08	MARBIO	50	µg/ml	MAL	76.295	28.012	318	Hopen East	0	4	1
R318-1-02	ANTI-BACTERIAL	SEPIDERM_BIOFILM	1.82451	ABS600	I	2015-10-08	MARBIO	50	µg/ml	MAL	76.295	28.012	318	Hopen East	0	4	2
R318-1-03	ANTI-BACTERIAL	SEPIDERM_BIOFILM	1.73637	ABS600	I	2015-10-08	MARBIO	50	µg/ml	MAL	76.295	28.012	318	Hopen East	0	4	3
R318-1-04	ANTI-BACTERIAL	SEPIDERM_BIOFILM	1.8656	ABS600	I	2015-10-08	MARBIO	50	µg/ml	MAL	76.295	28.012	318	Hopen East	0	4	4
R318-1-05	ANTI-BACTERIAL	SEPIDERM_BIOFILM	1.29344	ABS600	I	2015-10-08	MARBIO	50	µg/ml	MAL	76.295	28.012	318	Hopen East	0	4	5
R318-1-06	ANTI-BACTERIAL	SEPIDERM_BIOFILM	1.67742	ABS600	I	2015-10-08	MARBIO	50	µg/ml	MAL	76.295	28.012	318	Hopen East	0	4	6
R318-1-07	ANTI-BACTERIAL	SEPIDERM_BIOFILM	1.52699	ABS600	I	2015-10-08	MARBIO	50	µg/ml	MAL	76.295	28.012	318	Hopen East	0	4	7
R318-1-08	ANTI-BACTERIAL	SEPIDERM_BIOFILM	1.7251	ABS600	I	2015-10-08	MARBIO	50	µg/ml	MAL	76.295	28.012	318	Hopen East	0	4	8
R318-2-01	ANTI-BACTERIAL	SEPIDERM_BIOFILM	1.96191	ABS600	I	2015-10-08	MARBIO	50	µg/ml	MAL	76.295	28.012	318	Hopen East	0	5	1
R318-2-02	ANTI-BACTERIAL	SEPIDERM_BIOFILM	1.93049	ABS600	I	2015-10-08	MARBIO	50	µg/ml	MAL	76.295	28.012	318	Hopen East	0	5	2
R318-2-03	ANTI-BACTERIAL	SEPIDERM_BIOFILM	1.82016	ABS600	I	2015-10-08	MARBIO	50	µg/ml	MAL	76.295	28.012	318	Hopen East	0	5	3
R318-2-04	ANTI-BACTERIAL	SEPIDERM_BIOFILM	1.82689	ABS600	I	2015-10-08	MARBIO	50	µg/ml	MAL	76.295	28.012	318	Hopen East	0	5	4
R318-2-05	ANTI-BACTERIAL	SEPIDERM_BIOFILM	1.81479	ABS600	I	2015-10-08	MARBIO	50	µg/ml	MAL	76.295	28.012	318	Hopen East	0	5	5
R318-2-06	ANTI-BACTERIAL	SEPIDERM_BIOFILM	1.56978	ABS600	I	2015-10-08	MARBIO	50	µg/ml	MAL	76.295	28.012	318	Hopen East	0	5	6
R318-2-07	ANTI-BACTERIAL	SEPIDERM_BIOFILM	1.68956	ABS600	I	2015-10-08	MARBIO	50	µg/ml	MAL	76.295	28.012	318	Hopen East	0	5	7
R318-2-08	ANTI-BACTERIAL	SEPIDERM_BIOFILM	1.76193	ABS600	I	2015-10-08	MARBIO	50	µg/ml	MAL	76.295	28.012	318	Hopen East	0	5	8
R324-18-01	ANTI-BACTERIAL	SEPIDERM_BIOFILM	1.76712	ABS600	I	2015-10-08	MARBIO	50	µg/ml	MAL	76.734	29.254	324	Hopen East	1	6	1
R324-18-02	ANTI-BACTERIAL	SEPIDERM_BIOFILM	1.67106	ABS600	I	2015-10-08	MARBIO	50	µg/ml	MAL	76.734	29.254	324	Hopen East	1	6	2
R324-18-03	ANTI-BACTERIAL	SEPIDERM_BIOFILM	1.50224	ABS600	I	2015-10-08	MARBIO	50	µg/ml	MAL	76.734	29.254	324	Hopen East	1	6	3
R324-18-04	ANTI-BACTERIAL	SEPIDERM_BIOFILM	1.42377	ABS600	I	2015-10-08	MARBIO	50	µg/ml	MAL	76.734	29.254	324	Hopen East	1	6	4
R324-18-05	ANTI-BACTERIAL	SEPIDERM_BIOFILM	1.40433	ABS600	I	2015-10-08	MARBIO	50	µg/ml	MAL	76.734	29.254	324	Hopen East	1	6	5
R324-18-06	ANTI-BACTERIAL	SEPIDERM_BIOFILM	1.29053	ABS600	I	2015-10-08	MARBIO	50	µg/ml	MAL	76.734	29.254	324	Hopen East	1	6	6
R324-18-07	ANTI-BACTERIAL	SEPIDERM_BIOFILM	1.54048	ABS600	I	2015-10-08	MARBIO	50	µg/ml	MAL	76.734	29.254	324	Hopen East	1	6	7
R324-18-08	ANTI-BACTERIAL	SEPIDERM_BIOFILM	1.57748	ABS600	I	2015-10-08	MARBIO	50	µg/ml	MAL	76.734	29.254	324	Hopen East	1	6	8
R339-4-01	ANTI-BACTERIAL	SEPIDERM_BIOFILM	1.67649	ABS600	I	2015-10-08	MARBIO	50	µg/ml	MAL	76.125	33.496	339	Hopen East	0	7	1
R339-4-02	ANTI-BACTERIAL	SEPIDERM_BIOFILM	1.70569	ABS600	I	2015-10-08	MARBIO	50	µg/ml	MAL	76.125	33.496	339	Hopen East	0	7	2
R339-4-03	ANTI-BACTERIAL	SEPIDERM_BIOFILM	1.58868	ABS600	I	2015-10-08	MARBIO	50	µg/ml	MAL	76.125	33.496	339	Hopen East	0	7	3
R339-4-04	ANTI-BACTERIAL	SEPIDERM_BIOFILM	1.42808	ABS600	I	2015-10-08	MARBIO	50	µg/ml	MAL	76.125	33.496	339	Hopen East	0	7	4
R339-4-05	ANTI-BACTERIAL	SEPIDERM_BIOFILM	1.38104	ABS600	I	2015-10-08	MARBIO	50	µg/ml	MAL	76.125	33.496	339	Hopen East	0	7	5
R339-4-06	ANTI-BACTERIAL	SEPIDERM_BIOFILM	1.70451	ABS600	I	2015-10-08	MARBIO	50	µg/ml	MAL	76.125	33.496	339	Hopen East	0	7	6
R339-4-07	ANTI-BACTERIAL	SEPIDERM_BIOFILM	1.68235	ABS600	I	2015-10-08	MARBIO	50	µg/ml	MAL	76.125	33.496	339	Hopen East	0	7	7
R339-4-08	ANTI-BACTERIAL	SEPIDERM_BIOFILM	1.63856	ABS600	I	2015-10-08	MARBIO	50	µg/ml	MAL	76.125	33.496	339	Hopen East	0	7	8
R358-7-01	ANTI-BACTERIAL	SEPIDERM_BIOFILM	1.88437	ABS600	I	2015-10-08	MARBIO	50	µg/ml	MAL	76.283	33.05	358	Hopen East	0	8	1
R358-7-02	ANTI-BACTERIAL	SEPIDERM_BIOFILM	1.8118	ABS600	I	2015-10-08	MARBIO	50	µg/ml	MAL	76.283	33.05	358	Hopen East	0	8	2
R358-7-03	ANTI-BACTERIAL	SEPIDERM_BIOFILM	1.72113	ABS600	I	2015-10-08	MARBIO	50	µg/ml	MAL	76.283	33.05	358	Hopen East	0	8	3
R358-7-04	ANTI-BACTERIAL	SEPIDERM_BIOFILM	1.67575	ABS600	I	2015-10-08	MARBIO	50	µg/ml	MAL	76.283	33.05	358	Hopen East	0	8	4
R358-7-05	ANTI-BACTERIAL	SEPIDERM_BIOFILM	1.35631	ABS600	I	2015-10-08	MARBIO	50	µg/ml	MAL	76.283	33.05	358	Hopen East	0	8	5
R358-7-06	ANTI-BACTERIAL	SEPIDERM_BIOFILM	1.69188	ABS600	I	2015-10-08	MARBIO	50	µg/ml	MAL	76.283	33.05	358	Hopen East	0	8	6
R358-7-07	ANTI-BACTERIAL	SEPIDERM_BIOFILM	1.7619	ABS600	I	2015-10-08	MARBIO	50	µg/ml	MAL	76.283	33.05	358	Hopen East	0	8	7
R358-7-08	ANTI-BACTERIAL	SEPIDERM_BIOFILM	1.6947	ABS600	I	2015-10-08	MARBIO	50	µg/ml	MAL	76.283	33.05	358	Hopen East	0	8	8
R370-17-01	ANTI-BACTERIAL	SEPIDERM_BIOFILM	1.66454	ABS600	I	2015-10-08	MARBIO	50	µg/ml	MAL	76.466	33.065	370	Hopen East	0	9	1
R370-17-02	ANTI-BACTERIAL	SEPIDERM_BIOFILM	1.61422	ABS600	I	2015-10-08	MARBIO	50	µg/ml	MAL	76.466	33.065	370	Hopen East	0	9	2
R370-17-03	ANTI-BACTERIAL	SEPIDERM_BIOFILM	1.54961	ABS600	I	2015-10-08	MARBIO	50	µg/ml	MAL	76.466	33.065	370	Hopen East	0	9	3
R370-17-04	ANTI-BACTERIAL	SEPIDERM_BIOFILM	1.55496	ABS600	I	2015-10-08	MARBIO	50	µg/ml	MAL	76.466	33.065	370	Hopen East	0	9	4
R370-17-05	ANTI-BACTERIAL	SEPIDERM_BIOFILM	1.10853	ABS600	I	2015-10-08	MARBIO	50	µg/ml	MAL	76.466	33.065	370	Hopen East	0	9	5
R370-17-06	ANTI-BACTERIAL	SEPIDERM_BIOFILM	1.54289	ABS600	I	2015-10-08	MARBIO	50	µg/ml	MAL	76.466	33.065	370	Hopen East	0	9	6
R370-17-07	ANTI-BACTERIAL	SEPIDERM_BIOFILM	1.50055	ABS600	I	2015-10-08	MARBIO	50	µg/ml	MAL	76.466	33.065	370	Hopen East	0	9	7
R370-17-08	ANTI-BACTERIAL	SEPIDERM_BIOFILM	1.50277	ABS600	I	2015-10-08	MARBIO	50	µg/ml	MAL	76.466	33.065	370	Hopen East	0	9	8
R378-8-01	ANTI-BACTERIAL	SEPIDERM_BIOFILM	1.65045	ABS600	I	2015-10-08	MARBIO	50	µg/ml	MAL	76.435	32.993	378	Hopen East	0	10	1
R378-8-02	ANTI-BACTERIAL	SEPIDERM_BIOFILM	1.72276	ABS600	I	2015-10-08	MARBIO	50	µg/ml	MAL	76.435	32.993	378	Hopen East	0	10	2
R378-8-03	ANTI-BACTERIAL	SEPIDERM_BIOFILM	1.77446	ABS600	I	2015-10-08	MARBIO	50	µg/ml	MAL	76.435	32.993	378	Hopen East	0	10	3
R378-8-04	ANTI-BACTERIAL	SEPIDERM_BIOFILM	1.13905	ABS600	I	2015-10-08	MARBIO	50	µg/ml	MAL	76.435	32.993	378	Hopen East	0	10	4
R378-8-05	ANTI-BACTERIAL	SEPIDERM_BIOFILM	0.835224	ABS600	I	2015-10-08	MARBIO	50	µg/ml	MAL	76.435	32.993	378	Hopen East	0	10	5
R378-8-06	ANTI-BACTERIAL	SEPIDERM_BIOFILM	1.62914	ABS600	I	2015-10-08	MARBIO	50	µg/ml	MAL	76.435	32.993	378	Hopen East	0	10	6
R378-8-07	ANTI-BACTERIAL	SEPIDERM_BIOFILM	1.7265	ABS600	I	2015-10-08	MARBIO	50	µg/ml	MAL	76.435	32.993	378	Hopen East	0	10	7
R378-8-08	ANTI-BACTERIAL	SEPIDERM_BIOFILM	1.75531	ABS600	I	2015-10-08	MARBIO	50	µg/ml	MAL	76.435	32.993	378	Hopen East	0	10	8
R478-15-01	ANTI-BACTERIAL	SEPIDERM_BIOFILM	1.36076	ABS600	I	2015-10-08	MARBIO	50	µg/ml	MAL	79.414	9.321	478	Svalbard North West	0	11	1
R478-15-02	ANTI-BACTERIAL	SEPIDERM_BIOFILM	1.74127	ABS600	I	2015-10-08	MARBIO	50	µg/ml	MAL	79.414	9.321	478	Svalbard North West	0	11	2
R478-15-03	ANTI-BACTERIAL	SEPIDERM_BIOFILM	1.33439	ABS600	I	2015-10-08	MARBIO	50	µg/ml	MAL	79.414	9.321	478	Svalbard North West	0	11	3
R478-15-04	ANTI-BACTERIAL	SEPIDERM_BIOFILM	1.16446	ABS600	I	2015-10-08	MARBIO	50	µg/ml	MAL	79.414	9.321	478	Svalbard North West	0	11	4
R478-15-05	ANTI-BACTERIAL	SEPIDERM_BIOFILM	1.16446	ABS600	I	2015-10-08	MARBIO	50	µg/ml	MAL	79.414	9.321	478	Svalbard North West	0	11	5
R478-15-06	ANTI-BACTERIAL	SEPIDERM_BIOFILM	0.791936	ABS600	I	2015-10-08	MARBIO	50	µg/ml	MAL	79.414	9.321	478	Svalbard North West	0	11	6
R478-15-07	ANTI-BACTERIAL	SEPIDERM_BIOFILM	1.43703	ABS600	I	2015-10-08	MARBIO	50	µg/ml	MAL	79.414	9.321	478	Svalbard North West	0	11	7
R478-15-08	ANTI-BACTERIAL	SEPIDERM_BIOFILM	1.55755	ABS600	I	2015-10-08	MARBIO	50	µg/ml	MAL	79.414	9.321	478	Svalbard North West	0	11	8
R488-7-01	ANTI-BACTERIAL	SEPIDERM_BIOFILM	1.75968	ABS600	I	2015-10-08	MARBIO	50	µg/ml	MAL	80.009	9.175	488	Svalbard North West	0	12	1
R488-7-02	ANTI-BACTERIAL	SEPIDERM_BIOFILM	1.7824	ABS600	I	2015-10-08	MARBIO	50	µg/ml	MAL	80.009	9.175	488	Svalbard North West	0	12	2
R488-7-03	ANTI-BACTERIAL	SEPIDERM_BIOFILM	1.71883	ABS600	I	2015-10-08	MARBIO	50	µg/ml	MAL	80.009	9.175	488	Svalbard North West	0	12	3
R488-7-04	ANTI-BACTERIAL	SEPIDERM_BIOFILM	1.76999	ABS600	I	2015-10-08	MARBIO	50	µg/ml	MAL	80.009	9.175	488	Svalbard North West	0	12	4
R488-7-05	ANTI-BACTERIAL	SEPIDERM_BIOFILM	1.60388	ABS600	I	2015-10-08	MARBIO	50	µg/ml	MAL	80.009	9.175	488	Svalbard North West	0	12	5
R488-7-06	ANTI-BACTERIAL	SEPIDERM_BIOFILM	1.61978	ABS600	I	2015-10-08	MARBIO	50	µg/ml	MAL	80.009	9.175	488	Svalbard North West	0	12	6
R488-7-07	ANTI-BACTERIAL	SEPIDERM_BIOFILM	1.73519	ABS600	I	2015-10-08	MARBIO	50	µg/ml	MAL	80.009	9.175	488	Svalbard North West	0	12	7
R488-7-08	ANTI-BACTERIAL	SEPIDERM_BIOFILM	1.81016	ABS600	I	2015-10-08	MARBIO	50	µg/ml	MAL	80.009	9.175	488	Svalbard North West	0	12	8
R497-19-01	ANTI-BACTERIAL	SEPIDERM_BIOFILM	1.7635	ABS600	I	2015-10-08	MARBIO	50	µg/ml	MAL	79.994	9.031	497	Svalbard North West	1	13	1
R497-19-02	ANTI-BACTERIAL	SEPIDERM_BIOFILM	1.7543	ABS600	I	2015-10-08	MARBIO	50	µg/ml	MAL	79.994	9.031	497	Svalbard North West	1	13	2
R497-19-03	ANTI-BACTERIAL	SEPIDERM_BIOFILM	1.5779	ABS600	I	2015-10-08	MARBIO	50	µg/ml	MAL	79.994	9.031	497	Svalbard North West	1	13	3
R497-19-04	ANTI-BACTERIAL	SEPIDERM_BIOFILM	1.50858	ABS600	I	2015-10-08	MARBIO	50	µg/ml	MAL	79.994	9.031	497	Svalbard North West	1	13	4
R497-19-05	ANTI-BACTERIAL	SEPIDERM_BIOFILM	1.28043	ABS600	I	2015-10-08	MARBIO	50	µg/ml	MAL	79.994	9.031	497	Svalbard North West	1	13	5
R497-19-06	ANTI-BACTERIAL	SEPIDERM_BIOFILM	1.47121	ABS600	I	2015-10-08	MARBIO	50	µg/ml	MAL	79.994	9.031	497	Svalbard North West	1	13	6
R497-19-07	ANTI-BACTERIAL	SEPIDERM_BIOFILM	1.43714	ABS600	I	2015-10-08	MARBIO	50	µg/ml	MAL	79.994	9.031	497	Svalbard North West	1	13	7
R497-19-08	ANTI-BACTERIAL	SEPIDERM_BIOFILM	1.67532	ABS600	I	2015-10-08	MARBIO	50	µg/ml	MAL	79.994	9.031	497	Svalbard North West	1	13	8
R508-5-01	ANTI-BACTERIAL	SEPIDERM_BIOFILM	1.75067	ABS600	I	2015-10-08	MARBIO	50	µg/ml	MAL	79.951	9.056	508	Svalbard North West	1	14	1
R508-5-02	ANTI-BACTERIAL	SEPIDERM_BIOFILM	1.77073	ABS600	I	2015-10-08	MARBIO	50	µg/ml	MAL	79.951	9.056	508	Svalbard North West	1	14	2
R508-5-03	ANTI-BACTERIAL	SEPIDERM_BIOFILM	1.74785	ABS600	I	2015-10-08	MARBIO	50	µg/ml	MAL	79.951	9.056	508	Svalbard North West	1	14	3
R508-5-04	ANTI-BACTERIAL	SEPIDERM_BIOFILM	1.64721	ABS600	I	2015-10-08	MARBIO	50	µg/ml	MAL	79.951	9.056	508	Svalbard North West	1	14	4
R508-5-05	ANTI-BACTERIAL	SEPIDERM_BIOFILM	1.75768	ABS600	I	2015-10-08	MARBIO	50	µg/ml	MAL	79.951	9.056	508	Svalbard North West	1	14	5
R508-5-06	ANTI-BACTERIAL	SEPIDERM_BIOFILM	1.24446	ABS600	I	2015-10-08	MARBIO	50	µg/ml	MAL	79.951	9.056	508	Svalbard North West	1	14	6
R508-5-07	ANTI-BACTERIAL	SEPIDERM_BIOFILM	1.69565	ABS600	I	2015-10-08	MARBIO	50	µg/ml	MAL	79.951	9.056	508	Svalbard North West	1	14	7
R508-5-08	ANTI-BACTERIAL	SEPIDERM_BIOFILM	1.74325	ABS600	I	2015-10-08	MARBIO	50	µg/ml	MAL	79.951	9.056	508	Svalbard North West	1	14	8
R518-6-01	ANTI-BACTERIAL	SEPIDERM_BIOFILM	1.76549	ABS600	I	2015-10-08	MARBIO	50	µg/ml	MAL	79.638	9.738	518	Svalbard North West	0	15	1
R518-6-02	ANTI-BACTERIAL	SEPIDERM_BIOFILM	1.69774	ABS600	I	2015-10-08	MARBIO	50	µg/ml	MAL	79.638	9.738	518	Svalbard North West	0	15	2
R518-6-03	ANTI-BACTERIAL	SEPIDERM_BIOFILM	1.21943	ABS600	I	2015-10-08	MARBIO	50	µg/ml	MAL	79.638	9.738	518	Svalbard North West	0	15	3
R518-6-04	ANTI-BACTERIAL	SEPIDERM_BIOFILM	1.36646	ABS600	I	2015-10-08	MARBIO	50	µg/ml	MAL	79.638	9.738	518	Svalbard North West	0	15	4
R518-6-05	ANTI-BACTERIAL	SEPIDERM_BIOFILM	1.18948	ABS600	I	2015-10-08	MARBIO	50	µg/ml	MAL	79.638	9.738	518	Svalbard North West	0	15	5
R518-6-06	ANTI-BACTERIAL	SEPIDERM_BIOFILM	1.13953	ABS600	I	2015-10-08	MARBIO	50	µg/ml	MAL	79.638	9.738	518	Svalbard North West	0	15	6
R518-6-07	ANTI-BACTERIAL	SEPIDERM_BIOFILM	1.28931	ABS600	I	2015-10-08	MARBIO	50	µg/ml	MAL	79.638	9.738	518	Svalbard North West	0	15	7
R518-6-08	ANTI-BACTERIAL	SEPIDERM_BIOFILM	1.34489	ABS600	I	2015-10-08	MARBIO	50	µg/ml	MAL	79.638	9.738	518	Svalbard North West	0	15	8
R235-10-05	ANTI-BACTERIAL	STREPTB_MIC	0.0483433	ABS600	A	2015-10-08	MARBIO	250	µg/ml	MAL	71.095	24.482	235	Finnmark	3	1	5
R260-3-06	ANTI-BACTERIAL	STREPTB_MIC	0.0491403	ABS600	A	2015-10-08	MARBIO	250	µg/ml	MAL	71.844	24.416	260	Finnmark	3	3	6
R318-2-05	ANTI-BACTERIAL	STREPTB_MIC	0.0458892	ABS600	A	2015-10-08	MARBIO	250	µg/ml	MAL	76.295	28.012	318	Hopen East	0	5	5
R324-18-05	ANTI-BACTERIAL	STREPTB_MIC	0.0402877	ABS600	A	2015-10-08	MARBIO	250	µg/ml	MAL	76.734	29.254	324	Hopen East	1	6	5
R339-4-05	ANTI-BACTERIAL	STREPTB_MIC	0.0410626	ABS600	A	2015-10-08	MARBIO	250	µg/ml	MAL	76.125	33.496	339	Hopen East	0	7	5
R358-7-05	ANTI-BACTERIAL	STREPTB_MIC	0.0452145	ABS600	A	2015-10-08	MARBIO	250	µg/ml	MAL	76.283	33.05	358	Hopen East	0	8	5
R378-8-05	ANTI-BACTERIAL	STREPTB_MIC	0.0415082	ABS600	A	2015-10-08	MARBIO	250	µg/ml	MAL	76.435	32.993	378	Hopen East	0	10	5
R478-15-05	ANTI-BACTERIAL	STREPTB_MIC	0.0432411	ABS600	A	2015-10-08	MARBIO	250	µg/ml	MAL	79.414	9.321	478	Svalbard North West	0	11	5
R478-15-06	ANTI-BACTERIAL	STREPTB_MIC	0.0462362	ABS600	A	2015-10-08	MARBIO	250	µg/ml	MAL	79.414	9.321	478	Svalbard North West	0	11	6
R508-5-06	ANTI-BACTERIAL	STREPTB_MIC	0.0413943	ABS600	A	2015-10-08	MARBIO	250	µg/ml	MAL	79.951	9.056	508	Svalbard North West	1	14	6
R518-6-06	ANTI-BACTERIAL	STREPTB_MIC	0.0409995	ABS600	A	2015-10-08	MARBIO	250	µg/ml	MAL	79.638	9.738	518	Svalbard North West	0	15	6
FIN-10-01	ANTI-BACTERIAL	STREPTB_MIC	0.40933	ABS600	I	2015-10-08	MARBIO	250	µg/ml	MAL	69.2	17.95	F10	UiT - Lab	0	a	1
FIN-10-02	ANTI-BACTERIAL	STREPTB_MIC	0.429162	ABS600	I	2015-10-08	MARBIO	250	µg/ml	MAL	69.2	17.95	F10	UiT - Lab	0	a	2
FIN-10-03	ANTI-BACTERIAL	STREPTB_MIC	0.361707	ABS600	I	2015-10-08	MARBIO	250	µg/ml	MAL	69.2	17.95	F10	UiT - Lab	0	a	3
FIN-10-04	ANTI-BACTERIAL	STREPTB_MIC	0.145828	ABS600	I	2015-10-08	MARBIO	250	µg/ml	MAL	69.2	17.95	F10	UiT - Lab	0	a	4
FIN-10-05	ANTI-BACTERIAL	STREPTB_MIC	0.190062	ABS600	I	2015-10-08	MARBIO	250	µg/ml	MAL	69.2	17.95	F10	UiT - Lab	0	a	5
FIN-10-06	ANTI-BACTERIAL	STREPTB_MIC	0.313984	ABS600	I	2015-10-08	MARBIO	250	µg/ml	MAL	69.2	17.95	F10	UiT - Lab	0	a	6
FIN-10-07	ANTI-BACTERIAL	STREPTB_MIC	0.339938	ABS600	I	2015-10-08	MARBIO	250	µg/ml	MAL	69.2	17.95	F10	UiT - Lab	0	a	7
FIN-10-08	ANTI-BACTERIAL	STREPTB_MIC	0.301553	ABS600	I	2015-10-08	MARBIO	250	µg/ml	MAL	69.2	17.95	F10	UiT - Lab	0	a	8
FIN-21-01	ANTI-BACTERIAL	STREPTB_MIC	0.521011	ABS600	I	2015-10-08	MARBIO	250	µg/ml	MAL	69.2	17.95	F10	UiT - Lab	0	b	1
FIN-21-02	ANTI-BACTERIAL	STREPTB_MIC	0.429504	ABS600	I	2015-10-08	MARBIO	250	µg/ml	MAL	69.2	17.95	F10	UiT - Lab	0	b	2
FIN-21-03	ANTI-BACTERIAL	STREPTB_MIC	0.345395	ABS600	I	2015-10-08	MARBIO	250	µg/ml	MAL	69.2	17.95	F10	UiT - Lab	0	b	3
FIN-21-04	ANTI-BACTERIAL	STREPTB_MIC	0.231413	ABS600	I	2015-10-08	MARBIO	250	µg/ml	MAL	69.2	17.95	F10	UiT - Lab	0	b	4
FIN-21-05	ANTI-BACTERIAL	STREPTB_MIC	0.232594	ABS600	I	2015-10-08	MARBIO	250	µg/ml	MAL	69.2	17.95	F10	UiT - Lab	0	b	5
FIN-21-06	ANTI-BACTERIAL	STREPTB_MIC	0.375648	ABS600	I	2015-10-08	MARBIO	250	µg/ml	MAL	69.2	17.95	F10	UiT - Lab	0	b	6
FIN-21-07	ANTI-BACTERIAL	STREPTB_MIC	0.454533	ABS600	I	2015-10-08	MARBIO	250	µg/ml	MAL	69.2	17.95	F10	UiT - Lab	0	b	7
FIN-21-08	ANTI-BACTERIAL	STREPTB_MIC	0.258495	ABS600	I	2015-10-08	MARBIO	250	µg/ml	MAL	69.2	17.95	F10	UiT - Lab	0	b	8
FIN-3-01	ANTI-BACTERIAL	STREPTB_MIC	0.421002	ABS600	I	2015-10-08	MARBIO	250	µg/ml	MAL	69.2	17.95	F10	UiT - Lab	0	c	1
FIN-3-02	ANTI-BACTERIAL	STREPTB_MIC	0.480228	ABS600	I	2015-10-08	MARBIO	250	µg/ml	MAL	69.2	17.95	F10	UiT - Lab	0	c	2
FIN-3-03	ANTI-BACTERIAL	STREPTB_MIC	0.410664	ABS600	I	2015-10-08	MARBIO	250	µg/ml	MAL	69.2	17.95	F10	UiT - Lab	0	c	3
FIN-3-04	ANTI-BACTERIAL	STREPTB_MIC	0.145533	ABS600	I	2015-10-08	MARBIO	250	µg/ml	MAL	69.2	17.95	F10	UiT - Lab	0	c	4
FIN-3-05	ANTI-BACTERIAL	STREPTB_MIC	0.217079	ABS600	I	2015-10-08	MARBIO	250	µg/ml	MAL	69.2	17.95	F10	UiT - Lab	0	c	5
FIN-3-06	ANTI-BACTERIAL	STREPTB_MIC	0.364629	ABS600	I	2015-10-08	MARBIO	250	µg/ml	MAL	69.2	17.95	F10	UiT - Lab	0	c	6
FIN-3-07	ANTI-BACTERIAL	STREPTB_MIC	0.372354	ABS600	I	2015-10-08	MARBIO	250	µg/ml	MAL	69.2	17.95	F10	UiT - Lab	0	c	7
FIN-3-08	ANTI-BACTERIAL	STREPTB_MIC	0.283197	ABS600	I	2015-10-08	MARBIO	250	µg/ml	MAL	69.2	17.95	F10	UiT - Lab	0	c	8
R235-10-01	ANTI-BACTERIAL	STREPTB_MIC	0.484749	ABS600	I	2015-10-08	MARBIO	250	µg/ml	MAL	71.095	24.482	235	Finnmark	3	1	1
R235-10-02	ANTI-BACTERIAL	STREPTB_MIC	0.537093	ABS600	I	2015-10-08	MARBIO	250	µg/ml	MAL	71.095	24.482	235	Finnmark	3	1	2
R235-10-03	ANTI-BACTERIAL	STREPTB_MIC	0.499552	ABS600	I	2015-10-08	MARBIO	250	µg/ml	MAL	71.095	24.482	235	Finnmark	3	1	3
R235-10-04	ANTI-BACTERIAL	STREPTB_MIC	0.329039	ABS600	I	2015-10-08	MARBIO	250	µg/ml	MAL	71.095	24.482	235	Finnmark	3	1	4
R235-10-06	ANTI-BACTERIAL	STREPTB_MIC	0.305395	ABS600	I	2015-10-08	MARBIO	250	µg/ml	MAL	71.095	24.482	235	Finnmark	3	1	6
R235-10-07	ANTI-BACTERIAL	STREPTB_MIC	0.269417	ABS600	I	2015-10-08	MARBIO	250	µg/ml	MAL	71.095	24.482	235	Finnmark	3	1	7
R235-10-08	ANTI-BACTERIAL	STREPTB_MIC	0.292422	ABS600	I	2015-10-08	MARBIO	250	µg/ml	MAL	71.095	24.482	235	Finnmark	3	1	8
R251-9-01	ANTI-BACTERIAL	STREPTB_MIC	0.410026	ABS600	I	2015-10-08	MARBIO	250	µg/ml	MAL	71.143	24.719	251	Finnmark	3	2	1
R251-9-02	ANTI-BACTERIAL	STREPTB_MIC	0.423698	ABS600	I	2015-10-08	MARBIO	250	µg/ml	MAL	71.143	24.719	251	Finnmark	3	2	2
R251-9-03	ANTI-BACTERIAL	STREPTB_MIC	0.442572	ABS600	I	2015-10-08	MARBIO	250	µg/ml	MAL	71.143	24.719	251	Finnmark	3	2	3
R251-9-04	ANTI-BACTERIAL	STREPTB_MIC	0.263589	ABS600	I	2015-10-08	MARBIO	250	µg/ml	MAL	71.143	24.719	251	Finnmark	3	2	4
R251-9-05	ANTI-BACTERIAL	STREPTB_MIC	0.178168	ABS600	I	2015-10-08	MARBIO	250	µg/ml	MAL	71.143	24.719	251	Finnmark	3	2	5
R251-9-06	ANTI-BACTERIAL	STREPTB_MIC	0.224261	ABS600	I	2015-10-08	MARBIO	250	µg/ml	MAL	71.143	24.719	251	Finnmark	3	2	6
R251-9-07	ANTI-BACTERIAL	STREPTB_MIC	0.228809	ABS600	I	2015-10-08	MARBIO	250	µg/ml	MAL	71.143	24.719	251	Finnmark	3	2	7
R251-9-08	ANTI-BACTERIAL	STREPTB_MIC	0.245142	ABS600	I	2015-10-08	MARBIO	250	µg/ml	MAL	71.143	24.719	251	Finnmark	3	2	8
R260-3-01	ANTI-BACTERIAL	STREPTB_MIC	0.403189	ABS600	I	2015-10-08	MARBIO	250	µg/ml	MAL	71.844	24.416	260	Finnmark	3	3	1
R260-3-02	ANTI-BACTERIAL	STREPTB_MIC	0.443271	ABS600	I	2015-10-08	MARBIO	250	µg/ml	MAL	71.844	24.416	260	Finnmark	3	3	2
R260-3-03	ANTI-BACTERIAL	STREPTB_MIC	0.355826	ABS600	I	2015-10-08	MARBIO	250	µg/ml	MAL	71.844	24.416	260	Finnmark	3	3	3
R260-3-04	ANTI-BACTERIAL	STREPTB_MIC	0.270751	ABS600	I	2015-10-08	MARBIO	250	µg/ml	MAL	71.844	24.416	260	Finnmark	3	3	4
R260-3-05	ANTI-BACTERIAL	STREPTB_MIC	0.223801	ABS600	I	2015-10-08	MARBIO	250	µg/ml	MAL	71.844	24.416	260	Finnmark	3	3	5
R260-3-08	ANTI-BACTERIAL	STREPTB_MIC	0.270286	ABS600	I	2015-10-08	MARBIO	250	µg/ml	MAL	71.844	24.416	260	Finnmark	3	3	8
R318-1-01	ANTI-BACTERIAL	STREPTB_MIC	0.439229	ABS600	I	2015-10-08	MARBIO	250	µg/ml	MAL	76.295	28.012	318	Hopen East	0	4	1
R318-1-02	ANTI-BACTERIAL	STREPTB_MIC	0.434118	ABS600	I	2015-10-08	MARBIO	250	µg/ml	MAL	76.295	28.012	318	Hopen East	0	4	2
R318-1-03	ANTI-BACTERIAL	STREPTB_MIC	0.537077	ABS600	I	2015-10-08	MARBIO	250	µg/ml	MAL	76.295	28.012	318	Hopen East	0	4	3
R318-1-04	ANTI-BACTERIAL	STREPTB_MIC	0.21169	ABS600	I	2015-10-08	MARBIO	250	µg/ml	MAL	76.295	28.012	318	Hopen East	0	4	4
R318-1-06	ANTI-BACTERIAL	STREPTB_MIC	0.328296	ABS600	I	2015-10-08	MARBIO	250	µg/ml	MAL	76.295	28.012	318	Hopen East	0	4	6
R318-1-07	ANTI-BACTERIAL	STREPTB_MIC	0.298396	ABS600	I	2015-10-08	MARBIO	250	µg/ml	MAL	76.295	28.012	318	Hopen East	0	4	7
R318-1-08	ANTI-BACTERIAL	STREPTB_MIC	0.314439	ABS600	I	2015-10-08	MARBIO	250	µg/ml	MAL	76.295	28.012	318	Hopen East	0	4	8
R318-2-01	ANTI-BACTERIAL	STREPTB_MIC	0.38212	ABS600	I	2015-10-08	MARBIO	250	µg/ml	MAL	76.295	28.012	318	Hopen East	0	5	1
R318-2-02	ANTI-BACTERIAL	STREPTB_MIC	0.539495	ABS600	I	2015-10-08	MARBIO	250	µg/ml	MAL	76.295	28.012	318	Hopen East	0	5	2
R318-2-03	ANTI-BACTERIAL	STREPTB_MIC	0.541428	ABS600	I	2015-10-08	MARBIO	250	µg/ml	MAL	76.295	28.012	318	Hopen East	0	5	3
R318-2-04	ANTI-BACTERIAL	STREPTB_MIC	0.209359	ABS600	I	2015-10-08	MARBIO	250	µg/ml	MAL	76.295	28.012	318	Hopen East	0	5	4
R318-2-06	ANTI-BACTERIAL	STREPTB_MIC	0.231287	ABS600	I	2015-10-08	MARBIO	250	µg/ml	MAL	76.295	28.012	318	Hopen East	0	5	6
R318-2-07	ANTI-BACTERIAL	STREPTB_MIC	0.243211	ABS600	I	2015-10-08	MARBIO	250	µg/ml	MAL	76.295	28.012	318	Hopen East	0	5	7
R318-2-08	ANTI-BACTERIAL	STREPTB_MIC	0.308233	ABS600	I	2015-10-08	MARBIO	250	µg/ml	MAL	76.295	28.012	318	Hopen East	0	5	8
R324-18-01	ANTI-BACTERIAL	STREPTB_MIC	0.497015	ABS600	I	2015-10-08	MARBIO	250	µg/ml	MAL	76.734	29.254	324	Hopen East	1	6	1
R324-18-02	ANTI-BACTERIAL	STREPTB_MIC	0.48622	ABS600	I	2015-10-08	MARBIO	250	µg/ml	MAL	76.734	29.254	324	Hopen East	1	6	2
R324-18-03	ANTI-BACTERIAL	STREPTB_MIC	0.446032	ABS600	I	2015-10-08	MARBIO	250	µg/ml	MAL	76.734	29.254	324	Hopen East	1	6	3
R324-18-04	ANTI-BACTERIAL	STREPTB_MIC	0.188296	ABS600	I	2015-10-08	MARBIO	250	µg/ml	MAL	76.734	29.254	324	Hopen East	1	6	4
R324-18-06	ANTI-BACTERIAL	STREPTB_MIC	0.312731	ABS600	I	2015-10-08	MARBIO	250	µg/ml	MAL	76.734	29.254	324	Hopen East	1	6	6
R324-18-07	ANTI-BACTERIAL	STREPTB_MIC	0.399505	ABS600	I	2015-10-08	MARBIO	250	µg/ml	MAL	76.734	29.254	324	Hopen East	1	6	7
R324-18-08	ANTI-BACTERIAL	STREPTB_MIC	0.348985	ABS600	I	2015-10-08	MARBIO	250	µg/ml	MAL	76.734	29.254	324	Hopen East	1	6	8
R339-4-01	ANTI-BACTERIAL	STREPTB_MIC	0.33048	ABS600	I	2015-10-08	MARBIO	250	µg/ml	MAL	76.125	33.496	339	Hopen East	0	7	1
R339-4-02	ANTI-BACTERIAL	STREPTB_MIC	0.451803	ABS600	I	2015-10-08	MARBIO	250	µg/ml	MAL	76.125	33.496	339	Hopen East	0	7	2
R339-4-03	ANTI-BACTERIAL	STREPTB_MIC	0.400903	ABS600	I	2015-10-08	MARBIO	250	µg/ml	MAL	76.125	33.496	339	Hopen East	0	7	3
R339-4-04	ANTI-BACTERIAL	STREPTB_MIC	0.193821	ABS600	I	2015-10-08	MARBIO	250	µg/ml	MAL	76.125	33.496	339	Hopen East	0	7	4
R339-4-06	ANTI-BACTERIAL	STREPTB_MIC	0.237837	ABS600	I	2015-10-08	MARBIO	250	µg/ml	MAL	76.125	33.496	339	Hopen East	0	7	6
R339-4-07	ANTI-BACTERIAL	STREPTB_MIC	0.453668	ABS600	I	2015-10-08	MARBIO	250	µg/ml	MAL	76.125	33.496	339	Hopen East	0	7	7
R339-4-08	ANTI-BACTERIAL	STREPTB_MIC	0.278544	ABS600	I	2015-10-08	MARBIO	250	µg/ml	MAL	76.125	33.496	339	Hopen East	0	7	8
R358-7-01	ANTI-BACTERIAL	STREPTB_MIC	0.451576	ABS600	I	2015-10-08	MARBIO	250	µg/ml	MAL	76.283	33.05	358	Hopen East	0	8	1
R358-7-02	ANTI-BACTERIAL	STREPTB_MIC	0.498817	ABS600	I	2015-10-08	MARBIO	250	µg/ml	MAL	76.283	33.05	358	Hopen East	0	8	2
R358-7-03	ANTI-BACTERIAL	STREPTB_MIC	0.483742	ABS600	I	2015-10-08	MARBIO	250	µg/ml	MAL	76.283	33.05	358	Hopen East	0	8	3
R358-7-04	ANTI-BACTERIAL	STREPTB_MIC	0.337957	ABS600	I	2015-10-08	MARBIO	250	µg/ml	MAL	76.283	33.05	358	Hopen East	0	8	4
R358-7-06	ANTI-BACTERIAL	STREPTB_MIC	0.215738	ABS600	I	2015-10-08	MARBIO	250	µg/ml	MAL	76.283	33.05	358	Hopen East	0	8	6
R358-7-07	ANTI-BACTERIAL	STREPTB_MIC	0.444987	ABS600	I	2015-10-08	MARBIO	250	µg/ml	MAL	76.283	33.05	358	Hopen East	0	8	7
R358-7-08	ANTI-BACTERIAL	STREPTB_MIC	0.281135	ABS600	I	2015-10-08	MARBIO	250	µg/ml	MAL	76.283	33.05	358	Hopen East	0	8	8
R370-17-01	ANTI-BACTERIAL	STREPTB_MIC	0.490152	ABS600	I	2015-10-08	MARBIO	250	µg/ml	MAL	76.466	33.065	370	Hopen East	0	9	1
R370-17-02	ANTI-BACTERIAL	STREPTB_MIC	0.494843	ABS600	I	2015-10-08	MARBIO	250	µg/ml	MAL	76.466	33.065	370	Hopen East	0	9	2
R370-17-03	ANTI-BACTERIAL	STREPTB_MIC	0.450782	ABS600	I	2015-10-08	MARBIO	250	µg/ml	MAL	76.466	33.065	370	Hopen East	0	9	3
R370-17-04	ANTI-BACTERIAL	STREPTB_MIC	0.250537	ABS600	I	2015-10-08	MARBIO	250	µg/ml	MAL	76.466	33.065	370	Hopen East	0	9	4
R370-17-05	ANTI-BACTERIAL	STREPTB_MIC	0.22166	ABS600	I	2015-10-08	MARBIO	250	µg/ml	MAL	76.466	33.065	370	Hopen East	0	9	5
R370-17-06	ANTI-BACTERIAL	STREPTB_MIC	0.314913	ABS600	I	2015-10-08	MARBIO	250	µg/ml	MAL	76.466	33.065	370	Hopen East	0	9	6
R370-17-07	ANTI-BACTERIAL	STREPTB_MIC	0.385417	ABS600	I	2015-10-08	MARBIO	250	µg/ml	MAL	76.466	33.065	370	Hopen East	0	9	7
R370-17-08	ANTI-BACTERIAL	STREPTB_MIC	0.352032	ABS600	I	2015-10-08	MARBIO	250	µg/ml	MAL	76.466	33.065	370	Hopen East	0	9	8
R378-8-01	ANTI-BACTERIAL	STREPTB_MIC	0.474248	ABS600	I	2015-10-08	MARBIO	250	µg/ml	MAL	76.435	32.993	378	Hopen East	0	10	1
R378-8-02	ANTI-BACTERIAL	STREPTB_MIC	0.402052	ABS600	I	2015-10-08	MARBIO	250	µg/ml	MAL	76.435	32.993	378	Hopen East	0	10	2
R378-8-03	ANTI-BACTERIAL	STREPTB_MIC	0.474252	ABS600	I	2015-10-08	MARBIO	250	µg/ml	MAL	76.435	32.993	378	Hopen East	0	10	3
R378-8-04	ANTI-BACTERIAL	STREPTB_MIC	0.184642	ABS600	I	2015-10-08	MARBIO	250	µg/ml	MAL	76.435	32.993	378	Hopen East	0	10	4
R378-8-06	ANTI-BACTERIAL	STREPTB_MIC	0.249979	ABS600	I	2015-10-08	MARBIO	250	µg/ml	MAL	76.435	32.993	378	Hopen East	0	10	6
R378-8-07	ANTI-BACTERIAL	STREPTB_MIC	0.350752	ABS600	I	2015-10-08	MARBIO	250	µg/ml	MAL	76.435	32.993	378	Hopen East	0	10	7
R378-8-08	ANTI-BACTERIAL	STREPTB_MIC	0.280033	ABS600	I	2015-10-08	MARBIO	250	µg/ml	MAL	76.435	32.993	378	Hopen East	0	10	8
R478-15-01	ANTI-BACTERIAL	STREPTB_MIC	0.493771	ABS600	I	2015-10-08	MARBIO	250	µg/ml	MAL	79.414	9.321	478	Svalbard North West	0	11	1
R478-15-02	ANTI-BACTERIAL	STREPTB_MIC	0.498715	ABS600	I	2015-10-08	MARBIO	250	µg/ml	MAL	79.414	9.321	478	Svalbard North West	0	11	2
R478-15-03	ANTI-BACTERIAL	STREPTB_MIC	0.360864	ABS600	I	2015-10-08	MARBIO	250	µg/ml	MAL	79.414	9.321	478	Svalbard North West	0	11	3
R478-15-04	ANTI-BACTERIAL	STREPTB_MIC	0.29569	ABS600	I	2015-10-08	MARBIO	250	µg/ml	MAL	79.414	9.321	478	Svalbard North West	0	11	4
R478-15-07	ANTI-BACTERIAL	STREPTB_MIC	0.475341	ABS600	I	2015-10-08	MARBIO	250	µg/ml	MAL	79.414	9.321	478	Svalbard North West	0	11	7
R478-15-08	ANTI-BACTERIAL	STREPTB_MIC	0.287168	ABS600	I	2015-10-08	MARBIO	250	µg/ml	MAL	79.414	9.321	478	Svalbard North West	0	11	8
R488-7-01	ANTI-BACTERIAL	STREPTB_MIC	0.4349	ABS600	I	2015-10-08	MARBIO	250	µg/ml	MAL	80.009	9.175	488	Svalbard North West	0	12	1
R488-7-02	ANTI-BACTERIAL	STREPTB_MIC	0.466694	ABS600	I	2015-10-08	MARBIO	250	µg/ml	MAL	80.009	9.175	488	Svalbard North West	0	12	2
R488-7-03	ANTI-BACTERIAL	STREPTB_MIC	0.455342	ABS600	I	2015-10-08	MARBIO	250	µg/ml	MAL	80.009	9.175	488	Svalbard North West	0	12	3
R488-7-04	ANTI-BACTERIAL	STREPTB_MIC	0.316439	ABS600	I	2015-10-08	MARBIO	250	µg/ml	MAL	80.009	9.175	488	Svalbard North West	0	12	4
R488-7-05	ANTI-BACTERIAL	STREPTB_MIC	0.223311	ABS600	I	2015-10-08	MARBIO	250	µg/ml	MAL	80.009	9.175	488	Svalbard North West	0	12	5
R488-7-06	ANTI-BACTERIAL	STREPTB_MIC	0.183981	ABS600	I	2015-10-08	MARBIO	250	µg/ml	MAL	80.009	9.175	488	Svalbard North West	0	12	6
R488-7-07	ANTI-BACTERIAL	STREPTB_MIC	0.470246	ABS600	I	2015-10-08	MARBIO	250	µg/ml	MAL	80.009	9.175	488	Svalbard North West	0	12	7
R488-7-08	ANTI-BACTERIAL	STREPTB_MIC	0.268985	ABS600	I	2015-10-08	MARBIO	250	µg/ml	MAL	80.009	9.175	488	Svalbard North West	0	12	8
R497-19-01	ANTI-BACTERIAL	STREPTB_MIC	0.460594	ABS600	I	2015-10-08	MARBIO	250	µg/ml	MAL	79.994	9.031	497	Svalbard North West	1	13	1
R497-19-02	ANTI-BACTERIAL	STREPTB_MIC	0.516711	ABS600	I	2015-10-08	MARBIO	250	µg/ml	MAL	79.994	9.031	497	Svalbard North West	1	13	2
R497-19-03	ANTI-BACTERIAL	STREPTB_MIC	0.409612	ABS600	I	2015-10-08	MARBIO	250	µg/ml	MAL	79.994	9.031	497	Svalbard North West	1	13	3
R497-19-04	ANTI-BACTERIAL	STREPTB_MIC	0.306038	ABS600	I	2015-10-08	MARBIO	250	µg/ml	MAL	79.994	9.031	497	Svalbard North West	1	13	4
R497-19-05	ANTI-BACTERIAL	STREPTB_MIC	0.217019	ABS600	I	2015-10-08	MARBIO	250	µg/ml	MAL	79.994	9.031	497	Svalbard North West	1	13	5
R497-19-06	ANTI-BACTERIAL	STREPTB_MIC	0.298336	ABS600	I	2015-10-08	MARBIO	250	µg/ml	MAL	79.994	9.031	497	Svalbard North West	1	13	6
R497-19-07	ANTI-BACTERIAL	STREPTB_MIC	0.372567	ABS600	I	2015-10-08	MARBIO	250	µg/ml	MAL	79.994	9.031	497	Svalbard North West	1	13	7
R497-19-08	ANTI-BACTERIAL	STREPTB_MIC	0.323731	ABS600	I	2015-10-08	MARBIO	250	µg/ml	MAL	79.994	9.031	497	Svalbard North West	1	13	8
R508-5-01	ANTI-BACTERIAL	STREPTB_MIC	0.444195	ABS600	I	2015-10-08	MARBIO	250	µg/ml	MAL	79.951	9.056	508	Svalbard North West	1	14	1
R508-5-02	ANTI-BACTERIAL	STREPTB_MIC	0.470377	ABS600	I	2015-10-08	MARBIO	250	µg/ml	MAL	79.951	9.056	508	Svalbard North West	1	14	2
R508-5-03	ANTI-BACTERIAL	STREPTB_MIC	0.416524	ABS600	I	2015-10-08	MARBIO	250	µg/ml	MAL	79.951	9.056	508	Svalbard North West	1	14	3
R508-5-04	ANTI-BACTERIAL	STREPTB_MIC	0.246288	ABS600	I	2015-10-08	MARBIO	250	µg/ml	MAL	79.951	9.056	508	Svalbard North West	1	14	4
R508-5-05	ANTI-BACTERIAL	STREPTB_MIC	0.148655	ABS600	I	2015-10-08	MARBIO	250	µg/ml	MAL	79.951	9.056	508	Svalbard North West	1	14	5
R508-5-07	ANTI-BACTERIAL	STREPTB_MIC	0.228075	ABS600	I	2015-10-08	MARBIO	250	µg/ml	MAL	79.951	9.056	508	Svalbard North West	1	14	7
R508-5-08	ANTI-BACTERIAL	STREPTB_MIC	0.265154	ABS600	I	2015-10-08	MARBIO	250	µg/ml	MAL	79.951	9.056	508	Svalbard North West	1	14	8
R518-6-01	ANTI-BACTERIAL	STREPTB_MIC	0.489741	ABS600	I	2015-10-08	MARBIO	250	µg/ml	MAL	79.638	9.738	518	Svalbard North West	0	15	1
R518-6-02	ANTI-BACTERIAL	STREPTB_MIC	0.471247	ABS600	I	2015-10-08	MARBIO	250	µg/ml	MAL	79.638	9.738	518	Svalbard North West	0	15	2
R518-6-03	ANTI-BACTERIAL	STREPTB_MIC	0.472438	ABS600	I	2015-10-08	MARBIO	250	µg/ml	MAL	79.638	9.738	518	Svalbard North West	0	15	3
R518-6-04	ANTI-BACTERIAL	STREPTB_MIC	0.402106	ABS600	I	2015-10-08	MARBIO	250	µg/ml	MAL	79.638	9.738	518	Svalbard North West	0	15	4
R518-6-05	ANTI-BACTERIAL	STREPTB_MIC	0.311875	ABS600	I	2015-10-08	MARBIO	250	µg/ml	MAL	79.638	9.738	518	Svalbard North West	0	15	5
R518-6-07	ANTI-BACTERIAL	STREPTB_MIC	0.281462	ABS600	I	2015-10-08	MARBIO	250	µg/ml	MAL	79.638	9.738	518	Svalbard North West	0	15	7
R518-6-08	ANTI-BACTERIAL	STREPTB_MIC	0.281215	ABS600	I	2015-10-08	MARBIO	250	µg/ml	MAL	79.638	9.738	518	Svalbard North West	0	15	8
R260-3-07	ANTI-BACTERIAL	STREPTB_MIC	0.0594544	ABS600	Q	2015-10-08	MARBIO	250	µg/ml	MAL	71.844	24.416	260	Finnmark	3	3	7
R318-1-05	ANTI-BACTERIAL	STREPTB_MIC	0.0794839	ABS600	Q	2015-10-08	MARBIO	250	µg/ml	MAL	76.295	28.012	318	Hopen East	0	4	5
FIN-10-04	DIABETES	TC-PTP1B	0.726229	PCT_ACTIVITY	A	2016-01-21	MARBIO	50	µg/ml	RSI	69.2	17.95	F10	UiT - Lab	0	a	4
FIN-10-05	DIABETES	TC-PTP1B	26.7143	PCT_ACTIVITY	A	2016-01-21	MARBIO	50	µg/ml	RSI	69.2	17.95	F10	UiT - Lab	0	a	5
FIN-10-07	DIABETES	TC-PTP1B	10.7327	PCT_ACTIVITY	A	2016-01-21	MARBIO	50	µg/ml	RSI	69.2	17.95	F10	UiT - Lab	0	a	7
FIN-21-04	DIABETES	TC-PTP1B	0.328002	PCT_ACTIVITY	A	2016-01-21	MARBIO	50	µg/ml	RSI	69.2	17.95	F10	UiT - Lab	0	b	4
FIN-3-04	DIABETES	TC-PTP1B	1.01637	PCT_ACTIVITY	A	2016-01-21	MARBIO	50	µg/ml	RSI	69.2	17.95	F10	UiT - Lab	0	c	4
FIN-3-05	DIABETES	TC-PTP1B	14.8112	PCT_ACTIVITY	A	2016-01-21	MARBIO	50	µg/ml	RSI	69.2	17.95	F10	UiT - Lab	0	c	5
R235-10-05	DIABETES	TC-PTP1B	26.9917	PCT_ACTIVITY	A	2016-01-21	MARBIO	50	µg/ml	RSI	71.095	24.482	235	Finnmark	3	1	5
R235-10-06	DIABETES	TC-PTP1B	12.9185	PCT_ACTIVITY	A	2016-01-21	MARBIO	50	µg/ml	RSI	71.095	24.482	235	Finnmark	3	1	6
R235-10-07	DIABETES	TC-PTP1B	21.6461	PCT_ACTIVITY	A	2016-01-21	MARBIO	50	µg/ml	RSI	71.095	24.482	235	Finnmark	3	1	7
R260-3-05	DIABETES	TC-PTP1B	6.41385	PCT_ACTIVITY	A	2016-01-21	MARBIO	50	µg/ml	RSI	71.844	24.416	260	Finnmark	3	3	5
R260-3-06	DIABETES	TC-PTP1B	0.86664	PCT_ACTIVITY	A	2016-01-21	MARBIO	50	µg/ml	RSI	71.844	24.416	260	Finnmark	3	3	6
R260-3-07	DIABETES	TC-PTP1B	6.39165	PCT_ACTIVITY	A	2016-01-21	MARBIO	50	µg/ml	RSI	71.844	24.416	260	Finnmark	3	3	7
R318-1-05	DIABETES	TC-PTP1B	1.74688	PCT_ACTIVITY	A	2016-01-21	MARBIO	50	µg/ml	RSI	76.295	28.012	318	Hopen East	0	4	5
R318-1-06	DIABETES	TC-PTP1B	2.0504	PCT_ACTIVITY	A	2016-01-21	MARBIO	50	µg/ml	RSI	76.295	28.012	318	Hopen East	0	4	6
R318-1-07	DIABETES	TC-PTP1B	0.96973	PCT_ACTIVITY	A	2016-01-21	MARBIO	50	µg/ml	RSI	76.295	28.012	318	Hopen East	0	4	7
R318-2-04	DIABETES	TC-PTP1B	14.1652	PCT_ACTIVITY	A	2016-01-21	MARBIO	50	µg/ml	RSI	76.295	28.012	318	Hopen East	0	5	4
R318-2-05	DIABETES	TC-PTP1B	1.06912	PCT_ACTIVITY	A	2016-01-21	MARBIO	50	µg/ml	RSI	76.295	28.012	318	Hopen East	0	5	5
R324-18-06	DIABETES	TC-PTP1B	0.681004	PCT_ACTIVITY	A	2016-01-21	MARBIO	50	µg/ml	RSI	76.734	29.254	324	Hopen East	1	6	6
R324-18-07	DIABETES	TC-PTP1B	0.350241	PCT_ACTIVITY	A	2016-01-21	MARBIO	50	µg/ml	RSI	76.734	29.254	324	Hopen East	1	6	7
R339-4-05	DIABETES	TC-PTP1B	0.672842	PCT_ACTIVITY	A	2016-01-21	MARBIO	50	µg/ml	RSI	76.125	33.496	339	Hopen East	0	7	5
R339-4-06	DIABETES	TC-PTP1B	8.81709	PCT_ACTIVITY	A	2016-01-21	MARBIO	50	µg/ml	RSI	76.125	33.496	339	Hopen East	0	7	6
R370-17-05	DIABETES	TC-PTP1B	24.4811	PCT_ACTIVITY	A	2016-01-21	MARBIO	50	µg/ml	RSI	76.466	33.065	370	Hopen East	0	9	5
R370-17-06	DIABETES	TC-PTP1B	8.59386	PCT_ACTIVITY	A	2016-01-21	MARBIO	50	µg/ml	RSI	76.466	33.065	370	Hopen East	0	9	6
R370-17-07	DIABETES	TC-PTP1B	8.99828	PCT_ACTIVITY	A	2016-01-21	MARBIO	50	µg/ml	RSI	76.466	33.065	370	Hopen East	0	9	7
R378-8-06	DIABETES	TC-PTP1B	26.7221	PCT_ACTIVITY	A	2016-01-21	MARBIO	50	µg/ml	RSI	76.435	32.993	378	Hopen East	0	10	6
R508-5-05	DIABETES	TC-PTP1B	14.7922	PCT_ACTIVITY	A	2016-01-21	MARBIO	50	µg/ml	RSI	79.951	9.056	508	Svalbard North West	1	14	5
R508-5-07	DIABETES	TC-PTP1B	2.8326	PCT_ACTIVITY	A	2016-01-21	MARBIO	50	µg/ml	RSI	79.951	9.056	508	Svalbard North West	1	14	7
R518-6-06	DIABETES	TC-PTP1B	1.64987	PCT_ACTIVITY	A	2016-01-21	MARBIO	50	µg/ml	RSI	79.638	9.738	518	Svalbard North West	0	15	6
R518-6-07	DIABETES	TC-PTP1B	17.2381	PCT_ACTIVITY	A	2016-01-21	MARBIO	50	µg/ml	RSI	79.638	9.738	518	Svalbard North West	0	15	7
FIN-10-01	DIABETES	TC-PTP1B	90.2158	PCT_ACTIVITY	I	2016-01-21	MARBIO	50	µg/ml	RSI	69.2	17.95	F10	UiT - Lab	0	a	1
FIN-10-02	DIABETES	TC-PTP1B	85.8392	PCT_ACTIVITY	I	2016-01-21	MARBIO	50	µg/ml	RSI	69.2	17.95	F10	UiT - Lab	0	a	2
FIN-10-03	DIABETES	TC-PTP1B	83.5045	PCT_ACTIVITY	I	2016-01-21	MARBIO	50	µg/ml	RSI	69.2	17.95	F10	UiT - Lab	0	a	3
FIN-10-06	DIABETES	TC-PTP1B	51.9612	PCT_ACTIVITY	I	2016-01-21	MARBIO	50	µg/ml	RSI	69.2	17.95	F10	UiT - Lab	0	a	6
FIN-10-08	DIABETES	TC-PTP1B	66.7984	PCT_ACTIVITY	I	2016-01-21	MARBIO	50	µg/ml	RSI	69.2	17.95	F10	UiT - Lab	0	a	8
FIN-21-01	DIABETES	TC-PTP1B	101.522	PCT_ACTIVITY	I	2016-01-21	MARBIO	50	µg/ml	RSI	69.2	17.95	F10	UiT - Lab	0	b	1
FIN-21-02	DIABETES	TC-PTP1B	99.1658	PCT_ACTIVITY	I	2016-01-21	MARBIO	50	µg/ml	RSI	69.2	17.95	F10	UiT - Lab	0	b	2
FIN-21-03	DIABETES	TC-PTP1B	103.484	PCT_ACTIVITY	I	2016-01-21	MARBIO	50	µg/ml	RSI	69.2	17.95	F10	UiT - Lab	0	b	3
FIN-21-06	DIABETES	TC-PTP1B	93.9411	PCT_ACTIVITY	I	2016-01-21	MARBIO	50	µg/ml	RSI	69.2	17.95	F10	UiT - Lab	0	b	6
FIN-21-07	DIABETES	TC-PTP1B	70.7398	PCT_ACTIVITY	I	2016-01-21	MARBIO	50	µg/ml	RSI	69.2	17.95	F10	UiT - Lab	0	b	7
FIN-21-08	DIABETES	TC-PTP1B	76.1035	PCT_ACTIVITY	I	2016-01-21	MARBIO	50	µg/ml	RSI	69.2	17.95	F10	UiT - Lab	0	b	8
FIN-3-01	DIABETES	TC-PTP1B	105.152	PCT_ACTIVITY	I	2016-01-21	MARBIO	50	µg/ml	RSI	69.2	17.95	F10	UiT - Lab	0	c	1
FIN-3-02	DIABETES	TC-PTP1B	96.6347	PCT_ACTIVITY	I	2016-01-21	MARBIO	50	µg/ml	RSI	69.2	17.95	F10	UiT - Lab	0	c	2
FIN-3-03	DIABETES	TC-PTP1B	87.346	PCT_ACTIVITY	I	2016-01-21	MARBIO	50	µg/ml	RSI	69.2	17.95	F10	UiT - Lab	0	c	3
FIN-3-06	DIABETES	TC-PTP1B	88.2033	PCT_ACTIVITY	I	2016-01-21	MARBIO	50	µg/ml	RSI	69.2	17.95	F10	UiT - Lab	0	c	6
FIN-3-08	DIABETES	TC-PTP1B	74.1353	PCT_ACTIVITY	I	2016-01-21	MARBIO	50	µg/ml	RSI	69.2	17.95	F10	UiT - Lab	0	c	8
R235-10-01	DIABETES	TC-PTP1B	91.4544	PCT_ACTIVITY	I	2016-01-21	MARBIO	50	µg/ml	RSI	71.095	24.482	235	Finnmark	3	1	1
R235-10-02	DIABETES	TC-PTP1B	91.7011	PCT_ACTIVITY	I	2016-01-21	MARBIO	50	µg/ml	RSI	71.095	24.482	235	Finnmark	3	1	2
R235-10-03	DIABETES	TC-PTP1B	101.352	PCT_ACTIVITY	I	2016-01-21	MARBIO	50	µg/ml	RSI	71.095	24.482	235	Finnmark	3	1	3
R235-10-04	DIABETES	TC-PTP1B	120.082	PCT_ACTIVITY	I	2016-01-21	MARBIO	50	µg/ml	RSI	71.095	24.482	235	Finnmark	3	1	4
R235-10-08	DIABETES	TC-PTP1B	78.949	PCT_ACTIVITY	I	2016-01-21	MARBIO	50	µg/ml	RSI	71.095	24.482	235	Finnmark	3	1	8
R251-9-01	DIABETES	TC-PTP1B	106.167	PCT_ACTIVITY	I	2016-01-21	MARBIO	50	µg/ml	RSI	71.143	24.719	251	Finnmark	3	2	1
R251-9-02	DIABETES	TC-PTP1B	104.063	PCT_ACTIVITY	I	2016-01-21	MARBIO	50	µg/ml	RSI	71.143	24.719	251	Finnmark	3	2	2
R251-9-03	DIABETES	TC-PTP1B	87.8862	PCT_ACTIVITY	I	2016-01-21	MARBIO	50	µg/ml	RSI	71.143	24.719	251	Finnmark	3	2	3
R251-9-04	DIABETES	TC-PTP1B	144.518	PCT_ACTIVITY	I	2016-01-21	MARBIO	50	µg/ml	RSI	71.143	24.719	251	Finnmark	3	2	4
R251-9-05	DIABETES	TC-PTP1B	67.653	PCT_ACTIVITY	I	2016-01-21	MARBIO	50	µg/ml	RSI	71.143	24.719	251	Finnmark	3	2	5
R251-9-06	DIABETES	TC-PTP1B	137.885	PCT_ACTIVITY	I	2016-01-21	MARBIO	50	µg/ml	RSI	71.143	24.719	251	Finnmark	3	2	6
R251-9-07	DIABETES	TC-PTP1B	76.3248	PCT_ACTIVITY	I	2016-01-21	MARBIO	50	µg/ml	RSI	71.143	24.719	251	Finnmark	3	2	7
R251-9-08	DIABETES	TC-PTP1B	78.754	PCT_ACTIVITY	I	2016-01-21	MARBIO	50	µg/ml	RSI	71.143	24.719	251	Finnmark	3	2	8
R260-3-01	DIABETES	TC-PTP1B	92.0477	PCT_ACTIVITY	I	2016-01-21	MARBIO	50	µg/ml	RSI	71.844	24.416	260	Finnmark	3	3	1
R260-3-02	DIABETES	TC-PTP1B	77.8539	PCT_ACTIVITY	I	2016-01-21	MARBIO	50	µg/ml	RSI	71.844	24.416	260	Finnmark	3	3	2
R260-3-03	DIABETES	TC-PTP1B	93.608	PCT_ACTIVITY	I	2016-01-21	MARBIO	50	µg/ml	RSI	71.844	24.416	260	Finnmark	3	3	3
R260-3-04	DIABETES	TC-PTP1B	128.445	PCT_ACTIVITY	I	2016-01-21	MARBIO	50	µg/ml	RSI	71.844	24.416	260	Finnmark	3	3	4
R260-3-08	DIABETES	TC-PTP1B	74.6639	PCT_ACTIVITY	I	2016-01-21	MARBIO	50	µg/ml	RSI	71.844	24.416	260	Finnmark	3	3	8
R318-1-01	DIABETES	TC-PTP1B	145.898	PCT_ACTIVITY	I	2016-01-21	MARBIO	50	µg/ml	RSI	76.295	28.012	318	Hopen East	0	4	1
R318-1-02	DIABETES	TC-PTP1B	119.686	PCT_ACTIVITY	I	2016-01-21	MARBIO	50	µg/ml	RSI	76.295	28.012	318	Hopen East	0	4	2
R318-1-03	DIABETES	TC-PTP1B	125.622	PCT_ACTIVITY	I	2016-01-21	MARBIO	50	µg/ml	RSI	76.295	28.012	318	Hopen East	0	4	3
R318-1-04	DIABETES	TC-PTP1B	67.8118	PCT_ACTIVITY	I	2016-01-21	MARBIO	50	µg/ml	RSI	76.295	28.012	318	Hopen East	0	4	4
R318-1-08	DIABETES	TC-PTP1B	90.933	PCT_ACTIVITY	I	2016-01-21	MARBIO	50	µg/ml	RSI	76.295	28.012	318	Hopen East	0	4	8
R318-2-01	DIABETES	TC-PTP1B	133.435	PCT_ACTIVITY	I	2016-01-21	MARBIO	50	µg/ml	RSI	76.295	28.012	318	Hopen East	0	5	1
R318-2-02	DIABETES	TC-PTP1B	137.963	PCT_ACTIVITY	I	2016-01-21	MARBIO	50	µg/ml	RSI	76.295	28.012	318	Hopen East	0	5	2
R318-2-03	DIABETES	TC-PTP1B	134.295	PCT_ACTIVITY	I	2016-01-21	MARBIO	50	µg/ml	RSI	76.295	28.012	318	Hopen East	0	5	3
R318-2-06	DIABETES	TC-PTP1B	107.624	PCT_ACTIVITY	I	2016-01-21	MARBIO	50	µg/ml	RSI	76.295	28.012	318	Hopen East	0	5	6
R318-2-07	DIABETES	TC-PTP1B	51.6081	PCT_ACTIVITY	I	2016-01-21	MARBIO	50	µg/ml	RSI	76.295	28.012	318	Hopen East	0	5	7
R318-2-08	DIABETES	TC-PTP1B	127.273	PCT_ACTIVITY	I	2016-01-21	MARBIO	50	µg/ml	RSI	76.295	28.012	318	Hopen East	0	5	8
R324-18-01	DIABETES	TC-PTP1B	123.998	PCT_ACTIVITY	I	2016-01-21	MARBIO	50	µg/ml	RSI	76.734	29.254	324	Hopen East	1	6	1
R324-18-02	DIABETES	TC-PTP1B	104.503	PCT_ACTIVITY	I	2016-01-21	MARBIO	50	µg/ml	RSI	76.734	29.254	324	Hopen East	1	6	2
R324-18-03	DIABETES	TC-PTP1B	102.966	PCT_ACTIVITY	I	2016-01-21	MARBIO	50	µg/ml	RSI	76.734	29.254	324	Hopen East	1	6	3
R324-18-04	DIABETES	TC-PTP1B	102.378	PCT_ACTIVITY	I	2016-01-21	MARBIO	50	µg/ml	RSI	76.734	29.254	324	Hopen East	1	6	4
R324-18-05	DIABETES	TC-PTP1B	88.2053	PCT_ACTIVITY	I	2016-01-21	MARBIO	50	µg/ml	RSI	76.734	29.254	324	Hopen East	1	6	5
R324-18-08	DIABETES	TC-PTP1B	56.2374	PCT_ACTIVITY	I	2016-01-21	MARBIO	50	µg/ml	RSI	76.734	29.254	324	Hopen East	1	6	8
R339-4-01	DIABETES	TC-PTP1B	106.967	PCT_ACTIVITY	I	2016-01-21	MARBIO	50	µg/ml	RSI	76.125	33.496	339	Hopen East	0	7	1
R339-4-02	DIABETES	TC-PTP1B	96.5877	PCT_ACTIVITY	I	2016-01-21	MARBIO	50	µg/ml	RSI	76.125	33.496	339	Hopen East	0	7	2
R339-4-03	DIABETES	TC-PTP1B	110.744	PCT_ACTIVITY	I	2016-01-21	MARBIO	50	µg/ml	RSI	76.125	33.496	339	Hopen East	0	7	3
R339-4-04	DIABETES	TC-PTP1B	85.2494	PCT_ACTIVITY	I	2016-01-21	MARBIO	50	µg/ml	RSI	76.125	33.496	339	Hopen East	0	7	4
R339-4-07	DIABETES	TC-PTP1B	66.9995	PCT_ACTIVITY	I	2016-01-21	MARBIO	50	µg/ml	RSI	76.125	33.496	339	Hopen East	0	7	7
R339-4-08	DIABETES	TC-PTP1B	94.0319	PCT_ACTIVITY	I	2016-01-21	MARBIO	50	µg/ml	RSI	76.125	33.496	339	Hopen East	0	7	8
R358-7-01	DIABETES	TC-PTP1B	128.757	PCT_ACTIVITY	I	2016-01-21	MARBIO	50	µg/ml	RSI	76.283	33.05	358	Hopen East	0	8	1
R358-7-02	DIABETES	TC-PTP1B	120.433	PCT_ACTIVITY	I	2016-01-21	MARBIO	50	µg/ml	RSI	76.283	33.05	358	Hopen East	0	8	2
R358-7-03	DIABETES	TC-PTP1B	112.226	PCT_ACTIVITY	I	2016-01-21	MARBIO	50	µg/ml	RSI	76.283	33.05	358	Hopen East	0	8	3
R358-7-04	DIABETES	TC-PTP1B	90.7735	PCT_ACTIVITY	I	2016-01-21	MARBIO	50	µg/ml	RSI	76.283	33.05	358	Hopen East	0	8	4
R358-7-05	DIABETES	TC-PTP1B	76.9787	PCT_ACTIVITY	I	2016-01-21	MARBIO	50	µg/ml	RSI	76.283	33.05	358	Hopen East	0	8	5
R358-7-06	DIABETES	TC-PTP1B	92.8656	PCT_ACTIVITY	I	2016-01-21	MARBIO	50	µg/ml	RSI	76.283	33.05	358	Hopen East	0	8	6
R358-7-07	DIABETES	TC-PTP1B	79.0178	PCT_ACTIVITY	I	2016-01-21	MARBIO	50	µg/ml	RSI	76.283	33.05	358	Hopen East	0	8	7
R358-7-08	DIABETES	TC-PTP1B	87.5375	PCT_ACTIVITY	I	2016-01-21	MARBIO	50	µg/ml	RSI	76.283	33.05	358	Hopen East	0	8	8
R370-17-01	DIABETES	TC-PTP1B	122.36	PCT_ACTIVITY	I	2016-01-21	MARBIO	50	µg/ml	RSI	76.466	33.065	370	Hopen East	0	9	1
R370-17-02	DIABETES	TC-PTP1B	100.684	PCT_ACTIVITY	I	2016-01-21	MARBIO	50	µg/ml	RSI	76.466	33.065	370	Hopen East	0	9	2
R370-17-03	DIABETES	TC-PTP1B	98.539	PCT_ACTIVITY	I	2016-01-21	MARBIO	50	µg/ml	RSI	76.466	33.065	370	Hopen East	0	9	3
R370-17-04	DIABETES	TC-PTP1B	59.6951	PCT_ACTIVITY	I	2016-01-21	MARBIO	50	µg/ml	RSI	76.466	33.065	370	Hopen East	0	9	4
R370-17-08	DIABETES	TC-PTP1B	80.7385	PCT_ACTIVITY	I	2016-01-21	MARBIO	50	µg/ml	RSI	76.466	33.065	370	Hopen East	0	9	8
R378-8-01	DIABETES	TC-PTP1B	97.1443	PCT_ACTIVITY	I	2016-01-21	MARBIO	50	µg/ml	RSI	76.435	32.993	378	Hopen East	0	10	1
R378-8-02	DIABETES	TC-PTP1B	111.918	PCT_ACTIVITY	I	2016-01-21	MARBIO	50	µg/ml	RSI	76.435	32.993	378	Hopen East	0	10	2
R378-8-03	DIABETES	TC-PTP1B	81.2841	PCT_ACTIVITY	I	2016-01-21	MARBIO	50	µg/ml	RSI	76.435	32.993	378	Hopen East	0	10	3
R378-8-04	DIABETES	TC-PTP1B	74.0304	PCT_ACTIVITY	I	2016-01-21	MARBIO	50	µg/ml	RSI	76.435	32.993	378	Hopen East	0	10	4
R378-8-05	DIABETES	TC-PTP1B	60.8657	PCT_ACTIVITY	I	2016-01-21	MARBIO	50	µg/ml	RSI	76.435	32.993	378	Hopen East	0	10	5
R378-8-07	DIABETES	TC-PTP1B	55.8742	PCT_ACTIVITY	I	2016-01-21	MARBIO	50	µg/ml	RSI	76.435	32.993	378	Hopen East	0	10	7
R378-8-08	DIABETES	TC-PTP1B	84.045	PCT_ACTIVITY	I	2016-01-21	MARBIO	50	µg/ml	RSI	76.435	32.993	378	Hopen East	0	10	8
R478-15-01	DIABETES	TC-PTP1B	104.736	PCT_ACTIVITY	I	2016-01-21	MARBIO	50	µg/ml	RSI	79.414	9.321	478	Svalbard North West	0	11	1
R478-15-02	DIABETES	TC-PTP1B	103.299	PCT_ACTIVITY	I	2016-01-21	MARBIO	50	µg/ml	RSI	79.414	9.321	478	Svalbard North West	0	11	2
R478-15-03	DIABETES	TC-PTP1B	99.267	PCT_ACTIVITY	I	2016-01-21	MARBIO	50	µg/ml	RSI	79.414	9.321	478	Svalbard North West	0	11	3
R478-15-04	DIABETES	TC-PTP1B	107.508	PCT_ACTIVITY	I	2016-01-21	MARBIO	50	µg/ml	RSI	79.414	9.321	478	Svalbard North West	0	11	4
R478-15-05	DIABETES	TC-PTP1B	111.853	PCT_ACTIVITY	I	2016-01-21	MARBIO	50	µg/ml	RSI	79.414	9.321	478	Svalbard North West	0	11	5
R478-15-06	DIABETES	TC-PTP1B	67.6136	PCT_ACTIVITY	I	2016-01-21	MARBIO	50	µg/ml	RSI	79.414	9.321	478	Svalbard North West	0	11	6
R478-15-07	DIABETES	TC-PTP1B	72.8307	PCT_ACTIVITY	I	2016-01-21	MARBIO	50	µg/ml	RSI	79.414	9.321	478	Svalbard North West	0	11	7
R478-15-08	DIABETES	TC-PTP1B	77.6043	PCT_ACTIVITY	I	2016-01-21	MARBIO	50	µg/ml	RSI	79.414	9.321	478	Svalbard North West	0	11	8
R488-7-01	DIABETES	TC-PTP1B	121.651	PCT_ACTIVITY	I	2016-01-21	MARBIO	50	µg/ml	RSI	80.009	9.175	488	Svalbard North West	0	12	1
R488-7-02	DIABETES	TC-PTP1B	118.64	PCT_ACTIVITY	I	2016-01-21	MARBIO	50	µg/ml	RSI	80.009	9.175	488	Svalbard North West	0	12	2
R488-7-03	DIABETES	TC-PTP1B	105.231	PCT_ACTIVITY	I	2016-01-21	MARBIO	50	µg/ml	RSI	80.009	9.175	488	Svalbard North West	0	12	3
R488-7-04	DIABETES	TC-PTP1B	114.955	PCT_ACTIVITY	I	2016-01-21	MARBIO	50	µg/ml	RSI	80.009	9.175	488	Svalbard North West	0	12	4
R488-7-05	DIABETES	TC-PTP1B	79.4145	PCT_ACTIVITY	I	2016-01-21	MARBIO	50	µg/ml	RSI	80.009	9.175	488	Svalbard North West	0	12	5
R488-7-06	DIABETES	TC-PTP1B	56.5203	PCT_ACTIVITY	I	2016-01-21	MARBIO	50	µg/ml	RSI	80.009	9.175	488	Svalbard North West	0	12	6
R488-7-07	DIABETES	TC-PTP1B	76.6456	PCT_ACTIVITY	I	2016-01-21	MARBIO	50	µg/ml	RSI	80.009	9.175	488	Svalbard North West	0	12	7
R488-7-08	DIABETES	TC-PTP1B	86.8041	PCT_ACTIVITY	I	2016-01-21	MARBIO	50	µg/ml	RSI	80.009	9.175	488	Svalbard North West	0	12	8
R497-19-01	DIABETES	TC-PTP1B	106.092	PCT_ACTIVITY	I	2016-01-21	MARBIO	50	µg/ml	RSI	79.994	9.031	497	Svalbard North West	1	13	1
R497-19-02	DIABETES	TC-PTP1B	87.2755	PCT_ACTIVITY	I	2016-01-21	MARBIO	50	µg/ml	RSI	79.994	9.031	497	Svalbard North West	1	13	2
R497-19-03	DIABETES	TC-PTP1B	100.458	PCT_ACTIVITY	I	2016-01-21	MARBIO	50	µg/ml	RSI	79.994	9.031	497	Svalbard North West	1	13	3
R497-19-04	DIABETES	TC-PTP1B	88.7215	PCT_ACTIVITY	I	2016-01-21	MARBIO	50	µg/ml	RSI	79.994	9.031	497	Svalbard North West	1	13	4
[truncated: 18 more rows]

## Sheet: Data tables
Area	Finnmark			Hopen East							Svalbard North West					Porosira glacialis				Assay name	Station	Finnmark			Hopen East							NWS					Porosira glacialis			Tot.
Assays	1	2	3	4	5	6	7	8	9	10	11	12	13	14	15	a	b	c			Fraction	1	2	3	4	5	6	7	8	9	10	11	12	13	14	15	a	b	c	SUM
	Z	Z	Z	P	M	M	P	P	P	P	P	P	M	M	P	P	P	P		CLPAA	1	1	1		-	-	-	1	1	-	-	1	1	1	-	-	-	1	-	8
A2058_MTT																				CLPAA	2	-	1	-	-	-	-	1	1	-	-	-	1	1	-	-	-	-	-	5
Active		1	1	4	1	3	2	2	4	2	2	1	1	3		1	1			CLPAA	3	-	1	-	-	-	1	1	1	-	-	-	-	1	-	-	-	-	-	5
Inactive	8	7	7	4	7	5	5	6	4	6	6	7	7	5	8	7	7	8		A2058	4	-	-	-	1	1	1	-	-	1	1	-	-	-	1	-	-	-	-	6
Weak active							1													CLPAA		-	1	-	-	-	-	-	1	-	-	-	-	1	-	-	-	-	-	3
ABL_KINASE																				MRC-5		-	-	-	-	-	1	-	-	1	1	-	1	-	1	-	-	-	-	5
Inactive	8	8	8	8	8	8	8	8	8	8	8	8	8	8	8	8		8		PTP1B		-	-	-	1	1	-	-	-	-	-	-	-	-	-	-	1	1	1	5
ECOLI																				TC-PTP		-	-	-	-	1	-	-	-	-	-	-	-	-	-	-	1	1	1	4
Inactive	8	8	8	8	8	8	8	8	8	8	8	8	8	8	8	8	8	8		A2058	5	-	1	-	1	-	1	1	1	1	1	1	-	1	-	-	1	1	-	11
EFAECALIS																				CLPAA		-	-	-	-	-	-	1	-	-	-	-	-	1	-	-	-	-	-	2
Inactive	8	8	8	8	8	8	8	8	8	8	8	8	8	8	8	8	8	8		MRC-5		1	1	1	1	1	1	1	1	1	1	1	-	1	1	-	1	1	1	16
HEPG2_CAA																				PTP1B		1	1	1	1	1	1	1	1	1	1	1	-	1	-	-	-	1	-	13
Active											1									S. aureus		-	-	-	1	-	-	-	-	1	1	-	-	-	-	-	-	-	-	3
Inactive	8	8	8	8	8	8	8	7	8	8	7	8	8	8	8	8	8	8		Strept. B		1	-	-	-	1	1	1	1	-	1	1	-	-	-	-	-	-	-	7
Weak active								1												TC-PTP		1	-	1	1	1	-	1	-	1	-	-	-	-	1	-	1	-	1	9
HEPG2_CLPAA																				A2058	6	-	-	1	1	-	1	1	1	1	-	1	1	-	1	-	-	-	-	9
Active	1	5				1	6	7		2	1	4	6				1			CAA		-	-	-	-	-	-	-	-	-	-	1	-	-	-	-	-	-	-	1
Inactive	5	3	8	8	8	4	2	1	7	3	6	2	1	7	8	8	5	8		CLPAA		-	1	-	-	-	-	-	1	-	1	-	-	-	-	-	-	-	-	3
Weak active	2					3			1	3	1	2	1	1			2			MRC-5		-	-	1	1	1	1	1	1	1	-	1	1	-	1	1	-	-	-	11
MRC-5_MTT																				PTP1B		1	-	1	1	1	1	1	1	1	1	1	1	-	1	1	-	-	-	13
Active	1	1	3	3	2	4	2	2	4	2	2	2	1	4	2	1	1	1		S. aureus		-	-	-	-	-	-	-	-	-	-	1	-	-	-	-	-	-	-	1
Inactive	5	5	5	4	5	4	6	6	4	6	6	6	7	4	6	7	7	7		Strept. B		-	-	1	-	-	-	-	-	-	-	1	-	-	1	1	-	-	-	4
Weak active	2	2		1	1															TC-PTP		1	-	1	1	-	1	1	-	1	1	-	-	-	-	1	-	-	-	8
PAERUGINOSA																				A2058	7	-	-	-	1	-	-	-	-	1	-	-	-	-	1	-	-	-	-	3
Inactive	8	8	8	8	8	8	8	8	8	8	8	8	8	8	8	8	8	8		CLPAA		-	-	-	-	-	-	1	1	-	-	-	1	1	-	-	-	-	-	4
PKA_KINASE																				MRC-5		-	-	1	1	-	1	-	-	1	-	-	-	-	1	1	-	-	-	6
Inactive	8	8	8	8	8	8	8	8	8	8	8	8	8	8	8	8	8	8		PTP1B		1	-	1	1	1	1	1	1	1	1	1	1	-	1	1	1	1	-	15
PTP1B																				TC-PTP		1	-	1	1	-	1	-	-	1	-	-	-	-	1	1	1	-	-	8
Active	4	2	3	5	5	3	3	3	4	3	4	3	1	3	3	2	4	2		CLPAA	8	-	-	-	-	-	-	1	1	-	1	-	1	-	-	-	-	-	-	4
Inactive	4	5	5	3	3	5	5	5	4	5	4	5	6	4	5	4	4	5		PTP1B		1	1	-	1	1	-	-	-	1	-	1	1	-	1	1	-	1	1	11
Weak active		1											1	1		2		1		Total	-	10	9	11	16	11	14	16	15	16	12	13	10	9	13	8	7	8	5	203
SAUREUS
Active				1					1	1	1
Inactive	8	8	8	7	8	7	7	8	7	7	7	8	8	8	8	8	8	8
Weak active						1	1
BIOFILM
Inactive	8	8	8	8	8	8	8	8	8	8	8	8	8	8	8	8	8	8
STREPTB
Active	1		1		1	1	1	1		1	2			1	1
Inactive	7	8	6	7	7	7	7	7	8	7	6	8	8	7	7	8	8	8
Weak active			1	1
(TC-PTP1B)
Active	3		3	3	2	2	2		3	1				2	2	3	1	2
Inactive	5	8	5	5	6	6	6	8	5	7	8	8	8	6	6	5	6	5
Weak active																	1	1
Total	112	112	112	112	112	112	112	112	112	112	112	112	112	112	112	112	104	112
Screening event counts
	Column Labels
Row Labels	1	2	3	4	5	6	7	8	9	10	11	12	13	14	15		a	b	c	Grand Total
A2058_MTT	8	8	8	8	8	8	8	8	8	8	8	8	8	8	8		8	8	8	144
ABL_KINASE_RR	8	8	8	8	8	8	8	8	8	8	8	8	8	8	8		8		8	136
ECOLI_MIC	8	8	8	8	8	8	8	8	8	8	8	8	8	8	8		8	8	8	144
EFAECALIS_MIC	8	8	8	8	8	8	8	8	8	8	8	8	8	8	8		8	8	8	144
HEPG2_CAA	8	8	8	8	8	8	8	8	8	8	8	8	8	8	8		8	8	8	144
HEPG2_CLPAA	8	8	8	8	8	8	8	8	8	8	8	8	8	8	8		8	8	8	144
MRC-5_MTT	8	8	8	8	8	8	8	8	8	8	8	8	8	8	8		8	8	8	144
PAERUGINOSA_MIC	8	8	8	8	8	8	8	8	8	8	8	8	8	8	8		8	8	8	144
PKA_KINASE_RR	8	8	8	8	8	8	8	8	8	8	8	8	8	8	8		8	8	8	144
PTP1B	8	8	8	8	8	8	8	8	8	8	8	8	8	8	8		8	8	8	144
SAUREUS_MIC	8	8	8	8	8	8	8	8	8	8	8	8	8	8	8		8	8	8	144
SEPIDERM_BIOFILM	8	8	8	8	8	8	8	8	8	8	8	8	8	8	8		8	8	8	144
STREPTB_MIC	8	8	8	8	8	8	8	8	8	8	8	8	8	8	8		8	8	8	144
TC-PTP1B	8	8	8	8	8	8	8	8	8	8	8	8	8	8	8		8	8	8	144
(blank)
Grand Total	112	112	112	112	112	112	112	112	112	112	112	112	112	112	112		112	104	112	2008
Outcome counts
	Column Labels
Row Labels	Act.	Inact.	W.		Tot
A2058_MTT	29	114	1		144
ABL_KINASE_RR		136			136
ECOLI_MIC		144			144
EFAECALIS_MIC		144			144
HEPG2_CAA	1	142	1		144
HEPG2_CLPAA	34	94	16		144
MRC-5_MTT	38	100	6		144
PAERUGINOSA_MIC		144			144
PKA_KINASE_RR		144			144
PTP1B	57	81	6		144
SAUREUS_MIC	4	138	2		144
SEPIDERM_BIOFILM		144			144
STREPTB_MIC	11	131	2		144
TC-PTP1B	29	113	2		144
Grand Total	203	1769	36		2008

## Sheet: Fraction_weights
Sample ID	Fraction (1-8)	Fraction weight (mg)
1	1	630.9
1	2	375.7
1	3	84.2
1	4	10.7
1	5	78.6
1	6	14.2
1	7	11.4
1	8	7.4
2	1	1074.9
2	2	60.8
2	3	24.7
2	4	15.3
2	5	207.9
2	6	36.5
2	7	20.4
2	8	7.6
3	1	461
3	2	33.5
3	3	17.7
3	4	10.3
3	5	15
3	6	68.5
3	7	15.3
3	8	9
4	1	244.9
4	2	42.4
4	3	12.1
4	4	8.4
4	5	95.7
4	6	9.6
4	7	16.7
4	8	10.2
5	1	925
5	2	32.8
5	3	15.8
5	4	3.1
5	5	21.4
5	6	5.3
5	7	6.2
5	8	7.6
6	1	218.1
6	2	39.7
6	3	6
6	4	2.8
6	5	5.5
6	6	5.7
6	7	6.7
6	8	7.9
7	1	100.2
7	2	24
7	3	3.1
7	4	1.3
7	5	8
7	6	0.5
7	7	1
7	8	5.4
8	1	2449.8
8	2	16.4
8	3	4.8
8	4	2.4
8	5	11.3
8	6	6.7
8	7	4.8
8	8	8.7
10	1	240.4
10	2	40
10	3	5.1
10	4	6.5
10	5	54.5
10	6	4.9
10	7	3.2
10	8	6.5
9	1	104.5
9	2	25.6
9	3	11.3
9	4	2.1
9	5	8.4
9	6	2.7
9	7	2.9
9	8	6
11	1	1189.7
11	2	161.2
11	3	3.9
11	4	2.1
11	5	4.5
11	6	2.9
11	7	1.7
11	8	8.2
12	1	1522
12	2	13
12	3	2.5
12	4	1.6
12	5	2.9
12	6	5.1
12	7	3
12	8	7
13	1	124.8
13	2	61.9
13	3	5.4
13	4	1.7
13	5	47.8
13	6	1.7
13	7	3.3
13	8	4
14	1	1244.9
14	2	17.9
14	3	3.7
14	4	1.6
14	5	6.2
14	6	10.1
14	7	5.9
14	8	8.3
15	1	1407.9
15	2	18.6
15	3	4.5
15	4	4.9
15	5	3.9
15	6	11.3
15	7	4.6
15	8	9.1
a	1	132.5
a	2	13.3
a	3	6.8
a	4	8.3
a	5	174.7
a	6	46.4
a	7	24.5
a	8	9.5
b	1	123.9
b	2	14.5
b	3	12
b	4	16
b	5	307.2
b	6	59.6
b	7	27.1
b	8	8.7
c	1	101.5
c	2	31.1
c	3	9.4
c	4	7.8
c	5	216.7
c	6	59.1
c	7	34.1
c	8	9
