# Supplementary material for: Field sampling marine plankton for biodiscovery
Source: Sci Rep. 2017 Nov 20;7:15863. doi: 10.1038/s41598-017-15980-8 (PMC5696511; doi:10.1038/s41598-017-15980-8)
Supplement: Supplementary file 3 — Supplementary Dataset 2 [file 41598_2017_15980_MOESM3_ESM.xls]

## Sheet: Ark1
															File ID to station number conversion table
															File name	Station number
			Data set (MS data):												RAI_235	1
															RAI_251	2
			Field sampling marine plankton for biodiscovery												RAI_260	3
											Comments				RAI_318-1	4
			Richard Andre Ingebrigtsen 1, Espen Hansen 2, Jeanette Hammer Andersen 2, Hans Christian Eilertsen1								Two columns per sample:				RAI_318-2	5
											First column is accurate mass				RAI_324	6
			1 Norwegian College of Fishery Science, UiT - The Arctic University of Norway								Second column is intensity				RAI_339	7
			2 Marbio, UiT - The Arctic University of Norway								Station number position is seen in figure 1 in the manuscript				RAI_358	8
											To the right is a conversion table for sample Ids				RAI_370	9
			Mail: richard.a.ingebrigtsen@uit.no												RAI_378	10
															RAI_478	11
			Date:	2017-04-01											RAI_488	12
															RAI_497	13
															RAI_508	14
															RAI_518	15
															FIN_3	P.g. Sample "a"
															FIN_10	P.g. Sample "b"
															FIN_21	P.g. Sample "c"
Station	1		2		3		4		5		6		7		8		9		10		11		12		13		14		15		1		2		3		4		5		6		7		8		9		10
File name/sample	150227_RAI_235-10_1		150227_RAI_251-9_1		150227_RAI_260-3_1		150227_RAI_318-1_1		150227_RAI_318-2_1		150227_RAI_324-18_1		150227_RAI_339-4_1		150227_RAI_358-7_1		150227_RAI_370-17_1		150227_RAI_378-8_1		150227_RAI_478-15_1		150227_RAI_488-7_2		150227_RAI_497-19_1		150227_RAI_508-5_1		150227_RAI_518-6_1		150227_RAI_235-10_2		150227_RAI_251-9_2		150227_RAI_260-3_2		150227_RAI_318-1_2		150227_RAI_318-2_2		150227_RAI_324-18_2		150227_RAI_339-4_2		150227_RAI_358-7_2		150227_RAI_370-17_2		150227_RAI_378-8_2
	50.4502	6.362e3	50.4681	6.947e3	50.5247	6.417e3	50.0229	5.965e2	50.1700	2.462e3	50.1343	1.850e3	50.4672	5.338e3	50.3078	3.339e3	50.4545	5.731e3	50.4337	4.691e3	50.4883	5.030e3	50.5052	5.000e3	50.0058	2.673e2	50.4890	5.714e3	50.2109	2.492e3	50.4628	7.016e3	50.4897	7.504e3	50.4788	6.170e3	50.0119	4.800e2	50.0272	6.218e2	50.4817	6.078e3	50.3021	3.364e3	50.4563	5.128e3	50.0491	9.063e2	50.3249
	51.4463	7.193e3	51.2353	3.726e3	51.0271	2.532e1	50.5724	6.533e3	50.8719	6.097e3	50.7903	5.688e3	50.9955	2.987e2	51.1455	4.964e3	51.2412	3.235e3	51.4068	5.043e3	51.0699	8.527e2	51.4545	4.382e3	50.5375	4.695e3	51.2869	3.216e3	50.9456	5.351e3	51.4530	7.503e3	51.2112	3.415e3	51.1202	1.818e3	50.5516	6.664e3	50.5814	6.184e3	51.4633	5.520e3	51.1422	5.333e3	51.4450	4.935e3	50.6261	5.800e3	51.1767
	51.9475	6.076e0	51.9960	7.499e3	51.5292	6.705e3	51.1548	1.079e3	51.8346	5.456e3	51.7703	5.186e3	51.5259	5.450e3	51.6595	5.063e1	52.0271	5.524e3	52.3340	4.194e3	51.6601	4.839e3	52.4084	4.931e3	51.0396	1.620e1	52.0995	5.472e3	51.5631	1.134e3	51.9643	1.833e2	51.9337	7.992e3	51.7613	6.310e3	51.2660	2.847e3	51.1024	1.327e2	52.4258	6.000e3	51.7355	9.094e2	52.4418	4.929e3	51.1671	4.638e2	51.6872
	52.4501	7.028e3	52.6628	2.334e3	52.5158	6.227e3	51.7411	6.523e3	52.8013	5.910e3	52.7468	5.515e3	52.4174	4.101e3	52.1730	4.961e3	52.5790	5.377e2	53.2648	4.787e3	52.5528	3.665e3	52.9412	2.724e2	51.5417	4.624e3	53.0897	5.147e3	52.1852	5.075e3	52.4757	7.574e3	52.9315	7.876e3	52.4580	2.425e3	51.9838	6.676e3	51.6155	5.841e3	53.4303	5.616e3	52.3385	5.240e3	53.2568	3.151e3	51.7066	6.056e3	52.1895
	53.1180	2.206e3	53.3217	6.983e3	53.4964	6.317e3	52.7239	6.185e3	53.7989	5.641e3	53.2586	1.094e2	53.3017	5.230e3	52.7965	1.170e3	53.1270	5.515e3	53.7737	8.203e1	53.4426	4.540e3	53.4740	4.806e3	52.3547	2.714e3	53.9885	4.180e3	52.9827	2.943e3	53.4311	6.474e3	53.8931	6.707e3	53.1539	6.178e3	52.5054	2.238e2	52.4057	3.130e3	54.4228	5.708e3	53.1701	3.223e3	54.0796	4.929e3	52.6859	5.266e3	53.1312
	53.7915	6.742e3	53.8697	3.777e2	54.0118	1.458e2	53.7186	6.218e3	54.5976	3.389e3	53.7743	5.473e3	53.8999	8.081e2	53.4201	4.745e3	54.1386	5.343e3	54.2860	4.975e3	54.3593	3.837e3	53.9949	1.711e2	53.1768	4.693e3	54.8877	5.193e3	53.7821	4.909e3	54.3837	7.132e3	54.8559	7.042e3	54.0887	5.128e3	53.0270	6.404e3	53.1919	5.598e3	55.0153	9.965e2	54.0105	4.982e3	54.5896	1.033e2	53.6454	5.822e3	54.0678
	54.7534	5.703e3	54.4019	6.692e3	54.5376	6.079e3	54.7302	6.002e3	55.3907	5.632e3	54.7602	5.035e3	54.4874	5.006e3	53.9403	1.438e2	54.6894	5.347e2	55.2762	4.919e3	55.2823	4.623e3	54.5175	4.876e3	53.8678	1.701e3	55.4614	7.706e2	54.3837	9.620e2	55.1373	3.168e3	55.5402	2.597e3	55.0299	5.685e3	53.6629	1.693e3	53.7487	6.481e2	55.6094	5.606e3	54.8884	3.602e3	55.0987	5.018e3	54.4204	3.114e3	54.7020
	55.7011	6.213e3	55.2016	3.827e3	55.4923	5.381e3	55.3469	1.436e3	56.0082	1.238e3	55.7426	5.287e3	55.4790	5.049e3	54.4579	4.819e3	55.2407	5.525e3	56.1604	3.784e3	56.0708	2.641e3	55.0694	5.013e2	54.5742	4.617e3	56.0450	5.390e3	54.9856	5.056e3	55.8833	6.729e3	56.2269	6.772e3	55.5552	2.886e2	54.3019	6.349e3	54.3091	5.529e3	56.5225	4.549e3	55.7564	4.998e3	55.6490	4.041e2	55.1957	5.682e3	55.3448
	56.3152	1.371e3	56.0101	6.540e3	56.4629	5.993e3	55.9689	6.249e3	56.6216	5.674e3	56.6091	3.935e3	56.0144	3.646e2	55.1195	1.514e3	56.2402	5.293e3	57.0532	4.818e3	56.8588	4.762e3	55.6260	4.964e3	55.5722	4.340e3	56.7491	2.101e3	55.5403	5.205e2	56.6445	3.482e3	57.2245	7.293e3	56.0847	5.598e3	55.2840	6.032e3	55.1856	4.044e3	57.4327	5.591e3	56.2751	6.987e1	56.1926	4.869e3	55.7453	5.003e2	55.8813
	56.9320	6.406e3	56.5291	2.502e2	57.3946	5.239e3	56.5250	6.329e2	57.1978	7.190e2	57.4816	5.306e3	56.5511	5.033e3	55.7859	5.044e3	56.7518	1.104e2	57.6167	5.772e2	57.8383	4.404e3	56.1291	2.430e1	56.4600	3.384e3	57.4462	5.203e3	56.0926	4.966e3	57.4004	6.798e3	57.7860	8.010e2	57.0911	5.901e3	56.2647	6.315e3	56.0751	5.532e3	58.0795	1.565e3	56.7824	4.923e3	56.9322	2.337e3	56.2914	5.731e3	56.4135
	57.4875	6.825e2	57.0483	6.540e3	58.3482	5.983e3	57.0810	6.363e3	57.7779	5.608e3	58.4765	5.140e3	57.5462	4.870e3	56.3374	4.233e2	57.2610	5.391e3	58.1764	4.713e3	58.8355	4.426e3	56.6322	4.912e3	57.3349	4.373e3	58.4401	4.661e3	57.0917	4.844e3	58.0380	1.870e3	58.3419	7.110e3	57.6265	3.828e2	56.7816	1.954e2	57.0215	4.786e3	58.7261	5.469e3	57.7843	4.661e3	57.6801	4.826e3	56.8032	5.367e1	56.9653
	58.0429	6.443e3	57.8034	3.431e3	59.0570	2.238e3	58.0334	4.924e3	58.3117	3.463e2	59.2116	2.349e3	58.5453	4.692e3	56.8801	4.794e3	58.1457	3.759e3	58.7039	1.954e2	59.3450	6.684e1	57.3113	1.549e3	58.2935	3.922e3	59.4225	4.923e3	57.7185	1.220e3	58.6742	6.774e3	59.0295	2.040e3	58.1642	5.638e3	57.2975	6.254e3	57.9542	5.407e3	59.7181	5.192e3	58.2970	9.316e1	58.2123	1.539e2	57.3082	5.511e3	57.5162
	58.6405	1.241e3	58.5675	6.319e3	59.7709	5.833e3	58.9531	5.978e3	58.8526	5.480e3	59.9553	5.008e3	59.2408	1.909e3	57.4291	4.081e2	59.0056	5.094e3	59.2278	4.569e3	59.8596	4.358e3	57.9855	4.674e3	59.2605	4.192e3	60.1482	1.921e3	58.3446	4.735e3	59.1888	1.154e2	59.6856	6.543e3	59.1515	5.228e3	58.2944	5.975e3	58.4721	9.215e1	60.7105	5.295e3	58.8142	4.619e3	58.7279	4.522e3	57.8140	5.367e1	58.1718
	59.2379	6.096e3	59.0822	4.861e1	60.2791	1.013e2	59.5308	7.899e2	59.8541	5.218e3	60.6958	2.281e3	59.9370	4.837e3	57.9736	4.758e3	59.5396	2.785e2	60.2291	4.376e3	60.5881	1.894e3	58.8296	3.013e3	59.7925	1.954e2	60.8681	4.781e3	58.9626	9.975e2	59.6998	6.398e3	60.4776	3.764e3	60.1504	5.471e3	59.2981	5.944e3	58.9821	5.216e3	61.4330	2.328e3	59.3602	3.959e2	59.4838	2.245e3	58.3178	5.380e3	58.8244
	59.7441	3.139e1	59.5870	5.990e3	60.7925	5.558e3	60.1104	5.992e3	60.5062	1.606e3	61.4372	4.987e3	60.4414	3.342e1	58.4887	6.582e1	60.0815	4.939e3	60.8888	1.335e3	61.3133	4.326e3	59.6741	4.458e3	60.3187	4.083e3	61.3943	2.805e2	59.5778	4.464e3	60.2061	6.684e1	61.2726	6.574e3	61.0757	4.266e3	59.8172	2.268e2	59.4989	1.620e2	62.1632	5.245e3	59.9046	4.489e3	60.2352	4.497e3	59.2419	4.464e3	59.3548
	60.2469	5.928e3	60.4630	4.445e3	61.3702	8.435e2	60.6811	8.284e2	61.1614	5.088e3	62.2227	2.874e3	60.9479	4.501e3	59.0028	4.507e3	60.5843	3.139e1	61.5547	4.402e3	62.1219	2.658e3	60.3313	1.278e3	60.9789	1.075e3	61.9225	4.730e3	60.2796	1.775e3	60.7210	6.424e3	61.9651	2.368e3	61.9784	5.369e3	60.3363	5.958e3	60.0177	5.066e3	62.6907	2.663e2	60.8482	3.792e3	60.7401	3.241e1	60.1600	5.231e3	59.8913
	60.7796	3.220e2	61.3482	5.907e3	61.9526	5.488e3	61.2641	5.667e3	61.7215	3.808e2	63.0150	4.951e3	61.5394	8.395e2	59.5532	4.678e2	61.0875	4.696e3	62.5428	4.305e3	62.9288	4.180e3	60.9929	4.267e3	61.6283	4.124e3	62.4364	9.519e1	60.9884	4.408e3	61.2463	3.443e2	62.6472	6.531e3	62.5509	7.089e2	61.1946	4.159e3	60.7622	2.352e3	63.2214	5.187e3	61.7848	4.414e3	61.2443	4.516e3	60.7719	1.061e3	60.4389
	61.3078	6.003e3	62.3413	5.886e3	62.4579	2.835e1	61.8800	1.323e3	62.2609	5.335e3	63.8893	3.630e3	62.1307	4.640e3	60.1035	4.391e3	62.0738	5.118e3	63.0491	5.873e1	63.7713	2.663e3	61.6126	1.065e3	62.5843	3.473e3	62.9534	4.671e3	61.5936	8.982e2	61.7776	6.563e3	63.4086	3.116e3	63.1237	5.116e3	62.0578	5.808e3	61.5029	5.096e3	63.8264	1.081e3	62.3311	3.443e2	61.8835	1.151e3	61.3803	5.338e3	60.9946
	61.9467	1.697e3	62.9021	6.825e2	62.9606	5.249e3	62.4979	5.656e3	62.9956	2.260e3	64.7748	5.194e3	63.1174	4.533e3	60.6445	3.392e2	62.5802	4.759e1	63.5632	4.444e3	64.6018	4.573e3	62.2363	4.379e3	63.5298	4.153e3	63.4811	2.522e2	62.2008	4.554e3	62.6235	4.234e3	64.1626	6.504e3	63.6388	2.633e1	63.0580	5.582e3	62.1983	1.839e3	64.4363	5.305e3	62.8729	4.245e3	62.5217	4.556e3	61.9854	1.124e3	61.5010
	62.5861	6.105e3	63.4749	5.897e3	63.7645	3.327e3	63.1678	1.821e3	63.7205	5.118e3	65.7582	4.961e3	63.7994	1.683e3	61.1820	4.410e3	63.0866	4.801e3	64.4714	3.765e3	65.3590	2.405e3	63.2493	4.197e3	64.4933	3.914e3	64.0132	4.775e3	62.8243	1.100e3	63.4634	6.093e3	64.7608	1.358e3	64.1415	5.356e3	63.5847	3.119e2	62.8872	4.951e3	64.9618	2.493e2	63.8703	4.410e3	63.0878	4.476e2	62.5905	5.140e3	62.0046
	63.1102	8.709e1	64.0874	1.395e3	64.5560	5.895e3	63.8429	5.628e3	64.7139	5.727e3	66.3061	4.638e2	64.4859	5.133e3	61.6997	1.458e2	63.7033	1.081e3	65.3790	4.751e3	66.1124	4.503e3	64.0651	2.717e3	65.4591	4.548e3	64.9966	5.282e3	63.4535	4.341e3	64.4549	6.387e3	65.3626	6.700e3	64.6482	6.987e1	64.1136	5.911e3	63.4315	4.334e2	65.4984	5.545e3	64.7933	3.931e3	63.6497	4.446e3	63.3067	2.118e3	62.7746
	63.6183	5.639e3	64.7089	6.187e3	65.5376	6.198e3	64.4550	1.285e3	65.3576	1.614e3	66.8485	4.961e3	65.0524	6.724e2	62.2174	4.340e3	64.3159	5.129e3	66.3787	4.692e3	66.6531	2.906e2	64.8795	4.586e3	65.9601	7.089e0	65.9829	4.948e3	64.0942	1.300e3	65.0163	7.534e2	66.3503	6.455e3	65.1549	5.686e3	64.6266	1.306e2	63.9926	5.132e3	66.4942	5.343e3	65.7210	4.811e3	64.2416	7.392e2	64.0194	5.414e3	63.5463
	64.1767	6.410e2	65.2123	4.354e1	66.0531	1.428e2	65.0655	6.279e3	65.9972	5.549e3	67.4190	6.511e2	65.6190	5.256e3	62.7233	2.835e1	64.9222	1.093e3	67.1512	2.583e3	67.1870	4.432e3	65.8747	4.458e3	66.4624	4.260e3	66.9692	5.011e3	64.7458	4.829e3	65.5814	6.775e3	67.0750	2.925e3	65.6712	1.509e2	65.1396	6.009e3	64.7371	2.535e3	67.0210	2.289e2	66.5015	2.428e3	64.8308	4.851e3	65.0076	5.283e3	64.5512
	64.7337	6.280e3	65.7148	6.322e3	66.5663	5.853e3	65.8793	3.994e3	66.5162	6.481e1	67.9969	4.977e3	66.3149	1.798e3	63.2290	4.341e3	65.5292	5.200e3	67.9247	4.482e3	68.1875	4.194e3	66.3811	5.468e1	67.4394	3.983e3	67.9157	4.264e3	65.3413	8.790e2	66.5804	6.334e3	67.7995	6.525e3	66.1845	5.601e3	65.7559	1.383e3	65.4885	5.169e3	67.5481	5.424e3	67.2677	4.567e3	65.8233	4.709e3	66.0035	5.474e3	65.1017
	65.3329	1.356e3	66.2349	1.580e2	67.3289	2.937e3	66.6989	6.195e3	67.0230	5.466e3	68.5373	3.808e2	67.0057	4.961e3	63.9300	1.724e3	66.1529	1.243e3	68.5048	5.134e2	68.7071	1.205e2	66.8915	4.475e3	68.1757	1.818e3	68.8723	4.844e3	65.9323	4.856e3	67.5797	6.309e3	68.6326	3.904e3	67.0335	3.775e3	66.3696	6.150e3	66.4809	5.071e3	68.5430	5.219e3	67.8222	3.980e2	66.8249	4.634e3	66.8590	3.770e3	65.6621
	65.9358	6.272e3	66.7486	6.079e3	68.0838	5.570e3	67.2239	1.205e2	68.0184	5.175e3	69.0873	4.910e3	67.7425	2.073e3	64.6390	4.725e3	66.7701	5.290e3	69.0644	4.414e3	69.2245	4.343e3	67.5962	1.818e3	68.9164	3.768e3	69.4081	3.423e2	66.7217	2.639e3	68.0924	1.144e2	69.4509	6.326e3	67.8787	5.167e3	67.2421	4.221e3	67.4783	5.013e3	69.4592	4.253e3	68.3679	4.320e3	67.3850	4.830e2	67.7193	5.256e3	66.6629
	66.5933	1.845e3	67.2669	2.177e2	68.7396	1.501e3	67.7346	5.748e3	68.6918	1.811e3	69.6059	1.681e2	68.4723	4.556e3	65.3989	2.374e3	67.3230	3.949e2	70.0602	4.309e3	69.8401	8.719e2	68.3119	4.288e3	69.8978	4.105e3	69.9447	4.669e3	67.5058	4.537e3	68.6023	6.155e3	70.2522	3.630e3	68.8803	5.160e3	68.1233	5.647e3	68.2542	2.612e3	70.3831	5.009e3	68.8917	1.256e2	67.9396	4.322e3	68.4736	2.528e3	67.2087
	67.2489	5.973e3	67.7875	5.851e3	69.3747	5.384e3	68.6351	4.409e3	69.3622	5.317e3	70.1245	4.856e3	69.0074	2.815e2	66.1516	4.567e3	67.8671	4.955e3	71.0595	4.060e3	70.4547	4.170e3	68.8515	3.403e2	70.6034	1.317e3	70.4705	1.914e2	68.1911	1.599e3	69.4667	4.507e3	71.0581	5.968e3	69.8811	5.051e3	68.6899	7.453e2	69.0177	4.874e3	70.8916	4.354e1	69.4062	4.399e3	68.4957	2.886e2	69.2213	4.896e3	67.7538
	68.2493	5.847e3	68.7885	5.759e3	70.3754	4.991e3	69.5173	5.592e3	69.9734	1.007e3	70.6682	2.572e2	69.5415	4.570e3	67.1504	4.649e3	68.4326	5.337e2	71.5786	1.478e2	71.4532	4.048e3	69.3947	4.266e3	71.2755	3.757e3	70.9975	4.487e3	68.8760	4.470e3	70.3302	5.953e3	71.7636	2.401e3	70.3863	4.658e1	69.2639	5.658e3	69.5816	6.299e2	71.3968	4.883e3	69.9224	1.924e1	69.0413	4.364e3	70.2169	5.217e3	68.7430
	69.0380	3.457e3	69.6195	3.807e3	71.2770	4.094e3	70.1595	1.477e3	70.5823	4.845e3	71.2002	4.662e3	70.1127	5.884e2	67.8460	1.514e3	68.9954	4.861e3	72.1124	4.216e3	71.9951	3.170e2	70.1410	1.986e3	71.8340	3.554e2	71.5331	3.342e2	69.8717	4.240e3	71.3248	5.818e3	72.4660	5.883e3	70.8921	5.130e3	69.9773	2.421e3	70.1436	4.949e3	71.9600	6.116e2	70.4249	4.290e3	70.0411	4.251e3	70.7202	2.329e1	69.7190
	69.8410	5.794e3	70.4528	5.660e3	72.1938	4.982e3	70.7957	5.374e3	71.1568	5.397e2	71.7981	8.882e2	70.6844	4.356e3	68.5271	4.266e3	69.5506	4.841e2	72.6159	2.228e1	72.5399	4.151e3	70.8760	4.156e3	72.4094	3.898e3	72.0766	4.478e3	70.4274	4.577e2	72.1242	3.431e3	73.0695	1.022e3	71.4485	4.446e2	70.6935	5.679e3	70.6691	1.531e2	72.5326	4.763e3	71.4307	4.184e3	70.8035	2.241e3	71.2259	4.870e3	70.7093
	70.8304	5.539e3	71.1052	1.621e3	72.7037	8.000e1	71.7601	4.967e3	71.7250	4.659e3	72.4074	4.667e3	71.6671	4.072e3	69.0969	5.570e2	70.1069	4.785e3	73.1336	4.458e3	73.5384	4.212e3	71.5964	1.734e3	73.3465	3.643e3	72.5775	9.114e0	70.9828	4.192e3	72.9243	5.562e3	73.6657	5.809e3	72.0055	4.709e3	71.2034	5.266e1	71.1889	4.632e3	73.0466	1.327e2	72.0153	7.159e2	71.5863	4.267e3	71.8585	1.366e3	71.5231
	71.3474	2.046e2	71.7587	5.639e3	73.2128	4.872e3	72.7268	5.189e3	72.3551	1.121e3	73.0622	1.423e3	72.6756	4.769e3	69.6682	4.315e3	70.6155	5.975e1	73.6392	4.658e1	74.5232	4.235e3	72.3045	4.219e3	74.3035	4.143e3	73.0871	4.574e3	71.7610	2.285e3	73.4688	4.749e2	74.6608	5.642e3	72.9865	4.643e3	71.7129	5.523e3	71.8802	1.731e3	73.5602	4.932e3	72.6103	4.361e3	72.2091	1.025e3	72.5022	5.028e3	72.3384
	71.8735	5.492e3	72.3020	3.301e2	74.0156	2.841e3	73.6016	3.764e3	73.0045	4.646e3	73.7226	4.766e3	73.4456	2.413e3	70.2022	1.965e2	71.1234	4.596e3	74.1475	4.450e3	75.5170	3.839e3	73.3039	4.470e3	75.2827	3.647e3	73.9063	2.909e3	72.5598	4.557e3	74.0129	5.681e3	75.1616	1.620e1	73.9814	4.822e3	72.2993	9.094e2	72.5770	4.450e3	74.1468	8.213e2	73.1581	4.080e2	72.8504	4.441e3	73.4960	5.073e3	73.0162
	72.3795	5.468e1	72.8325	5.233e3	74.8116	5.070e3	74.4660	5.227e3	73.6225	1.030e3	74.6426	3.840e3	74.2089	4.715e3	70.7303	4.130e3	71.6385	9.215e1	74.6988	4.487e2	76.1448	9.803e2	73.9430	1.183e3	76.1168	2.435e3	74.7281	4.452e3	73.3905	2.987e3	75.0133	5.627e3	75.6642	5.732e3	74.4882	5.063e1	72.8863	5.327e3	73.4497	3.235e3	74.7362	4.986e3	73.7168	4.635e3	73.8424	4.401e3	74.2672	2.728e3	73.7000
	72.8843	5.217e3	73.3628	2.623e2	75.4399	1.082e3	74.9790	3.848e1	74.2365	4.725e3	75.5630	4.589e3	74.7955	7.565e2	71.4378	1.688e3	72.1511	4.685e3	75.2539	4.091e3	76.7860	3.964e3	74.5788	4.364e3	76.9583	3.663e3	75.7218	4.115e3	74.2271	4.505e3	75.5241	6.987e1	76.3976	2.594e3	74.9934	4.593e3	73.7116	3.404e3	74.3239	4.398e3	75.7355	4.882e3	74.2687	4.597e2	74.8420	4.312e3	75.0426	4.984e3	74.2211
	73.8762	5.064e3	73.8874	5.171e3	76.0639	4.899e3	75.4829	5.117e3	75.2375	4.282e3	76.2833	1.892e3	75.3816	4.445e3	72.1631	4.155e3	73.1509	4.658e3	75.9509	1.448e3	77.3126	2.127e1	75.1784	7.828e2	77.9542	3.460e3	76.7214	4.123e3	75.2260	4.372e3	76.0423	5.613e3	77.1323	5.716e3	75.5223	2.359e2	74.5360	5.248e3	74.8503	1.813e2	76.5042	2.581e3	74.8187	4.435e3	75.7124	3.048e3	75.8553	2.790e3	74.7411
	74.8570	5.186e3	74.6098	2.289e3	76.6038	3.676e2	76.4798	5.049e3	75.8744	1.134e3	77.0018	4.459e3	76.0417	1.416e3	72.7791	9.510e2	74.0469	3.640e3	76.6316	4.015e3	77.8160	3.881e3	75.7685	4.164e3	78.4566	1.114e1	77.3625	1.181e3	75.8765	1.138e3	76.5812	4.294e2	77.9479	3.465e3	76.0492	4.790e3	75.1845	1.489e3	75.3719	4.464e3	77.2783	4.816e3	75.5395	1.730e3	76.5946	4.098e3	76.6450	4.931e3	75.6781
	75.7043	3.524e3	75.3268	5.010e3	77.1574	4.740e3	77.1049	1.188e3	76.5072	4.458e3	77.5083	7.089e0	76.7036	4.251e3	73.4020	4.315e3	74.9320	4.815e3	77.1624	1.651e2	78.3451	1.610e2	76.4217	1.099e3	78.9665	3.899e3	78.0090	4.154e3	76.5135	4.073e3	77.1176	5.577e3	78.7573	5.792e3	76.9227	3.402e3	75.8380	5.277e3	75.9794	9.357e2	78.0310	2.278e3	76.2500	4.106e3	77.0979	1.114e1	77.2545	9.337e2	76.6042
	76.5519	5.283e3	76.3202	5.387e3	77.8751	2.093e3	77.7327	5.031e3	77.0510	1.965e2	78.0090	4.466e3	77.2184	5.063e1	73.9487	3.727e2	75.6220	1.520e3	77.6987	3.940e3	78.8952	4.498e3	77.0605	3.834e3	79.9076	3.049e3	79.0064	4.620e3	77.0973	6.410e2	78.1045	5.311e3	79.2743	1.914e2	77.8115	4.636e3	76.7146	3.876e3	76.5865	4.452e3	78.7924	5.325e3	76.7952	3.554e2	77.6096	3.937e3	77.8619	4.820e3	77.2053
	77.5430	4.892e3	77.0810	2.446e3	78.5957	4.836e3	78.3118	6.927e2	77.5750	4.294e3	79.0100	4.952e3	77.7242	4.033e3	74.4938	4.236e3	76.2978	4.498e3	78.3892	1.434e3	79.4006	3.747e1	78.0361	3.495e3	80.8655	3.597e3	79.5118	4.759e1	77.6893	4.002e3	79.0995	5.576e3	79.7950	5.613e3	78.4954	1.658e3	77.6191	5.257e3	77.1179	2.643e2	79.7748	4.418e3	77.3415	4.029e3	78.1681	4.334e2	78.3878	2.380e2	77.8020
	78.5325	5.304e3	77.8173	5.198e3	79.0975	8.101e0	78.9001	5.315e3	78.2128	1.107e3	79.8381	2.786e3	78.2991	6.167e2	75.0359	3.281e2	77.1732	3.236e3	79.0829	4.648e3	79.9076	3.701e3	79.0149	4.477e3	81.3715	2.937e1	80.0188	4.264e3	78.3333	1.070e3	79.9374	3.722e3	80.5296	2.666e3	79.1764	4.844e3	78.2497	1.416e3	77.6525	4.322e3	80.7629	4.770e3	78.1520	2.324e3	78.7812	4.694e3	78.9243	5.297e3	78.8630
	79.0450	1.033e2	78.5825	2.615e3	79.6018	4.913e3	79.4007	9.114e0	78.8453	4.525e3	80.6575	4.390e3	78.9099	4.968e3	75.5748	4.116e3	78.0629	4.455e3	80.0377	3.494e3	80.5063	7.139e2	80.0022	3.735e3	81.8805	3.449e3	80.5960	5.468e2	78.9909	4.549e3	80.7772	5.599e3	81.2724	5.639e3	80.0671	3.557e3	78.8923	5.587e3	78.2581	8.668e2	81.4178	1.408e3	78.9589	4.526e3	79.7810	3.791e3	79.8538	3.987e3	79.3722
	79.5613	5.249e3	79.3327	5.269e3	80.4766	3.634e3	79.9039	4.876e3	79.8682	4.464e3	81.2758	9.863e2	79.4911	6.613e2	76.5689	3.806e3	78.5808	1.499e2	81.0035	3.855e3	81.1079	3.739e3	80.6323	9.661e2	82.4762	6.025e2	81.1647	4.097e3	79.8472	2.709e3	81.4154	1.362e3	82.1714	4.443e3	80.9695	4.768e3	79.8880	5.139e3	78.8687	4.427e3	82.0752	4.546e3	79.9539	3.910e3	80.4615	1.377e3	80.7971	4.818e3	79.8823
	80.4341	3.790e3	80.2414	3.842e3	81.3485	4.851e3	80.9017	5.047e3	80.4438	6.066e2	81.8973	4.224e3	80.0751	4.062e3	77.1376	4.891e2	79.1000	4.778e3	81.5236	1.661e2	82.0967	3.388e3	81.2661	3.833e3	83.0744	9.732e3	82.1294	3.749e3	80.7315	4.009e3	82.0486	5.451e3	83.0789	1.176e4	81.9540	4.482e3	80.5086	1.177e3	79.4382	5.813e2	82.5769	1.519e1	80.4817	1.691e2	81.1521	3.913e3	81.4398	1.291e3	80.4435
	81.3134	5.169e3	81.1222	5.213e3	82.2227	3.483e3	81.4848	7.747e2	81.0349	4.445e3	82.4921	8.324e2	80.7758	1.517e3	77.7060	3.730e3	79.9875	3.245e3	82.0555	3.708e3	83.0744	1.064e4	82.1743	2.880e3	84.0504	3.764e3	83.0897	1.216e4	81.4004	1.193e3	82.5785	2.937e2	83.6821	1.192e3	82.5211	5.448e2	81.1382	5.106e3	80.0148	4.227e3	83.0792	1.014e4	81.0066	4.001e3	82.1181	3.519e3	82.0848	4.547e3	81.0068
	82.1988	3.817e3	82.1082	4.871e3	83.0822	1.364e4	82.0683	4.745e3	82.0305	4.261e3	83.0868	1.037e4	81.4725	4.125e3	78.4041	1.374e3	80.8682	4.310e3	82.5681	9.013e1	83.5889	1.033e2	83.0771	9.837e3	84.7277	1.221e3	84.1065	4.400e3	82.0618	3.684e3	83.1089	1.208e4	84.2853	6.162e3	83.0853	1.169e4	82.1134	4.617e3	80.5281	9.316e1	84.0727	4.884e3	81.5213	6.481e1	83.0826	1.019e4	83.0827	1.062e4	81.5432
	83.0741	1.236e4	83.0871	1.241e4	84.0779	5.218e3	82.5740	5.671e1	82.5562	2.167e2	83.6080	1.752e2	82.2737	2.406e3	79.0973	4.222e3	81.4416	5.803e2	83.0807	1.063e4	84.1043	4.178e3	84.0681	4.148e3	85.4052	3.545e3	84.8767	2.205e3	82.5709	5.772e1	84.1421	5.657e3	85.3072	5.638e3	84.0897	4.906e3	83.0838	1.108e4	81.0410	4.320e3	84.9681	3.625e3	82.0309	3.761e3	84.0892	4.274e3	84.0832	5.005e3	82.0781
	84.0560	5.304e3	83.6209	1.276e2	85.0654	4.745e3	83.0801	1.369e4	83.0816	1.384e4	84.1274	4.650e3	83.0772	1.166e4	80.0443	3.239e3	82.0123	4.207e3	84.0824	4.121e3	84.7399	8.770e2	84.7723	1.418e3	86.1744	1.719e3	85.6438	4.281e3	83.0781	1.143e4	84.9624	3.394e3	86.2364	4.707e3	85.0782	4.620e3	83.7136	1.267e3	82.0504	4.296e3	85.8701	4.616e3	82.5562	1.549e2	84.8730	2.101e3	84.6284	4.304e2	83.0766
	84.5606	4.861e1	84.1339	5.427e3	85.6841	1.190e3	84.0630	5.583e3	84.1035	5.149e3	84.8164	1.528e3	83.5831	3.848e1	80.9872	3.784e3	82.5449	2.086e2	84.5873	3.342e1	85.3723	3.828e3	85.4892	3.981e3	86.9431	3.281e3	86.6489	3.975e3	84.0712	4.156e3	85.7869	5.411e3	87.1772	5.359e3	85.5842	2.329e1	84.3371	5.600e3	82.5530	9.114e0	86.8750	4.392e3	83.0812	9.932e3	85.6373	3.758e3	85.1766	4.596e3	84.0705
	85.0726	5.069e3	84.9311	2.783e3	86.3014	4.727e3	85.0607	4.993e3	84.6198	2.329e1	85.5103	4.327e3	84.0920	4.455e3	81.9932	3.542e3	83.0728	1.081e4	85.1003	3.811e3	86.2023	2.286e3	86.4876	3.568e3	87.9301	3.413e3	87.1548	3.747e1	84.6920	9.195e2	86.6861	4.195e3	87.6968	7.089e1	86.0867	4.549e3	84.9302	5.823e2	83.0719	1.159e4	87.8742	4.392e3	84.0787	4.166e3	86.1383	5.063e0	85.9337	2.316e3	84.9382
	85.6135	4.223e2	85.7241	5.022e3	87.3040	4.373e3	85.9075	3.351e3	85.1385	4.642e3	86.2365	1.818e3	84.8814	2.330e3	82.5349	2.825e2	84.0601	4.663e3	86.0626	3.520e3	87.0278	3.459e3	87.3271	2.342e3	88.7659	2.048e3	87.6611	3.894e3	85.3182	3.889e3	87.5849	5.367e3	88.2043	5.280e3	86.6266	2.866e2	85.4897	5.136e3	84.0644	4.660e3	88.6022	1.998e3	84.5840	3.139e1	86.6396	3.735e3	86.7085	4.502e3	85.8072
	86.1514	5.033e3	86.7242	4.890e3	88.2815	4.687e3	86.7718	4.848e3	85.6813	3.615e2	86.9749	4.112e3	85.6818	3.908e3	83.0732	1.135e4	84.5687	6.785e1	86.9037	2.441e3	87.6431	8.081e2	88.1632	3.652e3	89.6082	3.160e3	88.1899	1.884e2	86.1309	2.167e3	88.2219	1.306e3	88.7058	2.025e0	87.1596	4.252e3	86.0530	5.863e2	84.7311	1.426e3	89.3228	4.275e3	85.0969	3.865e3	87.3380	1.369e3	87.2412	2.704e2	86.3480
	87.0584	3.974e3	87.2330	4.152e1	88.8603	4.790e2	87.3678	8.719e2	86.2216	4.237e3	87.5100	2.197e2	86.1909	5.873e1	84.0694	4.094e3	85.0820	4.367e3	87.7384	3.659e3	88.2551	3.427e3	88.9910	2.267e3	90.6076	3.139e3	88.7225	3.867e3	86.9308	3.692e3	88.8482	5.158e3	89.2087	5.313e3	87.8055	1.174e3	86.6228	5.005e3	85.3991	4.255e3	90.0419	1.876e3	85.8514	2.023e3	88.0407	3.624e3	87.7843	4.339e3	86.8948
	87.9704	4.763e3	87.7560	4.931e3	89.4195	4.548e3	87.9621	4.871e3	87.1911	3.750e3	88.0356	4.261e3	86.6988	3.820e3	85.0686	3.598e3	86.0339	3.751e3	88.2453	4.456e1	89.0086	1.567e3	89.8167	3.469e3	91.3460	1.499e3	89.7215	3.732e3	87.4620	2.035e2	89.3696	1.509e2	89.7381	2.572e2	88.4510	4.338e3	87.6309	4.857e3	86.1526	1.997e3	90.7637	4.105e3	86.6228	3.712e3	88.6557	7.818e2	88.4056	1.061e3	87.4527
	88.5021	2.886e2	88.7110	4.183e3	90.0395	1.042e3	88.7971	2.956e3	88.1595	4.232e3	88.9652	3.191e3	87.3246	8.405e2	86.0429	3.531e3	87.0115	4.018e3	88.7632	3.512e3	89.7420	3.441e3	90.7656	3.040e3	92.0749	3.087e3	90.3571	8.982e2	87.9915	3.557e3	89.8948	5.023e3	90.2715	5.262e3	89.3331	3.282e3	88.6251	4.605e3	86.9093	4.065e3	91.2780	1.073e2	87.6233	3.626e3	89.2653	3.435e3	89.0340	4.330e3	88.0114
	89.0354	4.811e3	89.6603	4.632e3	90.6583	4.484e3	89.6244	4.501e3	89.1577	3.965e3	89.8635	4.028e3	87.9452	3.782e3	86.9562	2.921e3	88.0122	4.152e3	89.7463	3.385e3	90.6449	2.685e3	91.7069	3.423e3	93.0722	3.229e3	90.9868	3.723e3	88.5022	6.785e1	90.5748	1.839e3	91.1680	4.133e3	90.2260	4.334e3	89.3828	2.456e3	87.5245	9.337e2	91.7944	4.130e3	88.6084	3.674e3	89.7720	3.038e0	89.5837	3.109e2	88.8507
	89.5854	4.307e2	90.1690	6.886e1	91.2424	5.803e2	90.1598	2.734e2	89.6594	1.519e1	90.5521	1.364e3	88.6436	1.425e3	87.8832	3.428e3	89.0150	3.701e3	90.2818	2.177e2	91.5409	3.409e3	92.2297	1.327e2	94.0646	3.375e3	91.5132	1.711e2	89.0119	3.461e3	91.2641	5.106e3	92.0658	5.205e3	90.9799	2.145e3	90.1480	4.543e3	88.1376	4.144e3	92.7462	3.821e3	89.3941	1.943e3	90.2740	3.477e3	90.1281	4.225e3	89.6917
	90.1480	4.767e3	90.6778	4.586e3	91.8078	4.343e3	90.6920	4.513e3	90.1610	4.057e3	91.2277	3.942e3	89.3387	3.624e3	88.3850	7.089e0	90.0017	3.868e3	90.8248	3.455e3	92.0505	1.924e1	92.7577	3.403e3	94.5788	4.658e1	92.0346	3.832e3	89.7787	1.796e3	92.2653	5.062e3	92.9681	4.066e3	91.7586	4.461e3	90.9144	2.426e3	89.1190	3.851e3	93.7188	4.352e3	90.1739	3.637e3	90.7763	1.519e1	90.6321	3.949e1	90.5617
	91.1495	4.772e3	91.2058	2.106e2	92.3497	2.947e2	91.4934	2.633e3	90.6636	1.823e1	92.0480	2.377e3	90.1657	2.241e3	88.8916	3.350e3	91.0023	3.945e3	91.7071	2.596e3	92.5534	3.311e3	93.2677	6.076e1	95.0866	9.174e3	92.9764	3.109e3	90.5649	3.518e3	93.1308	3.545e3	93.8814	5.443e3	92.2978	3.291e2	91.6877	4.656e3	90.1154	4.062e3	94.3957	1.459e3	90.9786	2.113e3	91.2843	3.579e3	91.1372	4.172e3	91.4366
	91.6801	2.856e2	91.7316	4.592e3	92.8850	4.434e3	92.2868	4.596e3	91.1657	4.081e3	92.8552	3.953e3	90.9825	3.525e3	89.8746	3.334e3	91.5432	2.289e2	92.5873	3.449e3	93.2762	1.362e3	93.7772	3.538e3	96.1138	3.856e3	93.9042	4.103e3	91.4633	2.734e3	93.9821	5.279e3	94.4828	9.924e2	92.8357	4.408e3	92.2841	8.405e2	91.1103	3.875e3	95.0704	9.010e3	91.7751	3.479e3	91.9695	1.255e3	91.7481	8.142e2	91.9412
	92.2165	4.687e3	92.2385	5.468e1	93.4353	4.486e2	92.9425	1.321e3	92.1675	4.030e3	93.3967	2.684e2	91.7683	1.970e3	90.4416	3.858e2	92.0835	3.770e3	93.3157	1.492e3	93.9816	3.567e3	94.4294	1.017e3	96.6529	1.104e2	94.4841	5.175e2	92.3682	3.450e3	94.5360	3.838e2	95.0837	1.072e4	93.3679	1.478e2	92.8816	4.681e3	91.7882	1.428e3	96.0659	4.612e3	92.3256	3.403e2	92.6585	3.616e3	92.3457	4.283e3	92.4529
	93.1119	3.750e3	92.7438	4.817e3	93.9831	4.741e3	93.5982	4.846e3	92.7276	4.587e2	93.9334	4.064e3	92.5564	3.681e3	91.0130	3.439e3	93.0694	3.773e3	94.0223	3.710e3	94.5362	3.311e2	95.0822	8.835e3	97.1691	4.146e3	95.0660	1.035e4	93.1348	1.820e3	95.0751	1.041e4	95.6323	3.676e2	93.8879	4.533e3	93.4405	5.711e2	92.4686	4.132e3	96.5748	6.380e1	92.8801	3.395e3	93.1744	4.152e1	93.0137	1.444e3	93.2100
	94.0012	5.038e3	93.3607	9.792e2	94.5176	3.109e2	94.3375	2.165e3	93.3196	4.445e3	94.5207	4.972e2	93.1037	3.291e2	91.7567	1.670e3	94.0426	4.110e3	94.5560	1.154e2	95.0817	9.627e3	96.0690	3.845e3	98.0397	2.123e3	95.6547	7.230e2	93.9052	3.681e3	96.0685	5.471e3	96.1667	5.746e3	94.4809	7.342e2	93.9990	4.775e3	93.1032	8.253e2	97.0824	4.868e3	93.8700	3.739e3	93.6807	3.767e3	93.6943	4.437e3	93.9546
	94.5200	9.620e1	93.9654	5.024e3	95.0651	1.121e4	95.0766	1.126e4	94.1841	3.041e3	95.0885	9.579e3	93.6549	3.796e3	92.5368	3.436e3	94.5707	1.722e1	95.0754	9.642e3	96.0659	3.783e3	96.5793	5.367e1	98.8792	3.235e3	96.2432	4.407e3	94.4728	4.314e2	96.7276	1.617e3	97.1587	5.515e3	95.0684	1.006e4	94.5272	1.134e2	93.7131	4.162e3	97.9994	3.457e3	94.4769	7.301e2	94.3824	1.433e3	94.3826	1.555e3	94.4999
	95.0568	1.099e4	94.5260	4.030e2	96.0566	5.107e3	96.0721	5.351e3	95.0668	1.110e4	95.6478	3.595e2	94.3594	1.489e3	93.1581	8.152e2	95.0748	9.853e3	96.0662	3.865e3	97.0512	4.360e3	97.0879	4.431e3	99.4891	7.180e2	97.2228	4.601e3	95.0627	9.739e3	97.3900	5.656e3	98.0339	3.811e3	95.6438	7.281e2	95.0668	1.014e4	94.3994	1.448e3	98.9200	4.253e3	95.0810	9.184e3	95.0793	8.964e3	95.0702	9.318e3	95.0628
	96.0557	5.384e3	95.0730	1.085e4	96.5662	5.975e1	96.6285	5.094e2	95.6531	6.714e2	96.1932	4.576e3	95.0714	1.028e4	93.7812	3.646e3	96.0636	4.504e3	96.5671	1.418e1	97.9371	2.660e3	97.9006	2.227e3	100.1011	4.484e3	98.1473	3.095e3	96.0518	4.076e3	98.2177	2.848e3	98.9050	5.142e3	96.2250	4.981e3	96.0526	5.083e3	95.0812	1.013e4	99.5100	6.997e2	96.0921	4.033e3	96.0887	4.115e3	95.5994	2.248e2	96.0118
	96.6596	1.033e3	96.0741	5.247e3	97.0748	5.014e3	97.1796	5.454e3	96.2322	4.988e3	97.1678	4.646e3	96.0683	4.196e3	94.4250	1.014e3	97.0610	4.873e3	97.0683	4.501e3	98.8557	3.472e3	98.7408	3.626e3	101.0909	9.239e4	99.0660	3.943e3	96.5828	2.147e2	99.0076	4.958e3	99.4874	7.878e2	97.2227	4.501e3	96.5633	9.924e1	95.5998	6.785e1	100.0943	5.034e3	97.0893	4.383e3	96.6348	3.575e2	96.1301	4.676e3	97.0002
	97.2672	5.268e3	96.6148	3.605e2	97.8595	2.500e3	98.0379	3.323e3	97.2332	4.598e3	98.1119	3.412e3	96.5753	4.051e1	95.0693	9.634e3	98.0284	3.630e3	98.0242	3.146e3	99.4748	7.737e2	99.4172	1.113e3	102.0563	1.100e4	99.5886	1.104e2	97.1107	4.543e3	99.5415	2.704e2	100.0816	6.255e3	98.1552	3.660e3	97.0847	5.543e3	96.1090	4.548e3	101.0869	8.097e4	98.0642	3.385e3	97.1833	4.596e3	97.1440	4.972e3	97.9985
	97.9602	1.622e3	97.1552	5.089e3	98.6503	4.525e3	98.8746	4.664e3	98.1452	3.271e3	99.0563	3.841e3	97.0835	4.771e3	96.0616	4.005e3	99.0166	3.882e3	98.9812	3.449e3	100.0998	4.748e3	100.0952	4.613e3	102.6129	5.367e2	100.1049	5.211e3	98.0987	3.287e3	100.0883	6.102e3	100.5852	2.430e1	99.0901	4.160e3	98.0710	4.508e3	96.6874	6.299e2	102.0598	1.069e4	99.0351	3.495e3	97.9508	1.583e3	97.9267	2.248e3	98.5262
	98.6494	4.786e3	98.0448	3.616e3	99.3612	1.730e3	99.4535	6.258e2	99.0759	4.081e3	100.0857	5.155e3	97.9961	3.014e3	96.6207	3.980e2	99.5471	2.005e2	99.5322	2.876e2	101.0870	1.058e5	101.0868	9.241e4	103.1768	4.635e3	101.0861	1.292e5	99.0893	3.700e3	101.0873	9.041e4	101.0884	9.158e4	100.0878	5.306e3	99.0558	4.654e3	97.2715	4.615e3	102.6195	6.582e2	100.0697	4.884e3	98.6979	3.727e3	98.7201	4.326e3	99.0554
	99.3749	1.992e3	98.9355	4.675e3	100.0905	5.651e3	100.0632	6.218e3	99.5851	7.089e1	100.5896	3.241e1	98.9144	3.747e3	97.1788	4.591e3	100.0923	5.052e3	100.0898	4.855e3	102.0543	1.223e4	102.0488	1.090e4	104.1249	2.965e3	102.0474	1.445e4	99.5996	1.114e1	102.0576	1.197e4	102.0568	1.241e4	101.0872	1.017e5	99.5783	1.651e2	98.0719	2.128e3	103.1776	5.241e3	100.5776	6.987e1	99.3992	1.364e3	99.4094	1.496e3	99.5826
	100.1001	5.861e3	99.5157	6.511e2	101.0866	1.462e5	100.5741	1.327e2	100.0949	5.626e3	101.0936	9.229e4	99.5074	6.228e2	98.0460	2.178e3	101.0863	9.925e4	101.0863	1.109e5	103.0270	4.726e3	103.0515	4.703e3	105.0601	1.671e4	102.5533	4.962e1	100.1022	4.999e3	103.0324	6.044e3	103.0380	6.120e3	102.0581	1.248e4	100.0984	5.729e3	98.8553	4.028e3	104.1140	3.812e3	101.0867	9.369e4	100.0951	4.781e3	100.1024	5.206e3	100.1048
	101.0868	1.111e5	100.0950	5.826e3	102.0556	1.652e4	101.0870	1.550e5	101.0862	1.591e5	102.0642	1.133e4	100.1005	5.151e3	98.8971	3.529e3	102.0583	1.203e4	102.0541	1.256e4	103.9869	3.823e3	104.0034	3.701e3	106.0526	4.504e3	103.0591	5.610e3	101.0867	1.220e5	104.0177	5.193e3	104.0295	5.731e3	103.0356	5.407e3	101.0863	9.111e4	99.4854	9.468e2	105.0607	1.751e4	102.0544	1.134e4	101.0869	9.287e4	101.0864	8.658e4	101.0868
	102.0490	1.365e4	101.0879	1.133e5	103.0245	6.234e3	102.0550	1.747e4	102.0529	1.708e4	102.6615	1.020e3	101.0865	1.303e5	99.4978	6.278e2	103.0512	5.190e3	103.0459	4.793e3	104.5268	2.481e2	104.5306	1.843e2	106.5979	2.866e2	104.0175	4.083e3	102.0539	1.350e4	104.5432	2.663e2	104.5510	1.853e2	103.5444	8.000e1	102.0550	1.187e4	100.1068	5.240e3	106.0442	5.357e3	103.0431	4.926e3	102.0515	1.095e4	102.0555	1.098e4	102.0548
	103.0223	5.948e3	102.0602	1.400e4	104.0260	4.944e3	103.0340	6.646e3	103.0271	6.297e3	103.2655	5.202e3	102.0585	1.454e4	100.0960	4.680e3	104.0296	4.039e3	104.0004	3.754e3	105.0624	2.176e4	105.0606	1.919e4	107.1391	6.562e3	104.5416	2.015e2	103.0427	5.219e3	105.0684	2.065e4	105.0691	2.001e4	104.0541	4.725e3	103.0550	5.808e3	101.0865	1.071e5	106.5824	2.957e2	104.0096	3.903e3	102.5541	1.519e1	103.0429	5.315e3	102.6061
	104.0027	4.906e3	103.0424	6.069e3	104.5450	1.873e2	103.9935	4.904e3	103.9991	4.460e3	104.1703	3.124e3	103.0478	5.641e3	101.0863	1.218e5	104.5477	1.367e2	104.5333	2.299e2	106.0539	5.107e3	106.0386	4.916e3	108.1249	3.968e3	105.0654	2.647e4	104.0014	3.907e3	106.0748	6.171e3	105.5943	1.620e1	104.5650	1.215e1	104.0343	4.638e3	102.0584	1.243e4	107.1218	6.833e3	104.5368	1.863e2	103.0552	4.934e3	104.0052	4.347e3	103.1576
	104.5334	2.825e2	104.0434	5.250e3	105.0648	2.623e4	104.5286	3.159e2	104.5309	2.603e2	105.0634	1.805e4	104.0113	4.239e3	102.0553	1.347e4	105.0667	2.214e4	105.0626	2.425e4	106.6039	3.787e2	106.5992	4.456e2	108.6376	3.139e1	106.0575	5.878e3	104.5311	2.187e2	106.6006	2.754e2	106.0958	6.697e3	105.0665	2.126e4	104.5409	6.177e1	103.0356	5.320e3	108.1208	4.746e3	105.0607	1.970e4	104.0278	3.725e3	104.5324	2.127e2	104.1008
	105.0627	2.389e4	104.5535	8.709e1	106.0685	6.176e3	105.0604	2.751e4	105.0618	3.124e4	106.0588	5.390e3	104.5357	2.103e2	103.0304	5.026e3	106.0647	5.447e3	106.0483	5.244e3	107.1490	6.993e3	107.1594	6.581e3	109.1444	3.397e3	106.5928	2.430e2	105.0610	2.425e4	107.1302	8.104e3	106.6195	9.620e1	106.0592	5.725e3	105.0581	1.949e4	104.0313	4.419e3	109.1250	4.258e3	106.0451	4.926e3	104.5462	1.306e2	105.0608	1.964e4	105.0628
	106.0518	6.452e3	105.0623	2.391e4	106.6186	3.716e2	106.0465	6.438e3	106.0498	6.660e3	106.6009	1.772e2	105.0613	2.469e4	103.9714	3.754e3	106.6005	2.866e2	106.5899	2.886e2	108.1305	4.175e3	108.1469	3.958e3	110.1355	3.165e3	107.1371	7.842e3	106.0435	5.487e3	108.1106	5.349e3	107.1333	8.142e3	106.6034	4.081e2	106.0398	5.608e3	104.5452	1.195e2	109.6399	1.023e2	106.5868	3.139e2	105.0625	1.987e4	106.0434	5.546e3	106.0575
	106.6200	5.327e2	105.5863	2.684e2	107.1622	9.036e3	106.6036	5.448e2	106.6041	4.405e2	107.1257	7.090e3	106.0430	5.682e3	104.5182	3.220e2	107.1393	7.159e3	107.1287	7.119e3	109.1260	3.541e3	108.6787	2.177e2	111.1207	3.390e3	108.1328	4.602e3	106.5915	3.473e2	108.6783	7.291e2	108.1208	5.799e3	107.1493	7.902e3	106.5867	3.808e2	105.0613	2.391e4	110.1618	4.100e3	107.1301	6.726e3	106.0466	5.047e3	106.5887	3.656e2	106.5886
	107.1808	8.524e3	106.1120	6.665e3	108.1436	5.187e3	107.1629	8.597e3	107.1556	8.589e3	108.1104	4.443e3	106.5906	3.463e2	105.0636	2.494e4	108.1249	4.545e3	108.1234	4.254e3	109.6781	3.980e2	109.2096	3.610e3	112.1031	6.645e3	109.1142	3.911e3	107.1438	7.425e3	109.2472	5.105e3	109.1198	5.262e3	108.1342	4.817e3	107.1313	7.671e3	106.0427	6.020e3	111.1451	4.042e3	107.6751	3.575e2	106.5933	3.534e2	107.1325	7.077e3	107.1247
	108.1938	5.247e3	106.6437	7.089e0	108.6939	4.041e2	108.1542	5.125e3	108.1559	4.980e3	109.1030	4.011e3	107.1333	7.891e3	106.0421	5.258e3	109.0995	3.945e3	109.1073	3.549e3	110.2361	3.353e3	109.7816	3.200e2	113.1092	5.365e3	109.6238	7.494e1	108.1325	4.196e3	110.2316	4.863e3	110.0770	4.705e3	109.1345	4.366e3	107.6543	2.076e2	106.5942	4.395e2	112.1228	7.034e3	108.2271	4.327e3	107.1432	6.572e3	108.1269	4.616e3	108.1241
	109.1653	4.736e3	107.1449	8.443e3	109.2421	4.531e3	109.1428	4.448e3	109.0582	3.588e3	110.1167	3.877e3	108.1154	4.493e3	106.5935	3.909e2	109.6305	2.127e2	109.6810	4.577e2	111.1661	3.169e3	110.3290	3.462e3	113.9883	2.805e3	110.1443	3.875e3	108.6866	3.970e2	111.1286	4.190e3	111.0336	5.081e3	110.1336	4.109e3	108.1755	5.253e3	107.1436	7.394e3	113.1348	5.893e3	109.2491	3.639e3	108.1188	4.181e3	108.6345	5.772e1	108.6280
	110.1576	4.550e3	108.1238	5.364e3	110.1737	3.689e3	110.1386	4.455e3	109.9808	4.235e3	111.1143	3.978e3	108.9595	2.768e3	107.1464	7.332e3	110.1640	3.809e3	110.2535	3.596e3	112.0837	7.499e3	111.2158	2.710e3	114.8357	1.621e4	111.1214	3.947e3	109.2397	3.717e3	112.0442	8.113e3	112.0257	8.439e3	111.1027	4.234e3	109.1654	3.999e3	108.1252	4.504e3	114.0234	3.449e3	110.2406	3.509e3	108.6201	6.076e0	109.1430	4.183e3	109.1319
	111.1246	4.454e3	109.1078	4.686e3	111.0993	4.826e3	111.1185	4.510e3	110.5462	5.195e2	112.1057	7.122e3	109.8078	3.912e3	108.1241	4.084e3	111.1336	3.689e3	111.1700	3.158e3	113.0785	5.613e3	112.0777	6.742e3	115.7929	5.807e3	112.0736	8.283e3	109.7968	1.701e2	112.5528	6.481e1	112.5583	3.311e2	112.0683	7.819e3	110.1223	4.351e3	108.6332	6.785e1	114.8993	1.374e4	111.1671	3.107e3	109.1212	3.665e3	109.6997	3.970e2	109.6645
	112.0742	8.636e3	110.0969	4.626e3	112.0711	9.425e3	112.0681	9.782e3	111.1100	4.397e3	113.1074	5.815e3	110.4390	9.499e2	109.0982	3.539e3	112.0749	7.361e3	112.0701	7.312e3	114.0106	3.334e3	112.5834	3.139e1	116.4065	8.142e2	112.5894	1.033e2	110.3240	3.559e3	113.0690	6.988e3	113.0899	7.186e3	112.5762	5.468e1	111.1020	4.201e3	109.1412	4.171e3	115.8782	6.003e3	112.0785	6.937e3	109.6390	2.937e1	110.2509	4.086e3	110.1793
	112.5766	1.316e1	111.0933	4.867e3	112.5746	1.013e0	112.5748	4.557e1	112.0688	9.791e3	113.9872	3.247e3	111.0758	3.966e3	110.0867	3.416e3	112.5798	2.025e0	112.5714	9.114e0	114.9094	1.733e4	113.0892	5.547e3	117.0554	6.146e3	113.1044	6.608e3	111.2109	2.877e3	114.0111	4.575e3	114.0405	4.692e3	113.0830	6.525e3	112.0707	7.427e3	110.1394	3.994e3	116.4804	8.243e2	112.5909	7.089e1	110.1443	3.641e3	111.1824	3.586e3	111.1261
	113.0794	6.897e3	112.0676	8.722e3	113.0785	7.511e3	113.0902	7.505e3	113.0696	7.077e3	114.8505	1.554e4	112.0754	8.690e3	110.6023	9.114e1	113.0822	6.060e3	113.0772	5.812e3	115.8739	6.032e3	114.0055	3.270e3	117.5917	2.390e2	114.0254	3.673e3	112.0786	8.106e3	114.9507	1.364e4	114.9791	1.296e4	114.0439	4.266e3	112.5727	1.013e0	111.1259	4.224e3	117.0772	6.506e3	113.0997	5.684e3	111.1348	3.695e3	112.0873	7.082e3	112.0769
	114.0285	4.440e3	112.5689	1.418e1	114.0448	4.517e3	114.0199	4.189e3	114.0254	4.404e3	115.8203	6.108e3	113.0753	6.380e3	111.1199	3.710e3	114.0089	3.710e3	114.0049	3.343e3	116.4802	7.395e2	114.9018	1.444e4	118.1250	6.270e3	114.9154	1.933e4	113.0812	6.044e3	115.9405	7.041e3	115.9668	7.120e3	114.9849	1.440e4	113.0751	6.424e3	112.1027	7.708e3	117.5949	1.165e2	114.0184	3.131e3	112.0996	7.102e3	113.1051	6.083e3	113.0773
	114.9609	1.663e4	113.0709	7.222e3	114.9840	2.047e4	114.9367	2.129e4	114.9514	2.743e4	116.4633	1.124e3	113.9980	3.628e3	112.1013	7.700e3	114.9251	1.585e4	114.9021	1.808e4	117.0872	6.473e3	115.8754	5.492e3	119.1054	1.169e4	115.8830	6.592e3	114.0015	3.293e3	116.5183	7.210e2	116.5385	7.342e2	115.9676	6.202e3	114.0116	4.035e3	113.1151	6.236e3	118.1130	6.517e3	114.8984	1.511e4	113.1077	5.552e3	114.0384	3.568e3	113.9971
	115.9461	7.367e3	114.0278	4.734e3	115.9585	7.495e3	115.9007	7.385e3	115.8982	7.955e3	117.1029	6.608e3	114.9005	2.158e4	113.1078	5.893e3	115.8830	5.883e3	115.8649	6.240e3	117.6026	1.195e2	116.4962	8.344e2	120.0677	4.938e5	116.4914	9.276e2	114.8968	2.062e4	117.1073	9.913e3	117.1142	1.123e4	116.5378	6.268e2	114.9364	1.431e4	114.0352	3.678e3	119.0996	1.146e4	115.8710	5.835e3	114.0070	3.274e3	114.9165	1.349e4	114.8879
	116.5213	7.008e2	114.9696	1.606e4	116.5307	6.623e2	116.4953	1.002e3	116.4682	6.542e2	117.6209	1.053e2	115.8581	7.136e3	114.0090	3.260e3	116.4918	8.395e2	116.4704	8.010e2	118.1175	6.311e3	117.1164	5.926e3	121.0358	5.715e4	117.1112	7.660e3	115.8536	6.795e3	118.0987	9.544e3	117.6248	8.405e1	117.1019	9.540e3	115.9178	6.371e3	114.9426	1.967e4	120.0600	5.541e5	116.4497	6.187e2	114.8940	1.488e4	115.8962	5.813e3	115.8675
	117.1055	1.081e4	115.9609	7.507e3	117.1101	1.123e4	117.0979	7.718e3	117.0739	8.383e3	118.1342	6.662e3	116.4158	4.686e2	114.8989	1.977e4	117.1016	6.791e3	117.0759	6.584e3	119.0973	1.324e4	118.1281	5.805e3	121.5611	6.630e2	117.6207	2.532e1	116.4658	8.567e2	119.0820	1.294e4	118.1322	1.201e4	118.0916	1.069e4	116.4791	6.349e2	115.9111	6.596e3	121.0294	6.489e4	117.0613	6.376e3	115.8593	5.670e3	116.4698	6.157e2	116.4290
	118.1056	9.964e3	116.5352	6.880e2	117.6111	9.114e0	117.6082	1.094e2	117.6002	2.015e2	119.1087	1.224e4	117.0324	7.090e3	115.8615	6.460e3	118.1210	6.531e3	117.6006	1.954e2	120.0596	5.707e5	119.1023	1.159e4	122.0868	4.510e4	118.1242	7.337e3	117.0836	6.760e3	120.0628	8.057e4	119.1059	1.276e4	119.0716	1.379e4	117.0641	6.849e3	116.4963	7.241e2	121.5468	5.218e2	117.5925	2.461e2	116.4802	9.630e2	117.0661	6.540e3	117.0328
	119.0839	1.502e4	117.1125	1.177e4	118.1135	1.219e4	118.1208	7.501e3	118.1226	8.178e3	120.0674	5.811e5	117.5812	4.091e2	116.4744	8.223e2	119.1011	1.276e4	118.1278	6.344e3	121.0282	6.462e4	120.0591	7.337e5	123.0707	2.490e4	119.0950	1.612e4	117.6042	1.428e2	121.0379	2.088e4	120.0619	1.426e5	120.0633	6.111e4	117.5855	1.894e2	117.0819	7.161e3	122.0653	4.967e4	118.1244	6.021e3	117.1057	6.136e3	117.5880	1.600e2	117.5803
	120.0632	8.191e4	118.1109	1.270e4	119.0882	1.924e4	119.0934	2.021e4	119.0853	2.056e4	121.0346	6.755e4	118.1315	6.903e3	117.0923	6.647e3	120.0596	5.918e5	119.1034	1.395e4	121.5526	7.562e2	121.0283	7.696e4	124.0762	1.258e4	120.0596	5.740e5	118.1258	6.557e3	122.0396	1.363e4	121.0376	2.959e4	121.0414	1.882e4	118.1081	6.815e3	117.5945	8.608e1	123.0554	2.377e4	119.1007	1.213e4	118.1271	5.957e3	118.1084	6.553e3	118.1272
	121.0387	2.275e4	119.0920	1.521e4	120.0640	4.528e4	120.0594	4.780e5	120.0627	8.819e4	121.5550	6.945e2	119.0988	1.637e4	117.6080	1.225e2	121.0297	6.810e4	120.0593	7.797e5	122.0777	5.166e4	121.5461	6.940e2	125.0242	5.554e3	121.0294	6.682e4	119.0961	1.530e4	123.0059	2.429e4	122.0394	1.847e4	122.0422	1.166e4	119.0947	1.230e4	118.1048	7.110e3	124.0571	1.307e4	120.0592	6.704e5	119.1025	1.204e4	119.0988	1.176e4	119.1070
	122.0389	1.401e4	120.0627	1.422e5	121.0433	2.132e4	121.0310	6.997e4	121.0357	2.503e4	122.0760	5.209e4	120.0590	6.979e5	118.1237	6.336e3	121.5515	6.994e2	121.0290	8.533e4	123.0582	2.655e4	122.0650	6.254e4	125.9330	8.399e3	121.5568	8.847e2	120.0592	6.761e5	123.5081	2.633e1	123.0019	2.492e4	122.9977	2.455e4	120.0594	5.136e5	119.0825	1.419e4	125.0070	6.175e3	121.0280	7.273e4	120.0598	6.247e5	120.0597	5.602e5	120.0593
	122.9960	2.717e4	121.0388	3.197e4	122.0437	1.213e4	121.5602	9.505e2	121.5365	1.722e1	123.0709	2.650e4	121.0296	7.942e4	119.0954	1.481e4	122.0708	5.334e4	121.5491	8.014e2	124.0578	1.406e4	123.0514	2.560e4	126.4439	8.810e1	122.0863	5.334e4	121.0277	7.562e4	124.0427	1.297e4	124.0459	1.326e4	123.5255	3.666e2	121.0313	6.678e4	120.0626	1.291e5	125.9538	9.253e3	121.5470	6.650e2	121.0282	6.856e4	121.0296	6.344e4	121.0288
	123.5025	8.608e1	122.0376	1.872e4	122.9848	3.194e4	122.0922	4.782e4	122.0380	1.517e4	123.5773	7.595e1	121.5552	9.240e2	120.0595	6.012e5	123.0606	2.695e4	122.0708	6.774e4	125.0135	6.206e3	124.0512	1.338e4	126.9857	6.764e3	123.0587	2.964e4	121.5528	8.392e2	125.0025	6.373e3	124.9827	6.087e3	124.0680	1.257e4	121.5505	5.425e2	121.0333	2.436e4	126.4808	2.704e2	122.0671	5.866e4	121.5501	7.126e2	121.5484	5.836e2	121.5464
	124.0470	1.379e4	122.9854	2.831e4	123.5302	6.947e2	123.0616	3.589e4	122.9827	3.470e4	124.0821	1.340e4	122.0819	6.392e4	121.0289	6.937e4	124.0624	1.403e4	123.0506	2.855e4	125.9582	1.019e4	125.0058	5.937e3	127.5697	6.568e2	124.0619	1.544e4	122.0776	6.071e4	125.9532	1.076e4	125.8591	8.519e3	125.0044	5.574e3	122.0686	4.752e4	122.0358	1.698e4	127.0178	7.043e3	123.0529	2.535e4	122.0716	5.510e4	122.0666	4.989e4	122.0620
	125.0098	6.447e3	123.5142	3.605e2	124.0759	1.474e4	123.5668	1.134e2	123.5069	3.676e2	125.0138	5.760e3	123.0588	3.201e4	121.5570	8.966e2	125.0097	6.247e3	123.5531	8.101e0	126.4638	6.177e1	125.9531	9.619e3	128.1432	5.805e3	125.0196	6.775e3	123.0549	2.926e4	126.5421	1.022e3	126.4932	1.505e3	125.8628	7.369e3	123.0580	2.652e4	122.9951	2.617e4	127.5732	4.668e2	124.0558	1.343e4	123.0557	2.527e4	123.0537	2.416e4	123.0496
	125.9274	9.505e3	124.0602	1.422e4	125.0315	6.649e3	124.0710	1.703e4	124.0522	1.564e4	125.9348	9.433e3	123.5622	8.101e0	122.0841	5.553e4	125.9547	1.044e4	124.0547	1.502e4	126.9867	7.272e3	126.4554	1.924e1	129.1156	5.048e4	125.9335	1.048e4	124.0592	1.536e4	127.1240	9.957e3	127.1139	1.091e4	126.5013	1.460e3	123.5590	8.101e0	123.5400	6.613e2	128.1279	6.493e3	124.6197	6.754e2	123.5575	8.101e0	124.0547	1.290e4	124.0538
	126.5315	1.183e3	125.0183	6.648e3	125.9208	1.095e4	125.0252	7.068e3	125.0236	6.887e3	126.4598	2.420e2	124.0632	1.617e4	123.0543	2.784e4	126.4666	1.448e2	125.0077	6.419e3	127.5633	6.461e2	126.9748	7.259e3	130.0219	7.769e3	126.4419	7.494e1	125.0153	6.525e3	128.1037	8.501e3	128.1042	8.869e3	127.1284	9.244e3	124.0595	1.375e4	124.0759	1.302e4	129.1108	4.368e4	125.1885	7.282e3	124.0606	1.337e4	125.0180	6.247e3	124.6166
	127.1228	1.096e4	125.9139	8.914e3	126.5265	1.321e3	125.9454	1.422e4	125.9128	1.143e4	127.0085	7.436e3	125.0329	7.130e3	123.5623	2.106e2	127.0003	7.698e3	125.9490	1.071e4	128.1391	6.829e3	127.5519	6.765e2	130.7662	1.440e4	126.9686	8.025e3	125.9381	1.075e4	128.6082	1.620e1	129.1102	4.677e4	128.0925	8.133e3	125.0071	6.256e3	125.0344	5.817e3	129.6978	1.064e3	126.1507	8.707e3	125.0033	5.862e3	125.9583	9.442e3	125.1824
	128.1034	8.776e3	126.4975	8.770e2	127.1220	1.107e4	126.4586	1.701e2	126.4138	6.076e0	127.5565	4.152e2	125.9677	1.148e4	124.0747	1.499e4	127.5658	5.833e2	126.4618	1.276e2	129.1113	5.623e4	128.1315	6.451e3	131.4966	3.422e3	127.5500	8.051e2	126.4437	4.253e1	129.1104	4.732e4	129.7105	1.395e3	128.6024	9.823e1	125.9276	9.265e3	125.9064	8.006e3	130.2937	1.238e4	127.1240	6.424e3	125.9567	9.938e3	126.4838	2.785e2	126.1473
	128.6074	4.861e1	127.0827	1.159e4	128.0949	9.941e3	126.9843	9.068e3	126.9610	9.210e3	128.1066	6.570e3	126.4737	8.810e1	125.0361	6.097e3	128.1283	6.821e3	126.9853	7.931e3	129.7181	1.315e3	129.1104	4.847e4	132.1571	6.729e3	128.1296	7.607e3	126.9683	8.000e3	129.7058	1.330e3	130.3139	1.502e4	129.1116	5.260e4	126.4630	3.889e2	126.4519	3.868e2	131.2227	8.991e3	127.6299	1.418e1	126.4594	2.228e1	127.0108	7.098e3	127.1210
	129.1127	5.581e4	128.0796	9.698e3	128.6078	5.772e1	127.5593	7.615e2	127.5505	8.608e2	128.6133	5.570e1	126.9889	8.285e3	125.9533	1.089e4	129.1114	5.432e4	127.5657	7.504e2	130.3290	1.621e4	129.7058	1.211e3	132.6661	7.797e1	129.1124	5.870e4	127.5582	7.706e2	130.3079	1.439e4	131.2110	1.051e4	129.6981	1.136e3	127.0025	7.292e3	127.0059	7.392e3	132.1924	6.477e3	128.1323	6.546e3	126.9840	7.102e3	127.5706	5.732e2	127.6251
	129.7151	1.525e3	128.5959	1.732e2	129.1142	5.679e4	128.1308	8.217e3	128.1420	7.911e3	129.1208	4.961e4	127.5727	7.868e2	126.4820	3.656e2	129.7123	1.242e3	128.1461	7.017e3	131.2446	1.084e4	130.3178	1.345e4	133.1754	1.782e4	129.7203	1.536e3	128.1470	7.226e3	131.2054	9.623e3	132.1263	2.210e4	130.2842	1.456e4	127.5631	5.519e2	127.5685	5.549e2	133.1864	1.265e4	129.1107	5.110e4	127.5565	6.066e2	128.1306	6.570e3	128.1288
	130.3246	1.701e4	129.1125	5.943e4	129.7385	1.850e3	129.1118	4.883e4	129.1144	5.647e4	129.7154	1.103e3	128.1615	7.450e3	127.0134	7.784e3	130.3119	1.507e4	129.1123	6.147e4	132.2099	6.281e3	131.2288	9.498e3	134.1739	1.329e4	130.3464	1.981e4	129.1114	6.014e4	132.1303	1.857e4	132.6428	1.980e2	131.1888	1.146e4	128.1182	6.806e3	128.1282	6.539e3	134.1546	1.111e4	129.7137	1.229e3	128.1342	6.226e3	129.1114	4.627e4	129.1108
	131.2176	1.131e4	129.7254	1.644e3	130.3726	2.176e4	129.7284	1.550e3	129.7439	1.801e3	130.3150	1.429e4	129.1138	5.899e4	127.5975	5.073e2	131.2380	9.926e3	129.7245	1.494e3	133.1734	1.508e4	132.2042	5.942e3	134.6975	1.266e2	131.2476	1.228e4	129.7268	1.607e3	133.1359	9.066e3	133.1565	1.026e4	132.1264	1.676e4	129.1102	4.965e4	129.1119	5.323e4	134.6961	4.263e2	130.3099	1.417e4	129.1108	4.862e4	129.7050	1.189e3	129.7074
	132.1260	2.315e4	130.3446	2.033e4	131.2333	1.383e4	130.3482	1.791e4	130.3734	2.231e4	131.2234	9.353e3	129.7378	1.616e3	128.1555	6.990e3	132.1922	6.599e3	130.3446	1.900e4	134.1620	1.344e4	133.1847	1.466e4	135.2066	1.560e5	132.2074	7.288e3	130.3536	1.966e4	133.6543	1.782e2	133.6627	2.025e0	132.6308	2.645e1	129.7047	1.206e3	129.7155	1.348e3	135.2343	9.796e4	131.2345	9.631e3	129.7131	1.170e3	130.3030	1.321e4	130.3111
	132.6317	7.717e1	131.2199	1.268e4	132.1351	1.997e4	131.2512	1.203e4	131.2423	1.196e4	132.1678	7.177e3	130.3650	2.125e4	129.1132	6.159e4	133.1699	1.276e4	131.2423	1.174e4	134.7005	3.423e2	134.1442	1.237e4	136.1279	5.587e4	133.1718	1.344e4	131.2426	1.244e4	134.1707	1.053e4	134.1642	1.137e4	133.1347	8.200e3	130.2974	1.375e4	130.3275	1.589e4	136.1060	4.657e4	132.2019	5.853e3	130.3197	1.406e4	131.2387	8.786e3	131.2354
	133.1380	9.947e3	132.1282	2.446e4	133.1251	9.088e3	132.2028	8.094e3	132.1528	1.045e4	133.1642	1.395e4	131.2484	1.257e4	129.7276	1.587e3	134.1520	1.211e4	132.2052	6.769e3	135.2323	1.371e5	134.6922	4.637e2	137.0322	1.175e4	134.1726	1.369e4	132.2116	6.852e3	134.7065	2.825e2	134.7111	3.585e2	133.6565	1.610e2	131.2146	9.316e3	131.2236	9.181e3	137.0264	1.077e4	133.1695	1.360e4	131.2365	9.556e3	132.1992	6.462e3	132.2051
	133.6599	1.134e2	132.6394	1.278e2	133.6579	2.724e2	133.1680	1.226e4	132.6544	4.051e0	133.6649	1.418e1	132.2082	7.212e3	130.3557	2.035e4	134.6963	5.043e2	133.1752	1.503e4	136.1034	6.026e4	135.2355	1.260e5	138.0329	1.357e4	134.7100	2.400e2	133.1834	1.883e4	135.2326	6.226e4	135.2414	5.917e4	134.1740	1.030e4	132.1636	7.103e3	132.1542	9.012e3	138.0453	1.268e4	134.1628	1.223e4	132.2158	5.798e3	133.1794	1.149e4	133.1941
	134.1731	1.164e4	133.1522	1.115e4	134.1841	1.209e4	134.1665	1.283e4	133.1638	1.009e4	134.1660	1.176e4	133.1608	1.579e4	131.2491	1.215e4	135.2401	1.163e5	134.1613	1.363e4	137.0284	1.293e4	136.0923	5.576e4	138.5336	2.025e0	135.2304	1.421e5	134.1570	1.497e4	136.1219	3.812e4	136.1032	3.867e4	134.7095	2.937e2	132.6673	2.835e1	132.6643	8.304e1	139.0519	7.369e3	134.6997	4.019e2	133.1901	1.477e4	134.1600	1.090e4	134.1631
	134.7126	3.352e2	133.6672	1.823e2	134.7106	3.018e2	134.7005	4.067e2	133.6696	5.650e1	134.6913	2.066e2	134.1615	1.453e4	132.2168	6.702e3	136.0897	5.658e4	134.7011	3.097e2	137.5302	1.519e1	137.0070	1.151e4	139.0411	6.926e3	136.1101	6.416e4	134.6959	3.771e2	137.0559	1.032e4	137.0614	1.101e4	135.2382	5.704e4	133.1697	1.135e4	133.1734	9.168e3	139.5764	2.037e2	135.2358	1.297e5	134.1508	1.289e4	134.7043	3.416e2	134.7029
	135.2426	9.257e4	134.1816	1.239e4	135.2357	9.693e4	135.2333	1.412e5	134.1761	1.304e4	135.2085	1.167e5	134.6919	4.537e2	133.1851	1.663e4	137.0199	1.189e4	135.2291	1.435e5	138.0399	1.377e4	137.5163	1.264e2	139.5686	2.572e2	137.0274	1.399e4	135.2274	1.916e5	138.0605	1.882e4	137.5669	7.696e1	136.1133	3.784e4	134.1511	1.126e4	134.1728	1.152e4	140.0980	1.447e4	136.0932	5.752e4	134.6907	4.395e2	135.2402	9.518e4	135.2336
	136.0998	5.203e4	134.7128	2.162e2	136.1167	5.425e4	136.1010	6.929e4	134.7004	3.170e2	136.1315	4.776e4	135.2282	1.773e5	134.1685	1.472e4	137.5387	4.841e2	136.1060	6.270e4	138.5411	1.418e1	138.0414	1.257e4	140.1015	1.554e4	138.0253	1.583e4	136.0943	7.821e4	138.5699	1.053e2	138.0732	2.482e4	137.0675	1.020e4	134.6935	4.253e2	134.7052	2.370e2	140.6140	1.448e2	137.0127	1.192e4	135.2320	1.233e5	136.0994	4.720e4	136.1034
	137.0510	1.253e4	135.2304	7.361e4	137.0735	1.446e4	137.0224	1.511e4	135.2240	1.939e5	137.0692	1.140e4	136.1079	7.298e4	134.7047	2.805e2	138.0650	1.325e4	137.0262	1.319e4	139.0559	7.508e3	138.5441	3.747e1	140.6199	1.448e2	138.5475	2.896e2	137.0269	1.599e4	139.0873	9.703e3	139.0841	1.086e4	137.5742	5.063e1	135.2351	8.289e4	135.2285	1.298e5	141.1300	2.987e4	137.5149	1.589e1	136.0990	5.383e4	137.0433	1.091e4	137.0233
	137.5620	1.736e2	136.1200	4.330e4	138.0718	2.550e4	138.0251	1.787e4	136.1095	7.596e4	137.5730	4.253e1	137.0089	1.544e4	135.2260	1.583e5	139.0634	7.395e3	138.0266	1.432e4	139.5794	2.035e2	139.0593	7.051e3	141.1350	3.182e4	139.0751	8.389e3	137.5512	3.425e2	139.5904	2.633e1	139.5951	1.013e2	138.0781	2.095e4	136.1153	4.436e4	136.1018	5.647e4	142.1082	1.183e6	138.0411	1.280e4	137.0117	1.127e4	137.5547	1.691e2	138.0336
	138.0729	1.999e4	137.0503	1.190e4	138.5782	7.291e1	138.5533	3.814e2	137.0277	1.623e4	138.0768	1.328e4	137.9992	1.666e4	136.1121	6.544e4	139.5801	1.195e2	138.5303	2.430e1	140.1045	1.610e4	139.5810	1.590e2	142.1139	1.375e6	139.5855	1.054e2	138.0684	1.473e4	140.0933	1.625e4	140.1037	1.685e4	139.0964	9.493e3	137.0366	1.075e4	137.0292	1.201e4	143.1067	2.408e5	138.5430	1.519e1	138.0332	1.277e4	138.0691	1.247e4	138.5465
	138.5850	1.215e2	138.0578	2.740e4	139.0854	1.126e4	139.0815	8.977e3	138.0272	1.789e4	138.5796	2.430e1	138.5363	4.734e2	137.0141	1.331e4	140.0952	1.568e4	139.0498	7.812e3	140.6310	1.620e1	140.1012	1.457e4	143.1168	3.087e5	140.0956	1.857e4	139.0840	7.889e3	140.6125	2.501e2	140.6268	3.544e1	140.0964	1.654e4	138.0440	1.378e4	138.0410	1.452e4	143.9820	3.168e4	139.0456	7.185e3	138.5492	1.600e2	138.5726	1.722e1	139.0600
	139.0946	1.032e4	138.5737	2.116e2	139.5935	9.114e1	139.5888	6.076e1	138.5448	2.552e2	139.0884	7.313e3	139.0744	8.616e3	138.0004	1.491e4	140.6145	1.600e2	139.5724	1.985e2	141.1329	3.382e4	140.6207	9.722e1	143.9870	3.638e4	140.6162	1.944e2	139.5952	2.127e1	141.1327	2.955e4	141.1314	2.996e4	140.6147	1.792e2	138.5552	1.144e2	138.5654	2.461e2	144.9018	2.664e4	139.5734	2.218e2	139.0658	6.995e3	139.0753	7.145e3	139.5750
	139.5989	3.747e1	139.0897	1.123e4	140.1009	2.169e4	140.0957	2.303e4	139.0624	9.060e3	139.6000	9.519e1	139.5871	9.519e1	138.5375	4.670e2	141.1320	3.214e4	140.0965	1.626e4	142.1088	1.542e6	141.1313	3.317e4	144.9016	3.108e4	141.1355	3.746e4	140.0975	1.746e4	142.1093	1.274e6	142.1094	1.282e6	141.1310	2.991e4	139.0699	7.642e3	139.0920	7.514e3	145.5004	2.350e3	140.1035	1.491e4	139.5788	1.084e2	139.5849	8.101e1	140.0921
	140.1042	1.802e4	139.5956	4.861e1	140.6201	2.106e2	140.6204	2.400e2	139.5777	1.661e2	140.1097	1.546e4	140.0986	1.895e4	139.0772	7.620e3	142.1084	1.451e6	140.6170	1.600e2	143.1100	3.353e5	142.1083	1.329e6	145.4985	2.471e3	142.1085	1.955e6	140.6171	1.823e2	143.1099	2.735e5	143.1105	2.732e5	142.1092	1.438e6	139.5816	7.494e1	139.5936	2.228e1	146.0832	3.083e5	140.6239	8.101e1	140.0924	1.479e4	140.0954	1.469e4	140.6104
	140.6312	1.316e1	140.1013	1.830e4	141.1379	3.400e4	141.1395	3.469e4	140.0969	2.239e4	140.6330	8.506e1	140.6236	1.567e2	139.5900	4.051e1	143.1072	2.986e5	141.1326	3.506e4	143.9854	4.039e4	143.1087	2.778e5	146.0795	3.186e5	143.1100	4.082e5	141.1336	3.671e4	143.9896	3.543e4	144.0018	3.725e4	143.1091	3.109e5	140.0946	1.582e4	140.0952	1.671e4	147.0483	4.253e4	141.1319	3.165e4	140.6106	1.813e2	140.6118	1.661e2	141.1301
	141.1345	3.141e4	140.6186	2.046e2	142.1093	2.193e6	142.1104	2.261e6	140.6194	2.137e2	141.1422	3.073e4	141.1361	3.549e4	140.0956	1.728e4	143.9973	3.883e4	142.1082	1.642e6	144.8954	3.318e4	143.9885	3.539e4	147.0470	4.368e4	143.9851	4.908e4	142.1089	1.817e6	144.9078	2.945e4	144.9328	2.917e4	143.9907	3.887e4	140.6116	1.701e2	140.6151	1.752e2	148.0395	1.488e4	142.1086	1.366e6	141.1313	3.288e4	141.1313	3.100e4	142.1080
	142.1096	1.584e6	141.1355	3.213e4	143.1114	4.693e5	143.1089	4.393e5	141.1398	3.504e4	142.1186	1.350e6	142.1091	1.981e6	140.6130	1.651e2	144.9359	3.020e4	143.1100	3.555e5	145.4986	2.813e3	144.9115	2.902e4	148.0443	1.507e4	144.8860	3.670e4	143.1107	3.953e5	145.5033	2.568e3	145.5138	2.234e3	144.9103	3.095e4	141.1314	3.120e4	141.1322	3.221e4	148.6390	1.473e3	143.1086	2.874e5	142.1083	1.330e6	142.1086	1.250e6	143.1073
	143.1110	3.358e5	142.1099	1.617e6	144.0295	6.115e4	144.0219	6.655e4	142.1111	2.268e6	143.1177	2.809e5	143.1112	4.321e5	141.1320	3.629e4	145.5191	2.201e3	143.9870	4.290e4	146.0840	4.047e5	145.5048	2.332e3	148.6674	1.559e3	145.4933	3.702e3	143.9720	4.468e4	146.0848	3.534e5	146.0834	3.423e5	145.5045	2.610e3	142.1085	1.322e6	142.1096	1.513e6	149.2461	2.477e4	143.9843	3.568e4	143.1093	2.852e5	143.1072	2.528e5	143.9890
	143.9875	4.198e4	143.1122	3.642e5	144.9800	3.646e4	144.9771	3.495e4	142.6133	1.693e2	143.9930	3.530e4	144.0282	5.546e4	142.1086	1.791e6	146.0835	3.981e5	144.8965	3.397e4	147.0490	5.326e4	146.0833	3.552e5	149.2931	3.042e4	146.0847	4.999e5	144.8600	3.729e4	147.0665	5.328e4	147.0767	5.658e4	146.0846	3.762e5	143.1084	2.662e5	143.1107	3.305e5	150.0914	1.198e4	144.9045	2.999e4	143.9828	3.550e4	143.9861	3.298e4	144.9138
	144.8936	3.393e4	143.9897	4.501e4	145.5400	2.353e3	145.5374	2.405e3	143.1140	4.895e5	144.9155	2.940e4	144.9795	3.451e4	143.1118	3.967e5	147.0508	5.272e4	145.5012	3.004e3	148.0381	1.650e4	147.0479	4.796e4	150.0969	1.458e4	147.0491	6.396e4	145.4816	3.822e3	148.0499	1.700e4	148.0630	1.742e4	147.0650	5.525e4	143.9837	3.454e4	143.9869	3.965e4	151.0132	5.953e4	145.5011	2.505e3	144.9002	2.988e4	144.9074	2.804e4	145.5056
	145.4966	3.151e3	144.9026	3.513e4	146.0863	4.834e5	146.0858	5.119e5	144.0263	6.818e4	145.5128	2.443e3	145.5376	2.264e3	143.9967	4.751e4	148.0329	1.624e4	146.0835	4.594e5	148.6313	1.621e3	148.0354	1.496e4	151.0139	8.794e4	148.0366	1.972e4	146.0832	4.751e5	148.5558	1.134e2	148.5709	1.185e2	148.0484	1.709e4	144.9066	2.890e4	144.9059	3.335e4	151.9700	1.214e5	146.0834	3.637e5	145.5000	2.579e3	145.5030	2.313e3	146.0835
	146.0846	4.296e5	145.4998	3.244e3	147.0661	6.896e4	147.0520	6.751e4	144.9757	3.808e4	146.0898	3.273e5	146.0835	4.747e5	144.9168	3.582e4	148.6128	1.404e3	147.0495	5.929e4	149.2410	2.959e4	148.6333	1.583e3	151.9585	1.773e5	148.6174	1.613e3	147.0483	6.113e4	149.0745	1.697e4	149.0839	1.714e4	148.5649	3.068e2	145.5012	2.484e3	145.5038	2.738e3	152.8979	6.665e4	147.0475	4.885e4	146.0835	3.645e5	146.0837	3.449e5	147.0480
	147.0646	6.279e4	146.0842	4.284e5	148.0470	2.144e4	148.0303	2.191e4	145.5390	2.673e3	147.0550	4.516e4	147.0467	6.205e4	145.5086	2.913e3	149.2119	2.646e4	148.0435	1.840e4	150.0886	1.476e4	149.2466	2.955e4	152.8869	9.416e4	149.2044	2.880e4	148.0408	1.838e4	149.6564	1.111e3	149.6532	9.438e2	149.0829	1.654e4	146.0835	3.402e5	146.0835	4.277e5	153.8356	5.954e4	148.0311	1.526e4	147.0480	4.888e4	147.0502	4.624e4	148.0343
	148.0451	1.896e4	147.0760	6.734e4	148.5639	3.844e2	148.6010	1.496e3	146.0857	5.770e5	148.0478	1.575e4	148.0329	1.932e4	146.0838	4.743e5	150.0872	1.330e4	148.6285	1.423e3	151.0144	9.297e4	150.0887	1.322e4	153.8096	8.636e4	150.0895	1.692e4	148.6399	1.835e3	150.2407	1.654e4	150.2205	1.833e4	149.6627	1.011e3	147.0505	4.724e4	147.0496	5.650e4	154.3584	1.375e3	148.6329	1.646e3	148.0249	1.478e4	148.0456	1.538e4	148.6276
	148.5631	3.767e2	148.0584	1.971e4	149.0817	1.979e4	149.1798	2.654e4	147.0493	7.598e4	148.6400	1.424e3	148.6268	1.826e3	147.0474	6.128e4	151.0197	7.816e4	149.2187	3.352e4	151.9711	1.849e5	151.0110	7.265e4	154.3174	1.489e2	151.0164	1.174e5	149.2540	3.614e4	151.1438	8.778e4	151.1473	9.443e4	150.2475	1.700e4	148.0382	1.629e4	148.0174	1.664e4	154.9106	2.507e4	149.2534	2.863e4	148.6262	1.733e3	148.6370	1.126e3	149.2290
	149.0836	1.857e4	148.5713	3.132e2	149.6821	1.456e3	150.0851	1.592e4	148.0092	2.163e4	149.2479	2.767e4	149.2420	3.530e4	148.0427	1.852e4	151.9828	1.602e5	150.0856	1.684e4	152.8934	1.005e5	151.9615	1.512e5	154.8396	3.166e4	151.9884	2.088e5	150.0872	1.826e4	152.1294	1.224e5	152.1291	1.224e5	151.1448	1.021e5	148.6150	1.193e3	148.5445	5.944e2	155.4493	6.248e2	150.0892	1.377e4	149.2444	2.779e4	149.2172	2.368e4	150.0863
	149.6660	1.073e3	149.0880	1.973e4	150.2874	2.721e4	151.0164	1.002e5	148.5404	8.159e2	149.7662	2.218e2	150.0889	1.918e4	148.6274	1.540e3	152.9009	8.826e4	151.0088	1.048e5	153.8117	8.255e4	152.8885	8.159e4	155.4416	1.702e3	152.9024	1.153e5	151.0048	1.152e5	153.1354	6.035e4	152.6333	2.329e1	152.1291	1.409e5	149.1988	2.410e4	149.0757	1.748e4	156.0376	1.482e4	151.0130	7.555e4	150.0864	1.316e4	150.0854	1.198e4	151.0137
	150.2515	1.966e4	149.6699	1.219e3	151.1422	1.609e5	152.0021	2.044e5	149.0815	2.002e4	150.2797	2.060e4	151.0102	1.279e5	149.2227	3.276e4	153.8351	6.844e4	151.9765	2.013e5	154.3203	2.582e2	153.8104	7.467e4	156.0479	1.515e4	153.5502	3.622e4	151.9635	2.207e5	154.1002	3.358e4	153.1358	6.143e4	153.1277	6.888e4	150.0896	1.212e4	149.6599	1.146e3	156.5435	9.620e1	151.9637	1.551e5	151.0128	7.496e4	151.0179	6.194e4	151.9754
	151.1426	1.148e5	150.2602	2.563e4	152.1283	2.161e5	152.9080	1.152e5	150.0727	1.788e4	151.2106	9.165e4	151.9687	2.372e5	150.0874	1.759e4	154.3466	7.286e2	152.8934	1.086e5	154.8531	3.199e4	154.3464	1.706e3	156.5544	1.276e2	154.1211	6.220e4	152.8895	1.178e5	155.0890	1.515e4	154.0988	3.451e4	154.0983	3.603e4	151.0183	6.389e4	150.2509	1.752e4	157.0521	2.675e5	152.8896	8.381e4	151.9641	1.527e5	151.9800	1.214e5	152.8945
	152.1290	1.627e5	151.1427	1.364e5	153.1265	1.031e5	153.5488	3.141e4	151.0266	1.396e5	152.1497	1.557e5	152.8906	1.262e5	151.0105	1.192e5	154.8910	2.783e4	153.8085	9.081e4	155.4898	2.814e3	154.8900	3.094e4	157.0624	1.819e5	155.0851	2.519e4	153.8003	1.060e5	155.6039	2.096e2	155.0859	1.621e4	155.0868	1.510e4	151.9941	1.383e5	151.1400	9.427e4	158.0356	4.073e4	153.8143	7.381e4	152.8910	8.178e4	152.8997	6.666e4	153.8187
	152.6312	1.406e2	152.1284	1.759e5	154.0977	5.057e4	154.1180	6.471e4	152.0099	2.141e5	152.7057	2.087e3	153.8107	1.006e5	151.9727	2.146e5	155.4460	9.570e2	154.3190	3.186e2	156.0931	1.505e4	155.4519	1.031e3	158.0600	3.164e4	155.5863	1.013e0	154.3020	6.785e1	156.1198	1.442e4	155.6019	2.086e2	155.6012	2.076e2	152.9066	7.831e4	152.1300	1.497e5	158.5475	5.219e2	154.3366	7.482e2	153.8151	7.292e4	153.8506	5.704e4	154.3568
	153.1340	7.990e4	152.6324	1.966e2	155.0853	1.903e4	155.0897	2.539e4	152.9141	1.191e5	153.2556	9.191e4	154.3233	4.567e2	152.8944	1.148e5	156.0437	1.593e4	154.8532	3.648e4	157.0523	2.372e5	156.0424	1.549e4	158.5729	3.275e2	156.0900	1.698e4	154.8215	3.991e4	157.1174	2.591e4	156.1201	1.503e4	156.1202	1.456e4	153.8604	5.876e4	152.6489	5.847e2	159.0593	4.094e4	154.8767	3.034e4	154.3286	3.625e2	154.3799	7.105e2	154.9148
	154.0995	4.022e4	153.1374	8.588e4	155.6017	3.080e2	155.5922	2.532e1	153.8994	7.616e4	154.1741	4.701e4	154.8536	3.735e4	153.8130	9.437e4	156.5477	6.684e1	155.4908	3.015e3	158.0407	3.931e4	156.5472	5.772e1	159.0843	3.021e4	157.0531	2.716e5	155.3935	1.703e3	158.1161	1.504e4	157.1094	3.640e4	156.6218	4.051e0	154.3725	3.107e2	153.1618	7.764e4	159.5663	1.241e2	155.4319	9.914e2	154.8590	3.034e4	154.9207	2.457e4	155.4690
	155.0887	1.696e4	154.0982	4.264e4	156.1186	1.851e4	156.0933	1.903e4	154.4011	3.038e1	155.1131	2.142e4	155.4903	3.418e3	154.3243	4.192e2	157.0532	2.586e5	156.0869	1.626e4	158.5546	4.783e2	157.0520	3.088e5	160.0194	7.936e3	158.0422	4.623e4	156.0172	1.891e4	158.6185	3.038e0	157.6100	4.051e0	157.1225	2.685e4	154.9140	2.514e4	154.1124	4.114e4	160.0724	1.137e4	156.0404	1.572e4	155.4421	1.412e3	155.5129	1.684e3	156.0470
	155.6031	2.096e2	155.0829	1.859e4	157.1211	3.228e4	157.0569	1.844e5	154.9129	2.476e4	156.1067	1.412e4	156.0852	1.784e4	154.8404	3.518e4	158.0368	4.201e4	157.0517	3.632e5	159.0675	3.741e4	158.0332	4.381e4	160.9115	7.767e3	158.5459	9.523e1	156.5372	3.463e2	159.1204	1.986e4	158.1115	1.668e4	158.1174	1.587e4	155.4693	8.648e2	155.0869	1.649e4	160.7872	2.209e3	156.5461	9.620e1	156.0483	1.501e4	156.0898	1.377e4	156.5488
	156.1192	1.622e4	155.6019	3.149e2	158.1156	2.015e4	158.0457	3.810e4	155.5186	2.213e3	157.0636	2.305e5	157.0510	3.792e5	155.4820	3.353e3	158.5477	3.315e2	158.0283	5.407e4	159.5793	1.962e2	158.5461	3.273e2	161.6931	4.514e4	159.0482	4.577e4	157.0525	2.837e5	160.1219	9.109e3	158.6143	4.051e1	158.6190	4.051e0	156.0550	1.500e4	155.5972	1.428e2	161.5004	3.455e4	157.0510	3.162e5	156.5492	2.532e1	157.0518	2.733e5	157.0509
	157.1188	2.858e4	156.1230	1.675e4	158.6165	4.051e0	159.0241	3.169e4	156.1139	1.824e4	158.0490	3.845e4	158.0303	5.751e4	156.0875	1.627e4	159.0598	4.112e4	158.5421	4.185e2	160.0898	1.108e4	159.0569	4.791e4	162.4644	4.818e3	159.5618	3.068e2	158.0383	4.679e4	160.6662	4.365e2	159.1187	2.478e4	159.1196	1.910e4	157.0522	2.162e5	156.1100	1.400e4	162.1961	1.350e4	158.0210	4.746e4	157.0505	2.641e5	158.0332	4.141e4	158.0264
	158.1175	1.744e4	157.1140	3.842e4	159.1173	2.379e4	159.9739	1.167e4	156.6172	5.165e1	158.5599	2.863e2	158.5415	5.575e2	157.0533	2.502e5	159.5625	8.796e1	159.0544	5.483e4	160.9853	6.430e3	159.5629	1.483e2	163.1134	3.138e4	160.0725	1.265e4	158.5502	3.963e2	161.2168	2.694e4	159.6209	5.063e1	159.6203	3.038e0	158.0414	3.819e4	156.6112	4.051e0	163.1163	3.068e4	158.5422	5.333e2	158.0338	4.013e4	158.5462	3.554e2	158.5432
	158.6257	1.418e1	158.1128	1.934e4	159.6231	3.848e1	160.6952	3.021e3	157.1206	2.287e4	159.0720	3.711e4	159.0549	5.793e4	158.0364	4.191e4	160.0655	1.165e4	159.5600	1.434e2	161.6773	5.071e4	160.0680	1.185e4	164.0992	1.180e4	160.9875	7.884e3	159.0650	4.534e4	162.1278	1.173e4	160.1241	1.225e4	160.1262	1.084e4	158.5556	3.285e2	157.1123	2.095e4	164.1087	1.169e4	159.0572	4.886e4	158.5491	3.709e2	159.0545	4.257e4	159.0581
	159.1278	2.275e4	158.6177	6.177e1	160.1289	1.365e4	161.4791	3.589e4	158.1142	1.919e4	160.0139	9.725e3	159.5629	3.048e2	158.5506	6.427e2	160.9906	7.168e3	160.0651	1.413e4	162.4577	5.388e3	160.9713	6.624e3	164.6087	7.899e1	161.6800	5.435e4	159.5746	1.840e2	163.1172	3.329e4	160.6859	5.397e2	160.6694	3.416e2	159.0665	3.463e4	158.1117	1.534e4	164.6133	3.747e1	160.0198	1.172e4	159.0616	4.046e4	159.5561	4.253e1	160.0516
	160.1297	1.008e4	159.1218	2.819e4	160.6608	2.835e2	162.1701	1.735e4	158.6198	5.468e1	160.9333	9.238e3	160.0735	1.443e4	159.0660	3.970e4	161.6855	4.453e4	160.9797	7.743e3	163.1161	3.562e4	161.6679	5.380e4	165.1195	2.611e4	162.4565	5.817e3	160.0829	1.224e4	164.1052	1.178e4	161.2406	3.747e4	161.2131	2.550e4	159.5899	4.359e2	158.6137	2.025e0	165.1175	2.544e4	160.9153	7.625e3	159.5690	1.511e2	160.0579	1.184e4	160.9658
	160.6701	4.182e2	160.1253	1.343e4	161.1936	2.853e4	163.1209	3.937e4	159.1245	1.167e4	161.6994	4.497e4	160.9733	8.016e3	159.5756	1.996e2	162.4536	5.119e3	161.6660	7.039e4	164.1040	1.263e4	162.4528	5.794e3	166.1186	2.253e4	163.1181	4.156e4	160.9828	7.245e3	164.6085	3.342e1	162.1337	1.555e4	162.1283	1.143e4	160.1158	1.089e4	159.1145	1.017e4	166.1110	2.205e4	161.6754	5.060e4	160.0756	1.109e4	160.9833	7.288e3	161.6700
	161.2166	2.832e4	160.6908	5.965e2	162.1222	1.329e4	164.1103	1.553e4	159.6262	1.114e1	162.4633	4.995e3	161.6748	5.881e4	160.0865	1.177e4	163.1179	3.642e4	162.4539	7.495e3	164.6120	7.392e1	163.1163	3.411e4	166.6561	2.127e2	164.1059	1.429e4	161.6712	6.838e4	165.1133	2.798e4	163.1223	3.104e4	163.1194	3.136e4	160.8282	1.563e3	159.6289	1.367e2	166.6357	2.542e2	162.4599	5.498e3	160.9752	6.111e3	161.6877	3.820e4	162.4523
	162.1268	1.249e4	161.2548	4.239e4	163.1206	3.698e4	164.6126	2.835e1	160.1365	1.089e4	163.1218	3.197e4	162.4556	6.277e3	160.9812	6.796e3	164.1066	1.258e4	163.1177	4.043e4	165.1185	2.875e4	164.1001	1.212e4	167.1768	1.722e4	164.6106	7.291e1	162.4590	7.173e3	166.1008	5.927e4	164.1162	1.144e4	164.1008	1.096e4	161.4761	3.077e4	160.1461	9.557e3	167.1573	1.665e4	163.1147	3.309e4	161.6738	4.815e4	162.4515	4.570e3	163.1140
	163.1174	3.764e4	162.1315	1.683e4	164.1112	1.330e4	165.1165	3.463e4	160.7546	9.453e2	164.1082	1.221e4	163.1177	3.947e4	161.6693	6.227e4	164.6110	4.759e1	164.1013	1.425e4	166.1137	2.088e4	164.6098	1.144e2	168.1485	6.332e4	165.1182	3.290e4	163.1212	3.896e4	167.0813	2.023e4	165.1127	2.639e4	164.6101	1.202e2	162.1775	1.373e4	160.7912	1.080e3	168.1316	5.812e4	164.1044	1.177e4	162.4564	5.298e3	163.1129	3.278e4	164.1021
	164.1084	1.266e4	163.1216	3.502e4	165.1136	3.281e4	166.1101	3.022e4	161.3732	1.687e4	164.6205	6.886e1	164.1050	1.499e4	162.4590	6.539e3	165.1168	2.894e4	164.6121	9.013e1	166.6439	2.856e2	165.1214	2.687e4	168.6662	2.861e2	166.1140	2.493e4	164.1080	1.431e4	167.5822	1.924e1	166.1040	7.299e4	165.1181	2.768e4	163.1106	3.305e4	161.4309	1.900e4	168.6736	7.307e2	164.6131	5.772e1	163.1154	3.480e4	164.0997	1.164e4	164.6134
	164.6107	2.430e1	164.1135	1.267e4	166.1013	6.265e4	166.6232	2.937e1	162.1441	1.065e4	165.1285	2.744e4	164.6136	7.392e1	163.1179	4.122e4	166.1110	2.224e4	165.1213	3.115e4	167.1737	1.796e4	166.1132	2.016e4	169.1804	4.649e4	166.6514	1.418e2	164.6133	5.194e1	168.0940	1.138e4	167.0889	2.397e4	166.1052	5.411e4	164.1028	1.264e4	162.1750	9.606e3	169.2179	3.917e4	165.1191	2.687e4	164.1027	1.199e4	164.6089	8.000e1	165.1234
	165.1117	3.063e4	165.1146	3.012e4	167.0892	2.381e4	167.1287	2.268e4	163.1026	4.842e4	166.1231	2.379e4	165.1214	3.242e4	164.1035	1.422e4	166.6403	3.200e2	166.1153	2.357e4	168.1370	6.119e4	166.6540	4.162e2	170.1419	8.996e4	167.1651	2.144e4	165.1203	3.139e4	168.6528	6.387e2	167.5927	7.093e1	167.0951	1.939e4	164.6104	4.759e1	163.1021	4.160e4	170.1405	7.419e4	166.1138	1.997e4	164.6093	5.165e1	165.1180	2.677e4	166.1160
	166.1005	6.699e4	166.1036	7.845e4	167.6007	2.051e2	167.6327	3.949e1	164.1046	1.517e4	166.6538	2.471e2	166.1158	2.550e4	164.6123	9.924e1	167.1711	1.817e4	166.6577	3.878e2	168.6958	7.671e2	167.1959	1.834e4	171.1398	4.502e4	168.1374	5.229e4	166.1132	2.309e4	169.2203	1.679e4	168.0981	1.391e4	167.6020	7.291e1	165.1148	2.950e4	164.0976	1.225e4	170.6433	9.114e0	166.6513	3.828e2	165.1181	2.717e4	166.1134	2.091e4	166.6530
	167.0869	2.291e4	167.0927	2.594e4	168.1181	1.138e4	168.1365	3.862e4	164.6070	2.329e1	167.1752	1.799e4	166.6596	4.547e2	165.1201	3.171e4	168.1371	4.825e4	167.1949	2.378e4	169.2439	4.594e4	168.1337	6.879e4	172.1258	2.776e4	168.6990	1.002e3	167.0865	1.874e4	170.1224	5.929e4	168.6648	8.172e2	168.1112	1.109e4	166.1078	2.476e4	164.6030	5.165e1	171.1453	3.764e4	167.1905	1.775e4	166.1106	1.943e4	166.6357	2.342e2	167.1845
	167.5935	8.000e1	167.6091	2.451e2	168.6656	5.084e2	168.6950	7.518e2	165.1100	3.773e4	168.1479	6.002e4	167.1995	2.514e4	166.1133	2.321e4	168.6922	8.083e2	168.1366	7.152e4	170.1400	9.276e4	168.6840	1.072e3	172.6305	5.975e1	169.2639	4.452e4	168.0063	7.021e4	170.6400	1.385e2	169.2366	1.640e4	168.6625	5.003e2	166.6203	1.813e2	165.1091	3.112e4	172.1156	2.193e4	168.1346	7.546e4	166.6471	3.818e2	167.1586	1.667e4	168.1349
	168.0987	1.146e4	168.1290	1.273e4	169.2214	1.824e4	169.2496	3.640e4	166.1032	3.059e4	168.6697	3.330e2	168.1363	8.756e4	166.6460	3.058e2	169.2517	3.832e4	168.7005	1.184e3	170.6424	2.430e1	169.2422	4.744e4	173.1363	2.847e4	170.1392	9.948e4	168.9454	5.949e4	171.1488	3.460e4	170.1246	5.857e4	169.2182	1.522e4	167.1400	1.932e4	166.1033	2.583e4	172.6212	6.785e1	168.6823	8.918e2	167.1803	1.744e4	168.1353	4.703e4	168.6874
	168.6592	6.349e2	168.6907	6.593e2	170.1221	7.480e4	170.1331	9.096e4	166.6049	1.519e1	169.1877	4.324e4	168.6915	1.028e3	167.1748	2.250e4	170.1404	8.513e4	169.2717	5.581e4	171.1435	4.632e4	170.1465	8.757e4	174.1106	2.263e4	171.1387	5.155e4	169.5373	1.996e4	172.1086	1.984e4	170.6370	1.620e2	170.1230	6.324e4	168.1351	3.710e4	167.1018	1.555e4	173.1276	2.700e4	169.2304	4.970e4	168.1355	5.415e4	168.6857	7.212e2	169.2427
	169.2259	1.863e4	169.2571	1.857e4	170.6305	1.124e2	170.6405	4.051e0	167.1080	1.855e4	170.1488	8.199e4	169.2432	6.163e4	168.1402	5.775e4	171.1463	4.195e4	170.1443	1.077e5	172.1112	2.879e4	171.1498	4.370e4	174.6177	3.241e1	172.1079	3.027e4	170.1435	1.163e5	172.6237	2.556e2	171.1481	3.665e4	170.6367	1.084e2	168.6856	6.159e2	167.6190	1.448e2	174.1060	2.129e4	170.1419	9.185e4	168.6881	8.766e2	169.2354	3.525e4	170.1460
	170.1239	6.762e4	170.1255	7.361e4	171.1356	4.757e4	171.1414	4.838e4	168.1314	1.072e4	171.1525	4.185e4	170.1445	1.175e5	168.7041	1.022e3	172.1121	2.484e4	171.1424	5.260e4	172.6136	2.546e1	172.1197	2.646e4	175.1220	8.936e3	172.6123	5.570e1	171.1386	5.742e4	173.1390	1.942e5	172.1065	2.039e4	171.1429	3.596e4	169.2354	3.126e4	168.1358	1.031e4	175.1035	9.284e3	170.6435	1.215e1	169.2458	4.144e4	170.1386	7.561e4	171.1493
	170.6353	1.863e2	170.6369	4.354e1	172.0884	2.566e4	172.1114	2.710e4	168.6848	4.223e2	172.1311	2.434e4	171.1378	5.984e4	169.2745	4.962e4	172.6176	6.177e1	172.1156	3.194e4	173.1148	2.137e4	173.1095	1.889e4	175.6313	7.809e1	173.1182	2.655e4	172.1171	3.567e4	174.1052	4.663e4	172.6202	2.920e2	172.0957	1.988e4	170.1342	7.687e4	168.6896	4.071e2	175.6149	8.810e1	171.1451	4.414e4	170.1433	8.467e4	170.6447	5.671e1	172.1170
	171.1463	3.941e4	171.1384	4.539e4	172.6204	3.685e2	172.6173	6.177e1	169.2350	2.322e4	172.6336	6.861e1	172.1154	3.697e4	170.1422	1.057e5	173.1249	2.725e4	173.1161	2.368e4	174.1026	2.263e4	174.1001	2.072e4	176.1418	8.962e3	174.1026	2.356e4	173.1083	2.005e4	174.6124	1.036e2	173.1390	2.327e5	172.6199	2.846e2	170.6422	3.747e1	169.2407	2.144e4	176.1228	8.586e3	172.1188	2.714e4	171.1444	4.220e4	171.1484	3.740e4	173.1143
	172.0990	2.223e4	172.0935	2.459e4	173.1407	2.147e5	173.1230	2.976e4	170.1232	8.033e4	173.1382	2.814e4	173.1076	2.092e4	171.1378	5.396e4	174.1065	2.282e4	174.1055	2.394e4	175.1020	8.653e3	175.1005	8.148e3	177.1171	1.176e4	175.1026	9.372e3	174.1011	2.274e4	175.1269	2.978e4	174.1118	5.256e4	173.1396	1.677e5	171.1448	3.836e4	170.1251	6.565e4	177.1086	1.241e4	173.1100	1.723e4	172.1160	2.569e4	172.1157	2.221e4	174.1054
	172.6185	3.930e2	172.6180	4.437e2	174.1066	5.378e4	174.1066	2.187e4	170.6281	1.924e1	174.1158	2.286e4	174.1018	2.368e4	172.1085	3.221e4	175.1066	9.230e3	175.1134	9.165e3	175.6148	1.005e2	175.6058	4.354e1	178.1182	1.176e4	175.6158	1.094e2	174.6077	4.687e1	176.1184	1.278e4	174.6317	6.230e2	174.1108	4.346e4	172.1116	2.105e4	170.6319	1.084e2	178.1028	1.223e4	174.1002	2.084e4	173.1014	1.678e4	172.6193	3.747e1	175.1067
	173.1404	2.520e5	173.1405	2.624e5	174.6286	6.376e2	175.0997	1.083e4	171.1294	4.792e4	175.1112	9.292e3	174.6066	1.751e1	173.1040	1.878e4	175.6178	8.608e1	175.6212	2.329e1	176.1271	9.365e3	176.1134	8.461e3	179.1016	4.390e4	176.1272	1.054e4	175.1124	8.786e3	177.1100	1.422e4	175.1718	4.137e4	174.6201	2.451e2	172.6158	7.494e1	171.1385	3.714e4	179.0814	5.396e4	174.6044	2.025e1	174.1000	2.055e4	173.1253	2.539e4	176.1162
	174.1014	5.776e4	174.1087	6.003e4	175.1610	3.224e4	175.6204	2.289e2	172.0835	2.605e4	175.6222	1.600e2	175.1085	9.537e3	173.6063	2.430e1	176.1276	9.418e3	176.1233	9.464e3	177.1016	1.243e4	177.0983	1.147e4	179.6158	7.415e1	177.1035	1.478e4	175.6219	8.709e1	178.1060	1.099e4	176.1378	1.572e4	175.1525	2.718e4	173.1219	2.418e4	172.0915	2.015e4	179.5930	7.291e1	175.1063	8.549e3	175.0932	8.040e3	174.1024	2.128e4	177.0943
	174.6184	6.735e2	174.6448	1.356e3	176.1271	1.657e4	176.1431	1.573e4	172.6131	3.838e2	176.1386	9.246e3	175.6206	7.291e1	174.1083	2.341e4	177.1038	1.332e4	177.0963	1.332e4	178.0993	1.284e4	178.0946	1.372e4	180.1211	2.659e4	178.0988	1.520e4	176.1297	1.005e4	178.6145	2.937e1	177.1145	1.411e4	176.1219	1.260e4	174.1039	2.238e4	172.6178	2.836e2	180.0970	2.495e4	176.1216	8.548e3	175.6050	1.478e2	174.6075	2.127e1	178.0943
	175.1364	3.322e4	175.1854	4.565e4	177.1057	1.784e4	177.1173	2.006e4	173.1398	5.948e4	177.1191	1.289e4	176.1286	1.114e4	175.0937	8.531e3	178.0955	1.275e4	178.0975	1.462e4	179.0823	5.868e4	179.0772	5.854e4	181.0836	3.476e4	179.0723	7.407e4	177.1070	1.411e4	179.1180	3.975e4	178.0987	1.216e4	177.1033	1.376e4	175.0995	1.017e4	173.1377	5.292e4	181.0747	3.324e4	177.0992	1.174e4	176.1201	8.287e3	175.1104	9.075e3	179.0695
	176.1202	1.417e4	176.1410	1.735e4	178.0924	1.342e4	178.1000	1.389e4	174.1083	2.890e4	178.1104	1.254e4	177.1005	1.529e4	176.0860	9.646e3	179.0777	6.366e4	179.0703	7.691e4	180.0596	2.940e4	179.5975	2.826e2	182.0669	1.546e4	179.5854	1.745e2	178.1051	1.438e4	180.1028	1.433e4	178.6180	3.443e1	178.1000	1.104e4	175.6087	1.023e2	174.1043	2.624e4	181.6034	3.970e2	178.0979	1.352e4	177.0942	1.172e4	175.6180	6.481e1	179.5923
	177.1078	1.559e4	177.1145	1.574e4	178.6067	1.701e2	179.0863	5.895e4	175.0992	1.226e4	179.0976	5.332e4	178.0961	1.584e4	177.0677	1.355e4	179.5911	1.610e2	179.5922	4.298e2	181.0289	4.073e4	180.1114	3.652e4	182.5768	1.175e2	180.0927	3.291e4	179.0816	6.373e4	181.0892	3.178e4	179.1201	3.936e4	178.6063	6.481e1	176.1192	9.512e3	175.1002	1.142e4	182.1293	1.370e4	179.0744	6.219e4	177.5952	1.013e1	176.1239	8.560e3	180.1084
	178.0952	1.209e4	178.0971	1.319e4	179.1198	4.491e4	180.0940	2.383e4	175.6106	1.695e2	179.6077	2.025e0	179.0758	6.936e4	177.5806	2.221e2	180.0974	3.029e4	180.1075	4.536e4	181.5745	1.226e3	181.0743	3.580e4	183.0949	3.263e4	181.0709	4.752e4	179.5980	2.448e2	182.0906	1.298e4	180.1080	1.585e4	179.1142	4.057e4	177.1075	1.495e4	175.6108	1.337e2	183.0959	3.595e4	179.5927	3.377e2	178.0970	1.261e4	177.1042	1.269e4	181.0692
	178.6072	1.367e2	178.6130	1.156e2	180.1016	1.533e4	181.0832	5.467e4	176.1244	1.412e4	180.1100	2.839e4	179.5956	3.328e2	178.0931	1.366e4	181.0718	3.978e4	181.0674	4.456e4	182.1337	1.523e4	181.6057	3.737e2	184.0943	1.340e4	181.6017	3.139e2	180.1084	4.054e4	182.6016	1.104e2	181.1075	3.572e4	180.0999	1.312e4	178.1069	1.283e4	176.1243	9.971e3	183.6209	3.009e2	180.1096	3.446e4	179.0799	5.696e4	178.1019	1.223e4	181.5938
	179.1181	4.287e4	179.1209	4.416e4	181.0952	5.008e4	181.5951	1.276e2	177.1036	1.866e4	181.0872	3.807e4	180.1102	4.289e4	179.0803	6.371e4	181.6042	2.197e2	181.5901	5.360e2	183.0957	4.275e4	182.1293	1.446e4	185.1069	1.347e4	182.1162	1.652e4	181.0769	4.499e4	183.1121	2.442e4	182.0909	1.274e4	181.1001	3.602e4	179.0892	5.397e4	177.0999	1.479e4	184.1432	1.299e4	181.0740	3.659e4	179.5989	2.162e2	179.0764	6.008e4	182.1240
	180.0932	1.529e4	180.1033	1.820e4	182.0883	1.654e4	182.1072	1.901e4	178.0993	1.251e4	182.0789	1.493e4	181.0744	4.928e4	180.0614	3.439e4	182.1184	1.402e4	182.1187	1.667e4	183.6184	1.535e2	183.0941	3.918e4	186.0281	5.468e4	183.0889	5.772e4	181.6084	5.104e2	184.1048	1.294e4	182.6009	1.306e2	182.0952	1.274e4	179.5967	6.086e0	178.0968	1.060e4	185.1095	1.325e4	181.6085	4.588e2	180.1100	3.141e4	179.5909	1.116e2	183.0886
	181.0882	3.710e4	181.1038	4.334e4	182.5999	1.458e2	183.0942	5.936e4	178.6050	5.873e1	182.5905	1.792e2	181.6111	5.066e2	181.0293	4.641e4	183.0926	4.520e4	183.0892	5.301e4	184.1336	1.387e4	183.6138	3.097e2	187.0279	1.495e4	183.6034	2.262e2	182.1372	1.782e4	185.0942	1.445e4	183.1123	2.429e4	182.6026	6.380e1	180.0974	2.344e4	178.6050	4.354e1	186.0274	4.887e4	182.1406	1.487e4	181.0751	3.431e4	180.0975	2.666e4	183.6112
	182.0887	1.429e4	182.0949	1.429e4	183.1105	3.444e4	183.6103	2.871e2	179.1109	4.238e4	183.1040	3.814e4	182.1381	1.848e4	181.5703	1.262e3	183.6063	1.084e2	183.6115	2.837e2	185.1075	1.497e4	184.1357	1.295e4	188.0136	2.902e4	184.1149	1.616e4	183.0964	4.928e4	186.0282	5.129e4	184.1189	1.333e4	183.1109	2.540e4	181.0780	3.820e4	179.1096	3.981e4	186.5642	6.451e2	183.0948	3.990e4	181.6055	3.514e2	181.0740	3.416e4	184.1259
	182.5989	1.105e2	182.6023	1.063e2	184.1138	1.526e4	184.1262	1.772e4	180.0888	1.486e4	184.1130	1.389e4	183.0943	5.330e4	182.1213	1.703e4	184.1303	1.413e4	184.1304	1.547e4	186.0268	5.751e4	185.1121	1.429e4	188.8681	1.982e4	185.1051	1.790e4	183.6179	3.305e2	186.5482	3.172e2	185.1087	1.493e4	184.1172	1.234e4	181.5973	2.359e2	180.0888	1.386e4	187.0964	1.453e4	183.6198	2.299e2	182.1281	1.407e4	181.5971	4.010e2	185.1052
	183.1093	2.816e4	183.1106	2.953e4	185.1135	1.719e4	185.1130	1.853e4	181.0812	4.684e4	185.1113	1.424e4	183.6156	3.676e2	183.0946	5.072e4	185.1049	1.490e4	185.1098	1.724e4	186.5642	4.982e2	186.0282	5.414e4	189.4299	5.710e2	186.0267	5.994e4	184.1403	1.575e4	187.0682	1.697e4	186.0305	5.165e4	185.1101	1.401e4	182.1116	1.478e4	181.0769	3.245e4	187.6163	1.691e2	184.1412	1.351e4	183.0940	3.992e4	182.1216	1.308e4	186.0273
	184.1170	1.454e4	184.1237	1.445e4	186.0265	6.085e4	186.0268	5.699e4	181.5924	1.013e1	186.0383	5.302e4	184.1390	1.677e4	183.6143	1.531e2	186.0255	5.608e4	186.0282	5.929e4	187.0910	1.559e4	186.5651	7.151e2	189.9933	2.461e4	186.5404	2.531e2	185.1117	1.740e4	188.0360	3.277e4	186.5526	2.744e2	186.0265	5.361e4	183.0953	4.027e4	181.5988	3.342e1	188.1318	3.210e4	185.1122	1.410e4	183.6172	1.486e2	183.0923	4.076e4	186.5619
	185.1112	1.570e4	185.1148	1.671e4	186.5486	3.637e2	186.5524	5.063e2	182.0947	1.962e4	186.5415	5.772e1	185.1148	1.836e4	184.1271	1.526e4	186.5266	1.316e1	186.5519	2.015e2	187.6067	2.035e2	187.1016	1.413e4	190.5507	1.338e3	187.0585	1.696e4	186.0269	6.104e4	188.6046	1.011e3	187.0691	1.727e4	186.5431	2.552e2	184.1067	1.352e4	182.1008	1.561e4	189.0822	1.550e4	186.0266	5.482e4	184.1278	1.305e4	183.6144	1.615e2	187.0997
	186.0284	5.624e4	186.0287	5.665e4	187.0681	1.889e4	187.0759	1.717e4	182.6022	1.114e2	187.0491	1.501e4	186.0280	6.418e4	185.1071	1.749e4	187.0475	1.520e4	187.0668	1.593e4	188.1245	3.726e4	187.6228	1.478e2	191.0917	9.255e3	188.0257	3.322e4	186.5316	5.772e1	189.1798	3.238e4	188.0404	3.418e4	187.0639	1.643e4	185.0982	1.496e4	182.6071	1.924e1	189.9873	2.302e4	186.5673	7.778e2	185.1092	1.418e4	184.1298	1.303e4	187.6212
	186.5502	1.829e2	186.5492	3.413e2	188.0346	3.707e4	188.0986	3.709e4	183.1098	3.743e4	187.5897	7.018e2	186.5409	2.455e2	186.0266	6.094e4	188.0293	3.098e4	188.1333	4.082e4	189.0647	1.356e4	188.1380	3.582e4	192.0849	1.843e5	188.9194	2.301e4	187.0524	1.666e4	190.0873	2.627e4	188.6098	1.154e3	188.0365	3.194e4	186.0275	5.317e4	183.1090	2.702e4	190.5551	1.505e3	187.1053	1.470e4	186.0277	5.381e4	185.1072	1.368e4	188.1415
	187.0687	1.840e4	187.0704	1.852e4	188.5913	1.015e3	188.6142	2.758e2	184.1067	1.582e4	188.1371	3.467e4	187.0568	1.713e4	186.5650	7.329e2	188.9362	1.982e4	189.0673	1.485e4	189.9778	2.694e4	189.0684	1.304e4	193.0670	5.383e4	189.4547	3.612e2	188.0010	3.243e4	191.1026	1.371e4	189.1916	3.004e4	188.5887	7.433e2	186.5430	3.646e1	183.6129	2.734e1	191.1321	9.686e3	187.6326	1.884e2	186.5657	6.886e2	186.0275	5.096e4	189.0676
	188.0362	3.543e4	188.0404	3.739e4	189.1458	2.943e4	189.1387	2.563e4	185.0993	1.704e4	189.0858	1.654e4	187.9993	3.338e4	187.0988	1.652e4	189.4677	3.235e2	189.9770	2.871e4	190.5485	1.705e3	189.9737	2.454e4	193.5689	9.114e0	189.9883	2.958e4	188.8068	2.708e4	191.6497	4.382e2	190.0882	2.645e4	189.1356	2.572e4	187.0568	1.523e4	184.1152	1.309e4	191.6882	3.882e2	188.1523	3.712e4	187.1009	1.474e4	186.5600	5.714e2	189.9747
	188.6042	1.140e3	188.6093	1.262e3	190.0765	3.022e4	190.0900	3.035e4	186.0266	6.325e4	190.0053	2.456e4	188.7930	2.945e4	187.6123	1.408e2	189.9962	2.555e4	190.5524	2.037e3	191.1213	9.596e3	190.5459	1.682e3	194.0719	4.173e4	190.5544	1.742e3	189.3746	1.332e3	192.1915	6.966e4	190.5968	1.073e2	190.0688	2.589e4	187.5654	1.448e2	185.1070	1.376e4	192.2243	1.153e5	189.0730	1.330e4	187.6174	4.051e0	187.0886	1.407e4	190.5475
	189.1792	3.510e4	189.1918	3.171e4	190.5989	3.148e2	190.6091	1.094e2	186.5288	1.013e1	190.5590	1.330e3	189.3683	1.526e3	188.1240	3.934e4	190.5555	1.370e3	191.1369	1.008e4	191.6400	1.367e2	191.1210	9.220e3	194.5802	1.706e2	191.1270	1.121e4	189.9652	3.010e4	193.1750	3.653e4	191.1049	2.017e4	190.5899	1.965e2	188.0882	3.292e4	186.0274	5.716e4	193.2164	4.179e4	189.9660	2.532e4	188.1184	3.421e4	187.6023	1.590e2	191.1256
	190.0865	2.874e4	190.0877	2.915e4	191.1189	1.306e4	191.1195	1.373e4	187.0449	1.807e4	191.1086	9.506e3	189.9602	3.142e4	189.0702	1.454e4	191.1232	9.796e3	191.6396	1.722e1	192.1596	1.161e5	191.6484	2.532e2	195.0863	1.371e4	191.6413	1.418e2	190.5492	2.383e3	194.1630	2.714e4	191.6660	7.605e2	191.1060	1.100e4	188.6080	3.392e2	186.5334	3.038e1	194.2142	3.391e4	190.5519	2.066e3	189.0656	1.283e4	188.1121	3.195e4	191.6737
	190.6025	2.025e0	190.6036	1.178e2	191.6505	1.896e2	191.6222	2.633e1	188.0294	3.507e4	192.0868	1.441e5	190.9516	1.227e4	189.9888	2.850e4	191.6779	5.335e2	192.1441	1.092e5	193.1275	5.033e4	192.1786	1.067e5	195.6252	5.486e2	192.1556	1.102e5	191.1349	1.101e4	195.1502	1.263e4	192.2341	5.951e4	191.6491	3.790e2	189.1347	2.304e4	187.0423	1.583e4	195.1619	1.297e4	191.1490	9.336e3	189.9872	2.435e4	189.0754	1.426e4	192.2205
	191.1031	1.479e4	191.1103	2.246e4	192.1655	8.158e4	192.1253	9.373e4	188.5408	1.357e2	193.0779	4.537e4	191.5511	1.754e3	190.5559	1.811e3	192.2353	1.208e5	193.1163	4.933e4	194.1261	3.954e4	193.1368	4.120e4	196.1708	1.083e4	193.1287	5.040e4	191.6549	1.700e2	196.1436	9.692e3	193.2033	3.982e4	192.1878	5.719e4	190.0754	2.403e4	188.0289	3.146e4	195.6905	2.770e2	191.6926	9.284e1	190.5529	1.594e3	189.9980	2.363e4	193.1685
	191.6382	4.344e2	191.6370	9.418e1	193.1504	5.022e4	193.1033	5.711e4	189.0573	1.514e4	194.0755	3.679e4	192.1479	1.382e5	191.1312	1.043e4	193.2355	4.252e4	194.1142	3.819e4	195.1220	1.397e4	194.1315	3.416e4	197.1156	3.033e4	194.1249	4.063e4	192.1734	1.572e5	196.6875	3.092e2	194.1886	2.580e4	193.1620	3.637e4	190.6037	2.896e2	188.5398	1.205e2	196.2231	1.141e4	192.2048	1.231e5	191.1294	9.243e3	190.5565	1.290e3	194.1485
	192.1746	7.355e4	192.1452	5.912e4	194.1422	3.627e4	194.0916	4.283e4	190.0464	2.977e4	194.5910	3.267e2	193.1149	5.962e4	191.6460	1.286e2	193.7391	4.288e1	194.6158	2.329e1	195.6506	2.954e2	195.1254	1.269e4	198.0812	1.890e4	195.1190	1.706e4	193.1669	5.881e4	197.2234	2.485e4	195.1579	1.239e4	194.1488	2.773e4	191.1238	1.183e4	189.0548	1.336e4	196.7369	1.165e2	193.1871	4.655e4	191.6542	1.894e2	191.1262	9.652e3	195.1229
	193.1428	4.007e4	193.1411	4.690e4	195.1344	1.715e4	194.5977	1.499e2	190.5815	7.078e2	195.1037	1.453e4	194.1130	4.581e4	192.1624	1.316e5	194.2430	3.352e4	195.1176	1.636e4	196.1861	1.164e4	195.6837	5.619e2	199.0430	9.089e4	195.6458	3.048e2	194.1712	4.568e4	198.1285	1.655e4	196.1374	9.877e3	195.1338	1.293e4	191.6697	4.227e2	190.0374	2.529e4	197.2493	2.814e4	193.6914	3.557e1	192.1755	1.093e5	191.6624	2.451e2	195.6891
	194.1324	3.075e4	194.1236	2.971e4	196.1257	1.302e4	195.1052	2.003e4	191.1178	1.144e4	195.6383	5.241e2	195.1065	1.834e4	193.1328	4.938e4	195.1782	1.332e4	195.6678	4.975e2	196.7182	2.633e2	196.2537	1.213e4	200.0083	8.673e4	196.1810	1.427e4	195.1445	1.624e4	199.0647	7.392e4	196.6771	3.706e2	196.1276	9.831e3	192.2151	8.895e4	190.5398	1.215e1	198.2062	1.817e4	194.1946	3.566e4	193.1467	4.467e4	192.1902	8.563e4	196.2614
	195.1257	1.380e4	194.6242	4.392e0	196.6794	4.334e2	195.6141	1.661e2	191.6285	4.456e1	196.1830	1.137e4	195.6497	6.654e2	194.1290	4.045e4	195.6909	1.124e2	196.2226	1.483e4	197.2533	3.017e4	197.2547	2.774e4	200.9917	1.751e4	196.7117	2.795e2	195.6756	3.394e2	200.0122	6.382e4	197.2209	2.281e4	196.6733	3.767e2	193.1771	3.909e4	191.0582	9.942e3	199.0739	6.455e4	195.1588	1.347e4	194.1451	3.412e4	193.1607	3.902e4	197.2566
	196.1202	1.077e4	195.1272	1.512e4	197.2264	3.071e4	196.1474	1.566e4	192.1337	1.549e5	197.1236	3.019e4	196.2263	1.644e4	195.1292	1.590e4	196.2023	1.190e4	196.7352	1.042e2	198.1856	2.246e4	198.1320	1.667e4	201.5086	1.681e2	197.2428	3.319e4	196.2105	1.410e4	200.5389	5.928e2	198.1226	1.709e4	197.2251	2.301e4	194.1651	3.229e4	191.6167	8.176e2	200.0161	5.504e4	195.6970	3.245e2	195.1308	1.295e4	193.6641	3.742e1	198.1318
	196.6694	4.779e2	195.6322	3.241e1	198.1162	2.265e4	196.6872	4.405e2	193.1156	6.301e4	198.0890	1.779e4	196.7410	1.286e2	195.6563	2.967e2	196.7249	1.825e2	197.2479	3.145e4	199.0557	9.154e4	199.0266	8.009e4	202.0248	9.087e3	198.1724	2.467e4	196.7293	1.713e2	201.0666	2.221e4	199.0630	7.570e4	198.1187	1.656e4	195.1389	1.505e4	192.1918	1.469e5	200.9978	1.433e4	196.2433	1.190e4	195.6666	3.651e2	194.1661	3.155e4	199.0224
	197.2237	2.735e4	196.1367	1.167e4	199.0558	1.512e5	197.2323	4.043e4	193.6169	1.418e1	199.0464	7.377e4	197.2530	3.749e4	196.1901	1.402e4	197.2476	2.919e4	198.1240	2.037e4	199.9987	9.273e4	200.0025	7.256e4	202.5930	9.183e2	199.0596	1.279e5	197.2495	3.505e4	201.6066	5.209e2	200.0147	6.776e4	199.0584	8.521e4	195.6746	2.651e2	193.1805	4.658e4	201.5722	1.139e3	196.7510	5.671e1	196.2106	1.147e4	195.1484	1.319e4	200.0004
	198.1257	1.893e4	196.6856	2.592e2	200.0085	1.257e5	198.1591	2.335e4	194.1181	4.648e4	200.0134	6.817e4	198.2250	3.058e4	196.7205	2.444e2	198.2042	2.133e4	199.0330	1.216e5	200.9867	1.876e4	200.9856	1.577e4	203.1544	8.735e3	200.0077	1.063e5	198.1259	2.195e4	202.1344	1.300e4	200.5633	1.136e3	200.0071	7.896e4	196.2097	1.244e4	194.1750	3.875e4	202.1437	9.087e3	197.2592	2.888e4	196.7318	1.742e2	195.6757	2.289e2	200.9896
	199.0605	8.863e4	197.2176	2.599e4	200.5305	7.110e2	199.0692	1.050e5	195.1142	1.857e4	200.9959	1.620e4	199.0646	1.416e5	197.2481	3.270e4	199.0732	7.712e4	200.0025	9.875e4	201.5481	9.165e2	201.5558	1.040e3	204.1494	1.922e4	200.9938	2.225e4	199.0404	1.329e5	202.6460	5.975e1	201.1075	3.059e4	200.5296	5.614e2	196.7178	5.165e1	195.1516	1.358e4	203.1435	9.292e3	198.1349	1.654e4	197.2509	2.751e4	196.2037	1.145e4	201.5561
	200.0084	8.445e4	198.1161	2.085e4	201.0500	3.586e4	200.0168	8.312e4	195.6163	2.127e1	201.5822	1.313e3	200.0097	1.197e5	198.1837	2.683e4	200.0136	7.315e4	200.9801	2.036e4	202.0972	1.019e4	202.1136	9.080e3	205.1263	9.598e3	201.5555	1.123e3	200.0038	1.087e5	203.1502	3.863e4	201.6196	2.071e2	201.0564	2.641e4	197.2270	3.282e4	196.1286	1.070e4	203.6469	2.734e1	199.0315	8.139e4	198.2098	2.123e4	196.7278	1.884e2	202.1068
	200.5328	6.582e2	199.0571	1.250e5	201.5972	7.650e2	200.9987	1.973e4	196.1186	1.422e4	202.1589	9.670e3	200.9847	2.345e4	199.0591	1.369e5	200.9957	1.686e4	201.5603	1.394e3	202.6258	2.603e2	202.6302	1.559e2	206.0944	1.983e4	202.1019	1.243e4	200.9831	2.197e4	204.1349	2.372e4	202.1292	1.205e4	201.5946	7.268e2	198.1873	1.904e4	196.6719	4.415e2	204.1519	1.784e4	200.0032	7.336e4	199.0714	8.031e4	197.2504	2.674e4	202.6312
	201.0581	2.605e4	200.0113	1.008e5	202.1265	1.499e4	201.5751	1.603e3	196.6695	5.047e2	203.1567	9.478e3	201.5660	1.764e3	200.0066	1.164e5	201.5692	1.187e3	202.1211	1.136e4	203.1484	8.828e3	203.1543	7.667e3	206.6167	4.113e2	202.6276	1.144e2	201.5612	1.464e3	205.1152	3.220e4	202.6427	1.204e2	202.1310	1.178e4	199.0655	6.042e4	197.2205	2.993e4	205.1538	1.118e4	200.9853	1.604e4	200.0118	7.371e4	198.2018	1.885e4	203.1397
	201.6008	5.562e2	200.5532	1.279e3	202.6364	1.154e2	202.1496	1.158e4	197.2204	3.808e4	203.6584	1.418e1	202.1365	1.205e4	200.9861	2.289e4	202.1357	1.037e4	202.6333	1.559e2	204.1475	2.025e4	204.1501	1.813e4	207.1385	5.809e4	203.1397	1.261e4	202.1240	1.137e4	206.1100	2.113e4	203.1537	2.523e4	202.6381	7.392e1	200.0039	5.503e4	198.1232	2.129e4	206.1274	1.771e4	201.5550	1.036e3	200.9974	1.628e4	199.0651	6.601e4	203.6443
	202.1291	1.435e4	201.0926	3.771e4	203.1449	2.927e4	203.1355	2.092e4	198.1152	2.700e4	204.1606	1.925e4	202.6407	2.127e1	201.5372	9.406e2	202.6419	5.873e1	203.1444	9.207e3	205.1455	1.044e4	205.1526	1.002e4	208.0791	5.504e4	203.6422	1.823e1	202.6379	1.114e2	206.6208	5.671e1	204.1434	2.218e4	203.1486	2.792e4	201.0019	1.473e4	199.0573	9.370e4	206.6309	1.418e1	202.1147	9.219e3	201.5437	6.634e2	200.0042	6.111e4	204.1508
	202.6399	1.555e2	201.5966	6.684e1	204.1428	3.019e4	204.1471	2.859e4	199.0551	1.630e5	205.1462	1.122e4	203.1438	9.424e3	202.0792	1.242e4	203.1484	9.332e3	204.1520	2.254e4	206.1178	1.930e4	206.1382	1.827e4	209.0567	1.811e4	204.1436	2.532e4	203.1490	9.297e3	207.1232	3.033e5	205.1229	3.715e4	204.1430	2.261e4	201.5731	1.125e3	200.0053	8.961e4	207.1320	7.074e4	202.6369	4.962e1	202.0813	9.857e3	200.9950	1.521e4	205.1553
	203.1547	4.263e4	202.1010	1.402e4	205.1352	2.439e4	205.1390	1.578e4	200.0068	1.359e5	206.1143	1.871e4	203.6479	1.620e1	202.6207	2.825e2	204.1497	1.991e4	204.6541	9.114e0	206.6309	9.114e0	207.1360	5.795e4	209.5746	2.775e2	205.1452	1.280e4	204.1504	2.396e4	208.0824	8.864e4	206.1102	2.228e4	205.1252	2.254e4	202.1360	9.653e3	200.5102	1.033e2	208.0816	5.129e4	203.1470	7.623e3	202.6206	2.066e2	202.0184	9.662e3	206.1401
	204.1329	2.676e4	202.6242	4.413e2	206.1177	2.194e4	206.1172	2.062e4	200.9914	2.675e4	206.6290	3.218e2	204.1512	2.585e4	203.1444	9.298e3	205.1487	1.138e4	205.1588	1.137e4	207.1331	5.152e4	208.0797	5.508e4	210.1117	1.783e4	206.1257	2.035e4	204.6603	2.734e1	209.0513	2.751e4	206.6155	1.188e2	206.1110	1.887e4	203.1294	1.724e4	201.0145	1.989e4	209.0751	1.867e4	204.1479	1.863e4	203.1439	8.224e3	202.5748	1.028e3	207.1367
	205.1115	3.306e4	203.1534	2.540e4	206.6208	1.823e1	206.6272	4.152e1	201.5654	1.580e3	207.1472	7.177e4	204.6535	8.101e0	203.6474	2.532e1	206.1258	1.882e4	206.1383	2.011e4	208.0737	5.683e4	209.0761	1.863e4	211.0807	2.345e4	206.6274	2.025e1	205.1638	1.161e4	209.5607	1.266e2	207.1226	3.886e5	206.6189	5.468e1	203.6377	7.089e1	201.5776	1.013e2	209.6138	6.155e2	205.1532	1.005e4	204.1446	1.864e4	203.1416	9.030e3	208.0858
	206.1013	2.216e4	204.1432	2.575e4	207.1236	3.229e5	207.1297	8.381e4	202.1197	1.239e4	208.0892	5.425e4	205.1541	1.251e4	204.1504	2.322e4	206.6292	2.633e1	207.1363	7.273e4	209.0704	1.904e4	209.6256	3.767e2	211.6123	5.793e2	207.1304	6.138e4	206.1317	2.194e4	210.0855	1.676e4	208.0837	1.047e5	207.1228	2.627e5	204.1459	2.064e4	202.0818	1.024e4	210.1569	2.072e4	206.1324	1.766e4	205.1451	1.015e4	204.1442	1.803e4	209.0842
	206.6133	1.489e2	205.1265	3.713e4	208.0787	1.060e5	208.0966	6.200e4	202.6280	1.316e2	209.0715	1.967e4	206.1337	2.169e4	204.6514	3.038e0	207.1322	5.964e4	208.0782	6.841e4	209.6185	3.504e2	210.1592	1.508e4	212.1502	2.733e4	208.0768	6.154e4	206.6336	2.880e1	211.0801	2.147e4	209.0470	3.252e4	208.0755	8.298e4	205.1401	1.437e4	202.6154	2.289e2	211.1048	2.155e4	207.1385	6.557e4	206.1269	1.849e4	205.1440	1.111e4	209.6391
	207.1234	3.407e5	206.1108	2.378e4	209.0456	3.371e4	209.0826	2.499e4	203.1373	1.182e4	209.6077	7.319e2	206.6367	6.076e0	205.1520	1.159e4	208.0793	5.171e4	209.0735	2.270e4	210.1406	1.394e4	211.1035	2.114e4	212.6629	1.286e2	209.0822	2.284e4	207.1382	6.485e4	211.6095	4.824e2	209.5723	6.135e2	209.0556	2.620e4	206.1185	1.885e4	203.1340	1.076e4	211.6377	1.863e2	208.0810	5.796e4	207.1256	4.427e4	206.1236	1.744e4	210.1575
	208.0876	9.855e4	206.6170	1.124e2	209.5571	2.401e2	209.6138	8.571e2	203.6417	3.342e1	210.1442	2.000e4	207.1372	7.498e4	206.1278	2.090e4	209.0646	1.882e4	209.6219	4.542e2	211.0811	2.500e4	211.6324	1.833e2	213.1743	2.813e4	209.6387	1.387e2	208.0767	6.889e4	212.1392	2.758e4	210.0979	1.947e4	209.5611	4.051e1	206.6263	6.278e1	203.6381	3.342e1	212.1537	2.558e4	209.0632	1.907e4	208.0665	5.190e4	206.6290	6.886e1	211.1029
	209.0612	2.987e4	207.1231	4.248e5	210.0829	1.891e4	210.1596	2.159e4	204.1443	2.767e4	211.1048	2.389e4	208.0799	7.304e4	207.1230	5.012e4	209.6057	8.545e2	210.1543	2.111e4	211.6195	3.230e2	212.1495	2.648e4	214.0856	2.188e4	210.1508	2.148e4	209.0553	2.236e4	212.6555	1.692e2	211.0920	2.271e4	210.0779	1.479e4	207.1300	7.369e4	204.1426	2.021e4	212.6638	1.165e2	209.6014	7.352e2	209.0588	1.758e4	207.1344	5.710e4	211.6305
	209.5618	2.430e1	208.0858	1.217e5	211.0738	3.274e4	211.1100	3.160e4	205.1346	1.296e4	211.6426	2.487e2	209.0568	2.384e4	208.0623	6.507e4	210.1611	1.928e4	211.0946	2.736e4	212.1484	2.927e4	212.6627	1.154e2	214.5930	6.076e0	211.0915	2.972e4	209.5932	9.524e2	213.1670	3.429e4	211.6344	6.684e1	210.5785	7.089e0	208.0980	4.979e4	205.1397	1.090e4	213.1746	2.669e4	210.1425	1.337e4	209.5992	7.314e2	208.0853	4.810e4	212.1472
	210.0737	1.851e4	209.0625	3.583e4	211.6089	7.820e2	211.6442	2.811e2	206.1195	1.983e4	212.1653	2.738e4	209.5921	9.206e2	209.0508	2.178e4	211.1035	2.410e4	211.6263	3.615e2	212.6626	1.013e2	213.1729	2.762e4	215.1102	2.024e4	211.6248	3.625e2	210.1325	1.642e4	214.1205	2.475e4	212.1387	2.799e4	211.0802	2.348e4	209.0905	2.222e4	206.1167	1.755e4	214.1039	1.934e4	211.0848	2.183e4	210.1411	1.295e4	209.0806	1.751e4	212.6616
	210.5783	6.187e1	209.5851	1.311e2	212.1499	3.531e4	212.1662	3.616e4	207.1274	8.133e4	212.6762	1.225e2	210.1300	1.661e4	209.5914	8.751e2	211.6320	2.410e2	212.1527	3.107e4	213.1727	2.979e4	214.0942	2.080e4	216.0562	1.882e4	212.1503	3.348e4	211.0752	2.921e4	214.6350	4.051e0	212.6510	1.428e2	211.6225	3.564e2	209.6219	5.861e2	206.6247	3.646e1	214.6227	1.620e2	211.6177	3.615e2	211.0826	2.221e4	209.6144	6.452e2	213.1706
	211.0827	2.575e4	210.0938	2.241e4	212.6603	8.000e1	212.6719	7.089e1	208.0731	6.494e4	213.1871	2.821e4	211.0703	3.121e4	210.1293	1.572e4	212.1503	2.912e4	212.6631	8.000e1	214.0962	2.248e4	214.5966	5.063e0	216.5642	9.114e1	212.6634	1.701e2	211.6087	8.352e2	215.1357	3.283e4	213.1613	4.758e4	212.1425	2.830e4	210.1622	1.759e4	207.1281	7.065e4	215.1318	1.991e4	212.1490	2.631e4	211.6215	3.575e2	210.1570	1.864e4	214.0911
	211.6262	4.106e2	211.0744	2.889e4	213.1643	4.894e4	213.1799	3.739e4	209.0455	2.309e4	214.1032	1.989e4	211.6057	8.187e2	211.0706	2.991e4	212.6634	1.397e2	213.1699	3.320e4	214.6212	2.228e2	215.0973	1.862e4	217.0696	3.735e4	213.1750	3.533e4	212.1534	3.205e4	216.0934	2.125e4	214.1163	2.806e4	212.6572	4.354e1	211.1129	2.404e4	208.0759	5.299e4	216.0696	1.584e4	212.6623	1.215e2	212.1503	2.733e4	211.1086	2.118e4	214.5943
	212.1453	3.019e4	211.6068	4.174e2	214.1171	3.361e4	214.1188	2.660e4	209.5705	4.691e2	215.1178	2.102e4	212.1545	3.318e4	211.6055	7.648e2	213.1747	2.937e4	214.0918	2.561e4	215.1309	2.111e4	216.0342	1.766e4	218.0243	1.514e4	214.1002	2.615e4	212.6658	7.190e1	216.5965	5.570e1	214.6287	2.197e2	213.1628	3.912e4	211.6337	2.754e2	209.0521	1.874e4	217.0681	3.018e4	213.1741	2.760e4	212.6615	1.013e2	211.6352	1.590e2	215.0957
	212.6597	1.347e2	212.1391	3.255e4	214.6404	6.582e1	214.6314	1.995e2	210.1090	1.653e4	216.0741	1.644e4	212.6635	1.094e2	212.1510	3.252e4	214.1061	2.155e4	214.5945	5.367e1	216.0671	1.791e4	216.5466	1.215e2	218.5317	6.886e1	214.6081	1.397e2	213.1720	3.457e4	217.0986	6.172e4	215.1399	3.454e4	214.1097	2.541e4	212.1547	2.815e4	209.5906	6.704e2	218.0651	1.323e4	214.0999	2.064e4	213.1707	2.817e4	212.1503	2.600e4	216.0336
	213.1684	3.719e4	212.6488	1.904e2	215.1443	3.804e4	215.1414	2.606e4	211.0696	3.348e4	217.0722	3.285e4	213.1716	3.536e4	212.6603	1.205e2	214.6300	1.792e2	215.0966	2.244e4	217.0554	3.779e4	217.0558	3.634e4	219.0584	1.903e4	215.1215	2.528e4	214.0863	2.645e4	218.0729	1.949e4	216.1016	2.124e4	214.6327	7.494e1	212.6681	1.276e2	210.1225	1.246e4	218.6152	2.106e2	214.6245	7.899e1	214.0796	2.114e4	212.6622	1.094e2	216.5470
	214.1226	2.803e4	213.1600	5.418e4	216.1048	2.441e4	216.0934	1.878e4	211.6062	7.777e2	218.0378	1.390e4	214.1084	2.768e4	213.1696	3.500e4	215.1400	2.104e4	216.0459	2.121e4	218.0144	1.509e4	218.0166	1.400e4	219.5958	6.000e2	216.0734	2.027e4	214.5872	1.761e1	218.6144	6.015e2	217.0990	7.395e4	215.1372	3.066e4	213.1806	2.956e4	211.0771	2.466e4	219.1310	1.656e4	215.1291	1.933e4	215.0851	1.929e4	213.1746	2.701e4	217.0566
	214.6418	1.215e1	214.1146	3.397e4	217.0811	8.242e4	217.0775	4.468e4	212.1493	3.796e4	218.5838	8.309e2	214.6318	1.104e2	214.0829	2.733e4	216.0752	1.630e4	216.5490	6.076e1	218.5341	2.550e2	218.5631	7.541e2	220.1257	3.477e4	217.0616	5.130e4	215.1112	2.392e4	219.1433	3.258e4	218.0774	2.256e4	216.0938	2.018e4	214.1107	2.002e4	211.6133	4.314e2	220.1310	3.449e4	216.0638	1.636e4	216.0311	1.862e4	214.1013	2.024e4	218.0173
	215.1436	3.921e4	214.6279	2.403e2	218.0547	2.334e4	218.0818	1.702e4	212.6617	8.911e1	219.1242	1.721e4	215.1366	2.487e4	214.5878	1.418e1	217.0617	3.472e4	217.0529	5.218e4	219.0631	1.640e4	219.1075	1.619e4	221.1128	1.796e4	218.0184	1.730e4	216.0669	2.124e4	220.1318	3.511e4	218.6107	5.134e2	217.0912	5.852e4	214.6244	1.655e2	212.1449	3.141e4	220.6409	5.267e1	217.0560	3.580e4	216.5424	1.610e2	214.6157	2.766e2	218.5652
	216.1074	2.355e4	215.1381	3.898e4	218.6034	1.011e3	218.6249	1.327e2	213.1690	3.597e4	219.6419	1.377e2	216.0793	2.027e4	215.0929	2.292e4	218.0243	1.382e4	218.0123	1.712e4	219.5939	6.198e2	219.6147	1.195e2	222.0750	1.331e4	218.5734	1.005e3	217.0565	5.395e4	220.6519	1.954e2	219.1366	2.419e4	218.0667	1.835e4	215.1338	2.283e4	212.6653	7.089e1	221.1439	1.672e4	218.0135	1.356e4	217.0552	3.441e4	215.1282	1.970e4	219.1097
	217.1029	7.087e4	216.0996	2.429e4	219.1467	3.024e4	219.1319	1.853e4	214.0824	3.179e4	220.1511	3.614e4	217.0557	6.046e4	216.0458	2.274e4	218.5766	8.468e2	218.5442	5.064e2	220.1259	3.797e4	220.1209	3.487e4	223.0691	1.728e4	219.1171	1.771e4	218.0155	1.796e4	221.1607	1.863e4	220.1311	3.455e4	218.6031	6.410e2	216.0721	1.607e4	213.1723	3.005e4	222.0937	1.284e4	218.5329	2.400e2	218.0116	1.446e4	216.0687	1.577e4	219.6156
	218.0737	2.132e4	217.0897	8.733e4	220.1331	4.470e4	219.6356	2.228e1	215.0985	2.681e4	221.1547	1.780e4	218.0158	1.873e4	216.5507	7.595e1	219.1220	1.630e4	219.0796	1.673e4	221.1185	1.849e4	221.1168	1.699e4	224.0431	7.499e4	219.6246	1.013e0	218.5414	4.418e2	222.1052	1.347e4	220.6613	2.089e2	219.1405	2.775e4	217.0654	2.773e4	214.0847	2.429e4	223.0829	2.087e4	219.0730	1.517e4	218.5657	7.833e2	217.0669	3.019e4	220.1191
	218.6077	6.659e2	218.0641	2.427e4	220.6478	3.606e2	220.1387	4.756e4	216.0688	2.361e4	222.1071	1.364e4	218.5587	9.048e2	217.0558	5.453e4	219.6279	1.316e1	219.5986	4.478e2	222.0955	1.462e4	222.0804	1.275e4	225.0463	2.018e4	220.1259	4.581e4	219.0761	1.966e4	223.0896	3.109e4	221.1700	1.678e4	220.1313	3.543e4	218.0292	1.300e4	215.0903	2.201e4	224.0377	5.956e4	219.5974	4.942e2	219.1068	1.622e4	218.0369	1.265e4	221.1254
	219.1378	3.283e4	218.6031	9.612e2	221.1576	2.112e4	221.1015	2.060e4	217.0609	6.308e4	223.0915	2.196e4	219.0971	1.848e4	218.0116	1.858e4	220.1288	3.896e4	220.1196	4.325e4	223.0797	1.789e4	223.0710	1.710e4	226.0437	5.233e4	220.6331	2.633e1	219.6012	6.355e2	224.0371	6.753e4	222.1086	1.400e4	220.6493	1.765e2	218.5825	1.061e3	216.0451	2.035e4	224.5472	1.489e2	220.1238	3.569e4	219.6172	6.988e1	218.5813	7.801e2	222.0802
	220.1308	3.915e4	219.1432	2.553e4	222.0990	1.732e4	222.0460	2.003e4	218.0218	1.982e4	224.0491	7.041e4	219.6232	1.418e1	218.5265	1.975e2	221.1284	1.789e4	221.0865	1.774e4	224.0327	7.889e4	224.0382	6.591e4	226.5492	8.101e1	221.1350	2.161e4	220.1263	4.422e4	224.5393	1.013e1	223.0880	2.740e4	221.1570	1.760e4	219.1385	1.622e4	216.5576	1.104e2	225.0552	1.885e4	221.1277	1.678e4	220.1234	3.555e4	219.1248	1.528e4	223.0710
	221.1166	1.949e4	220.1334	3.950e4	223.0861	4.047e4	222.5705	4.850e2	218.5387	2.744e2	224.5545	1.114e2	220.1248	4.644e4	219.0606	1.804e4	222.0885	1.405e4	222.0277	1.667e4	224.5362	8.120e1	224.5411	1.316e1	227.0541	1.873e4	222.0873	1.655e4	221.1255	2.105e4	225.0435	1.962e4	224.0392	6.866e4	222.0997	1.362e4	220.1381	3.684e4	217.0653	3.872e4	226.0417	4.230e4	222.0863	1.281e4	221.1141	1.780e4	219.6262	2.025e0	224.0358
	222.0676	1.585e4	220.6639	3.322e2	224.0354	1.217e5	223.0928	3.408e4	219.0780	1.475e4	225.0630	2.089e4	221.1233	2.020e4	219.5948	7.633e2	223.0830	2.094e4	222.5498	2.643e2	225.0411	2.135e4	225.0439	1.927e4	228.0247	7.835e4	223.0667	2.403e4	222.0753	1.632e4	226.0406	4.336e4	224.5403	5.063e0	223.0909	3.032e4	221.1060	1.759e4	218.0228	1.536e4	226.5499	9.823e1	223.0727	1.769e4	222.0800	1.286e4	220.1279	3.544e4	224.5433
	222.5763	1.519e2	221.1814	1.840e4	224.5361	2.025e0	224.0421	9.711e4	219.6048	5.509e2	226.0525	4.945e4	222.0767	1.675e4	220.1267	4.269e4	224.0372	7.324e4	223.0679	2.163e4	226.0375	5.567e4	226.0411	4.682e4	228.5466	5.805e2	224.0340	1.004e5	223.0623	2.259e4	226.5612	3.491e2	225.0426	1.998e4	224.0345	7.685e4	222.0498	1.648e4	218.5778	6.709e2	227.0577	1.760e4	224.0359	6.675e4	223.0733	1.835e4	221.1313	1.679e4	225.0504
	223.0901	3.531e4	222.1035	1.594e4	225.0370	2.952e4	224.5513	2.339e2	220.1331	4.313e4	227.0563	1.949e4	223.0685	2.375e4	221.1297	2.079e4	224.5455	1.276e2	224.0341	9.159e4	226.5431	1.073e2	226.5480	1.317e2	229.0869	6.629e4	224.5392	1.327e2	224.0324	9.947e4	227.0806	1.775e4	225.5438	2.734e1	224.5385	5.873e1	222.5710	3.357e2	219.1187	1.258e4	228.0296	5.378e4	224.5404	9.005e1	224.0365	6.596e4	222.0928	1.319e4	226.0402
	224.0396	8.363e4	223.0809	3.287e4	226.0368	7.067e4	225.0616	2.934e4	221.1164	2.260e4	228.0314	6.439e4	224.0361	1.084e5	222.0783	1.576e4	225.0522	2.189e4	224.5377	7.385e1	227.0499	2.022e4	227.0547	1.864e4	230.0780	2.580e4	225.0450	2.687e4	224.5381	1.034e2	228.0239	6.112e4	226.0446	4.484e4	225.0442	2.068e4	223.0985	2.959e4	219.6242	6.177e1	228.5869	1.424e3	225.0461	1.950e4	224.5413	1.043e2	223.0860	1.955e4	226.5475
	224.5404	4.051e0	224.0369	9.940e4	226.5518	3.554e2	226.0429	6.668e4	222.0769	1.685e4	228.5619	5.989e2	224.5388	5.468e1	223.0641	2.367e4	226.0378	5.131e4	225.0430	2.515e4	228.0180	8.022e4	228.0281	6.453e4	230.5958	3.686e2	226.0364	6.540e4	225.0426	2.620e4	228.5959	1.762e3	226.5596	2.546e2	226.0385	4.886e4	224.0371	6.408e4	220.1305	3.425e4	229.1310	4.484e4	226.0388	4.793e4	225.0463	1.948e4	224.0391	6.081e4	227.0560
	225.0410	2.266e4	224.5388	3.747e1	227.0668	2.300e4	226.5601	4.781e2	223.0537	2.798e4	229.0917	4.856e4	225.0414	2.803e4	224.0336	1.009e5	226.5434	1.175e2	226.0372	6.244e4	228.5556	9.089e2	228.5792	1.213e3	231.1116	2.770e4	226.5464	2.775e2	226.0365	6.562e4	229.1584	1.279e5	227.0750	1.788e4	226.5537	2.795e2	224.5478	2.066e2	221.1080	1.862e4	230.1488	2.269e4	226.5442	9.934e1	226.0401	4.731e4	224.5469	1.549e2	228.0296
	226.0406	5.342e4	225.0410	2.560e4	228.0159	1.118e5	227.0737	2.566e4	224.0350	1.176e5	230.0872	2.432e4	226.0374	7.055e4	224.5394	1.358e2	227.0499	1.990e4	226.5463	2.064e2	229.0887	5.556e4	229.1200	5.083e4	232.0953	1.287e4	227.0597	2.421e4	226.5437	1.377e2	230.1490	8.913e4	228.0258	6.442e4	227.0668	1.764e4	225.0637	2.247e4	222.0737	1.363e4	231.1358	2.186e4	227.0487	1.867e4	226.5462	7.595e1	225.0548	1.958e4	228.5826
	226.5611	4.260e2	226.0404	5.993e4	228.5910	2.282e3	228.0272	7.984e4	224.5409	1.499e2	230.6030	4.492e2	226.5476	2.313e2	225.0444	2.638e4	228.0231	6.800e4	227.0550	2.279e4	230.0819	2.256e4	230.1106	2.001e4	233.1018	1.411e4	228.0184	9.241e4	227.0494	2.346e4	230.6558	1.218e2	228.6015	1.993e3	228.0171	7.285e4	226.0427	4.573e4	223.0627	2.103e4	232.1258	1.254e4	228.0255	6.503e4	227.0523	1.901e4	226.0416	4.260e4	229.1282
	227.0804	1.977e4	226.5577	4.163e2	229.1457	1.116e5	228.5775	1.828e3	225.0446	3.000e4	231.1157	2.351e4	227.0544	2.545e4	226.0381	6.597e4	228.5784	1.460e3	228.0227	8.585e4	231.0783	2.394e4	231.1016	2.119e4	234.0677	1.321e4	228.5710	1.658e3	228.0188	9.506e4	231.1617	1.260e5	229.1615	1.898e5	228.5921	1.819e3	226.5495	1.073e2	224.0367	7.458e4	232.6409	1.468e2	228.5641	9.223e2	228.0238	6.610e4	226.5474	7.494e1	230.1304
	228.0260	7.800e4	227.0732	2.109e4	230.1464	8.772e4	229.1109	5.619e4	226.0396	7.417e4	232.1317	1.339e4	228.0231	1.034e5	226.5445	1.582e2	229.1180	4.690e4	228.5659	1.191e3	232.0568	1.294e4	232.1145	1.203e4	234.5719	5.072e1	229.1122	6.169e4	228.5666	1.566e3	232.1053	3.544e4	230.1477	8.387e4	229.1521	9.487e4	227.0582	1.946e4	224.5414	3.241e1	233.1513	1.559e4	229.0950	4.780e4	228.5774	1.403e3	227.0535	1.788e4	231.1158
	228.5949	2.006e3	228.0228	9.017e4	230.6507	2.734e2	229.6219	4.162e2	226.5562	4.689e2	232.6640	1.367e2	228.5580	1.086e3	227.0516	2.340e4	230.1306	2.256e4	229.1007	5.651e4	232.6037	8.217e2	232.6438	6.076e0	235.0779	1.314e4	229.6186	1.033e2	229.1084	6.879e4	232.6225	4.743e2	230.6512	7.589e1	230.1505	6.905e4	228.0231	5.296e4	225.0460	2.195e4	234.1118	1.222e4	230.0883	1.872e4	229.1209	5.222e4	228.0273	5.547e4	232.1089
	229.1542	1.319e5	228.5982	2.369e3	231.1562	8.604e4	230.1349	3.306e4	227.0735	2.388e4	233.1747	1.619e4	229.0862	6.224e4	228.0165	9.799e4	231.1157	2.199e4	229.6058	1.865e2	233.1486	1.485e4	233.1446	1.302e4	236.0661	3.395e4	230.1210	3.008e4	230.0980	2.657e4	233.1391	4.891e4	231.1593	9.089e4	230.6552	1.699e2	228.5848	1.681e3	226.0427	5.134e4	235.0809	1.446e4	231.0623	1.986e4	230.1130	2.050e4	228.5793	1.281e3	232.6436
	230.1494	9.872e4	229.1576	1.909e5	232.1174	2.838e4	231.0949	2.606e4	228.0166	1.192e5	234.1632	1.403e4	230.0814	2.414e4	228.5661	1.568e3	232.1057	1.342e4	230.1110	2.383e4	234.1401	1.348e4	234.1393	1.253e4	237.0429	3.421e4	231.1217	3.342e4	231.0817	2.712e4	234.1227	1.960e4	232.1165	2.878e4	231.1612	7.948e4	229.1317	4.606e4	226.5571	2.826e2	236.0548	2.883e4	232.0453	1.162e4	231.1012	2.133e4	229.1204	4.152e4	233.1517
	230.6595	3.701e2	230.1427	9.019e4	232.6299	4.165e2	232.0535	1.704e4	228.5738	2.114e3	235.1319	1.408e4	231.0570	2.484e4	229.1053	6.167e4	232.6264	3.878e2	231.1104	2.329e4	235.1007	1.349e4	235.1020	1.323e4	237.5915	8.273e2	232.0942	1.585e4	232.0575	1.445e4	235.1029	1.550e4	233.1136	2.722e4	232.1220	2.494e4	229.6423	6.076e1	227.0703	1.864e4	237.0515	3.287e4	232.5623	2.082e2	232.0970	1.159e4	229.6262	1.256e2	234.1523
	231.1666	1.331e5	230.6516	5.013e2	233.1467	3.660e4	232.6047	1.184e3	229.1258	5.525e4	236.0711	3.390e4	232.0431	1.497e4	229.6119	1.934e2	233.1468	1.565e4	232.1198	1.406e4	236.0547	3.781e4	236.0506	3.736e4	238.1298	2.144e4	232.6013	7.696e1	232.6110	1.164e3	236.0796	2.194e4	233.6325	5.686e2	233.1331	3.332e4	230.1473	2.783e4	228.0212	8.018e4	237.5992	1.326e3	233.0760	1.242e4	232.6231	4.475e2	230.1324	2.125e4	235.1093
	232.1363	3.919e4	231.1610	9.340e4	234.1053	1.684e4	233.1565	1.894e4	230.1104	2.616e4	237.0609	3.726e4	232.6029	1.204e3	230.1177	2.461e4	234.1405	1.417e4	232.6499	4.962e1	237.0273	3.886e4	237.0258	3.784e4	239.1118	1.252e4	233.1324	1.973e4	233.1649	1.663e4	237.0734	2.776e4	234.1503	1.649e4	233.6385	1.135e2	231.1337	2.315e4	228.5802	1.545e3	238.1498	4.698e4	234.0608	1.272e4	233.1526	1.327e4	231.1168	2.025e4	236.0537
	233.1352	5.092e4	232.1146	3.165e4	235.0816	2.049e4	234.1153	1.482e4	231.0871	2.975e4	237.6121	1.336e3	233.1642	1.589e4	231.1122	2.469e4	235.1072	1.453e4	233.1542	1.483e4	237.5798	9.846e2	237.5809	1.007e3	240.0950	1.316e4	233.6364	9.620e1	234.1121	1.273e4	237.6170	1.082e3	234.6671	1.053e2	234.1455	1.699e4	232.1260	1.322e4	229.1296	4.589e4	239.1491	1.961e4	234.5660	4.354e1	234.1440	1.242e4	232.1078	1.287e4	237.0273
	234.1288	2.144e4	233.1156	2.764e4	235.5890	1.681e2	235.0872	1.928e4	232.0637	1.642e4	238.1585	4.745e4	234.1584	1.438e4	232.1173	1.387e4	236.0565	3.457e4	234.1106	1.207e4	238.1189	2.427e4	238.1229	2.336e4	241.0906	1.796e4	234.1409	1.475e4	235.0644	1.712e4	238.1552	2.045e4	235.1742	1.788e4	235.1325	1.517e4	232.6390	2.613e2	230.1292	2.227e4	239.6783	3.281e2	235.0724	1.410e4	235.1004	1.314e4	232.6254	6.684e1	237.5848
	235.1058	1.673e4	234.0881	1.603e4	236.0967	3.151e4	236.0780	4.932e4	232.6069	9.754e2	238.6609	3.646e1	235.1046	1.645e4	232.6452	2.096e2	237.0392	3.781e4	235.0646	1.663e4	238.6250	1.519e2	238.6305	1.095e2	242.0388	1.137e4	235.1014	1.633e4	236.0496	5.846e4	238.6686	8.327e1	236.1102	2.125e4	236.0966	2.166e4	233.1568	1.730e4	231.1258	2.592e4	240.2094	1.421e4	236.0514	3.592e4	236.0496	3.480e4	233.1432	1.466e4	238.1285
	236.0846	2.580e4	235.0877	1.931e4	237.0592	3.776e4	237.0616	4.804e4	233.1459	1.629e4	239.1630	2.032e4	236.0558	5.580e4	233.1611	1.531e4	237.5961	1.346e3	236.0480	5.758e4	239.1323	1.541e4	239.1365	1.459e4	242.5566	1.377e2	236.0541	4.931e4	237.0235	5.518e4	239.1734	1.337e4	237.0631	2.645e4	237.0778	2.607e4	234.1146	1.344e4	232.1218	1.408e4	241.1305	1.570e4	237.0285	3.701e4	237.0305	3.644e4	233.6451	2.430e1	239.1276
	237.0704	3.027e4	236.0751	3.046e4	237.6112	1.503e3	237.6061	1.882e3	234.1111	1.345e4	240.1384	1.339e4	237.0263	5.450e4	234.1124	1.227e4	238.1455	3.726e4	237.0206	5.500e4	239.6722	3.261e2	239.6696	3.395e2	243.0724	1.412e4	237.0300	4.935e4	237.5740	1.219e3	239.6830	2.532e1	237.6173	1.356e3	237.6219	8.617e2	235.0914	1.663e4	233.1046	1.337e4	242.0845	1.153e4	237.5845	1.190e3	237.5856	1.106e3	234.1472	1.323e4	239.6640
	237.6149	1.172e3	237.0503	3.655e4	238.1559	2.938e4	238.1543	8.736e4	235.0804	1.568e4	241.0953	1.806e4	237.5827	1.464e3	235.0602	1.689e4	239.1538	1.831e4	237.5562	7.760e2	240.2016	1.420e4	240.2017	1.308e4	243.5877	1.448e2	237.5869	1.349e3	238.1121	3.254e4	240.1843	1.339e4	238.1585	2.200e4	238.1519	2.408e4	236.0618	2.803e4	234.0717	1.357e4	243.0720	1.339e4	238.1293	2.419e4	238.1291	2.534e4	235.1142	1.375e4	240.2013
	238.1541	2.112e4	237.5730	4.528e2	239.1635	1.681e4	239.1370	3.143e4	235.5850	7.089e1	242.0556	1.216e4	238.1250	3.089e4	236.0482	5.494e4	239.6818	2.284e2	238.0932	2.892e4	241.1503	1.995e4	241.1252	1.627e4	244.1290	2.018e4	238.1272	3.480e4	238.6262	2.517e2	241.1501	1.934e4	239.1531	1.412e4	238.6535	2.127e1	236.5706	2.345e2	234.5742	2.127e1	243.5952	4.289e2	238.6321	3.241e1	239.1414	1.551e4	236.0531	2.939e4	241.1593
	238.6660	1.666e2	238.0912	2.449e4	240.1711	1.677e4	239.6462	1.854e2	236.0903	3.353e4	242.5664	1.033e2	239.1441	1.873e4	237.0269	5.332e4	240.2041	1.451e4	238.6096	5.612e2	242.1397	1.097e4	242.0903	1.093e4	245.0924	3.031e4	238.6365	1.722e1	239.1350	1.876e4	241.6837	1.972e2	239.6759	3.883e2	239.1541	1.378e4	237.0797	3.737e4	235.0915	1.336e4	244.1275	2.492e4	239.1342	1.478e4	239.6872	7.291e1	237.0445	3.337e4	241.6681
	239.1744	1.411e4	239.0560	1.678e4	241.1232	2.716e4	240.1730	1.976e4	237.0447	3.652e4	243.0764	1.363e4	239.6737	2.046e2	237.5732	1.003e3	241.1607	1.856e4	239.1289	1.806e4	243.0821	1.420e4	243.0775	1.277e4	246.0780	1.558e4	239.1387	2.015e4	239.6826	2.370e2	242.1980	1.237e4	240.2047	1.463e4	239.6664	8.482e1	237.6142	1.161e3	236.0841	2.318e4	245.1017	3.305e4	239.6710	3.504e2	240.1964	1.368e4	237.5962	1.283e3	242.1786
	239.6819	6.886e1	239.6236	1.574e3	241.6618	3.405e2	241.1496	2.520e4	237.5786	6.587e2	243.5956	2.552e2	240.1881	1.628e4	238.1053	3.118e4	241.6698	8.506e1	239.6636	2.866e2	243.5945	2.035e2	243.5856	5.671e1	246.5811	1.215e1	239.6772	1.195e2	240.2047	1.633e4	243.1931	1.380e4	241.1676	1.958e4	240.1736	1.298e4	238.1565	7.667e4	237.0540	2.460e4	246.0913	1.709e4	240.2084	1.297e4	241.1589	1.851e4	238.1445	3.473e4	243.1321
	240.1875	1.487e4	240.1877	1.642e4	242.1751	1.540e4	242.1371	1.405e4	238.1167	3.138e4	244.1224	2.388e4	241.1312	2.587e4	238.6188	3.920e2	242.1778	1.175e4	240.1864	1.532e4	244.1063	1.460e4	244.0924	1.348e4	247.1012	1.428e4	240.1860	1.699e4	241.1524	2.344e4	244.1798	7.845e4	242.1367	1.128e4	241.1340	1.890e4	239.1502	2.823e4	237.6015	1.093e3	246.6316	9.007e2	241.1284	1.623e4	241.6667	6.481e1	239.1404	1.749e4	243.6520
	241.1518	2.195e4	241.1489	2.416e4	242.6830	4.020e1	243.0826	1.708e4	238.6215	1.347e2	245.1059	3.389e4	242.1315	1.268e4	239.1330	1.894e4	243.1435	1.331e4	241.1453	2.243e4	245.0623	3.026e4	245.0558	3.315e4	248.0944	1.141e4	241.1481	2.484e4	242.1388	1.250e4	245.1833	9.200e4	243.0859	1.292e4	241.6603	5.282e2	239.6591	1.519e2	238.1405	2.716e4	247.1758	3.512e4	242.0955	1.076e4	242.1729	1.092e4	239.6642	3.275e2	244.1575
	242.1395	1.231e4	241.6863	1.384e2	243.1865	1.575e4	243.6167	1.109e3	239.1272	1.808e4	246.0987	1.733e4	243.0644	1.604e4	239.6708	3.214e2	243.6577	6.076e0	242.1319	1.161e4	246.0478	1.396e4	246.0519	1.481e4	249.0952	4.124e4	241.6857	2.471e2	243.0738	1.681e4	246.1438	9.198e4	243.6335	1.458e3	242.1875	1.194e4	240.1667	1.626e4	239.1456	1.458e4	248.1623	1.646e4	243.0721	1.291e4	243.1323	1.399e4	240.1935	1.342e4	245.0792
	243.0923	1.456e4	242.1969	1.433e4	244.1805	7.378e4	244.1458	2.641e4	239.6302	2.835e1	246.6432	9.713e2	243.5703	8.608e1	240.1969	1.678e4	244.1587	1.930e4	243.0717	1.445e4	246.5650	2.726e2	246.6085	9.030e2	250.0745	1.675e4	242.2041	1.436e4	243.5765	4.152e1	247.1346	6.522e4	244.1776	5.286e4	243.1833	1.317e4	241.1573	1.942e4	240.1367	1.767e4	249.1332	5.222e4	244.0806	1.258e4	244.1113	1.114e4	241.1583	1.767e4	245.5970
	243.6313	1.584e3	243.1967	1.387e4	245.1725	5.467e4	245.1278	3.749e4	240.1315	2.139e4	247.1919	3.433e4	244.0780	1.544e4	241.1464	2.381e4	245.0972	3.071e4	243.6163	1.029e3	247.1017	1.354e4	247.1543	1.701e4	251.0729	1.687e4	243.1683	1.548e4	244.0817	1.583e4	248.1104	2.273e4	244.6802	5.831e0	244.1788	5.833e4	241.6760	5.873e1	241.1380	2.108e4	250.1392	1.960e4	245.0536	3.062e4	245.0502	2.857e4	241.6814	3.342e1	246.1069
	244.1767	8.950e4	244.1758	5.540e4	246.1433	6.366e4	246.1419	1.968e4	241.1160	2.842e4	248.1707	1.634e4	245.0471	3.693e4	241.6692	3.367e2	246.0845	1.564e4	244.1587	1.851e4	248.0951	1.176e4	248.1300	1.141e4	251.5762	1.722e1	243.6695	2.329e1	245.0503	3.775e4	249.0864	4.376e4	245.1812	7.054e4	245.1729	5.514e4	242.1909	1.230e4	241.6388	3.038e0	250.6426	5.193e1	245.5549	2.835e1	246.0425	1.325e4	242.1854	1.119e4	246.6578
	245.1771	8.721e4	245.1689	6.909e4	246.6496	2.141e2	246.6761	8.101e1	242.1082	1.894e4	249.1421	5.488e4	246.0425	1.693e4	242.1940	1.366e4	246.6286	1.053e3	245.0739	3.917e4	249.0876	4.378e4	249.1018	4.212e4	252.0839	1.185e4	244.1721	2.543e4	246.0462	1.661e4	250.0773	1.944e4	246.1409	9.670e4	246.1426	5.628e4	243.1533	1.449e4	242.1398	1.580e4	251.1456	2.125e4	246.0566	1.469e4	246.6013	9.542e2	243.1521	1.279e4	247.1672
	246.1424	9.159e4	246.1363	9.997e4	247.1543	4.800e4	247.1811	4.999e4	242.6366	7.875e2	250.1407	2.020e4	246.6085	1.300e3	243.1612	1.596e4	247.1810	2.618e4	245.5937	3.363e2	249.6067	5.641e2	250.0888	1.664e4	253.0932	1.487e4	245.1104	3.839e4	246.6111	1.262e3	250.5796	1.519e1	247.1207	4.742e4	246.6431	2.025e0	244.1345	2.313e4	243.1635	1.320e4	252.1250	1.196e4	246.6095	9.584e2	247.1530	1.368e4	244.1526	1.923e4	248.1429
	247.1385	6.862e4	247.1226	5.054e4	248.1210	2.093e4	248.1693	2.508e4	243.1650	1.529e4	250.6463	5.570e1	247.1663	1.887e4	244.1213	1.271e4	248.1495	1.418e4	246.1047	1.894e4	250.1260	1.796e4	251.0806	1.933e4	254.0857	2.777e4	246.0880	1.789e4	247.1629	1.628e4	251.0895	1.666e4	248.1004	2.084e4	247.1444	4.175e4	245.1266	3.698e4	243.6689	6.582e1	253.0765	1.733e4	247.1624	1.661e4	248.1231	1.089e4	245.1031	2.888e4	249.1025
	248.1057	2.455e4	248.1014	2.262e4	249.0769	6.415e4	249.1365	9.031e4	243.6718	9.114e0	251.1512	2.143e4	248.1284	1.295e4	245.0456	3.445e4	249.1133	5.188e4	246.6569	1.269e2	251.1286	1.809e4	252.0813	1.192e4	255.0710	2.190e4	246.6281	1.252e3	248.1286	1.240e4	252.0847	1.575e4	249.0791	4.336e4	248.1198	1.768e4	246.1333	1.789e4	244.1747	1.766e4	254.0759	2.382e4	248.1362	1.124e4	249.0913	3.973e4	246.0880	1.492e4	250.0898
	249.0842	4.870e4	249.0776	5.369e4	250.0682	2.395e4	250.1348	2.960e4	244.1738	2.162e4	252.1298	1.259e4	249.0902	6.220e4	246.0322	1.533e4	250.1145	1.992e4	247.1644	1.979e4	252.1277	1.149e4	253.0693	1.597e4	256.0414	3.695e4	247.1752	2.224e4	249.0851	5.430e4	252.5875	4.759e1	250.0754	2.007e4	249.0813	4.466e4	246.6670	1.742e2	245.1497	2.110e4	254.6360	1.650e3	249.1004	4.243e4	250.0764	1.635e4	246.6288	9.404e2	251.0790
	249.6128	1.067e3	250.0734	2.289e4	250.6315	2.160e3	250.6482	4.297e2	245.1583	2.143e4	253.0942	1.786e4	250.0777	2.294e4	246.6010	1.387e3	250.6265	2.704e2	248.1297	1.253e4	253.0875	1.638e4	253.5750	8.810e1	256.5428	3.038e0	248.1334	1.445e4	250.0659	2.114e4	253.0925	1.769e4	251.0821	1.663e4	250.0752	1.831e4	247.1794	4.966e4	246.1425	1.511e4	255.2119	2.740e4	250.0940	1.649e4	251.0676	1.879e4	247.1784	2.619e4	252.0797
	250.1414	2.183e4	251.0895	1.834e4	251.1965	1.994e4	251.1635	2.881e4	246.1441	1.705e4	254.0858	2.613e4	250.5871	2.592e2	247.1607	1.551e4	251.1389	2.171e4	249.0912	5.396e4	254.0802	2.871e4	254.0833	2.550e4	257.0446	2.163e4	249.0852	5.536e4	251.0600	2.249e4	254.0868	2.656e4	252.0901	1.599e4	250.6306	1.473e3	248.1720	2.221e4	246.6653	1.215e1	256.1375	2.377e4	251.0854	1.892e4	252.0724	1.221e4	248.1418	1.382e4	253.0723
	251.1369	1.586e4	251.5916	2.200e1	252.1615	1.617e4	251.6745	3.504e2	246.6642	3.139e1	254.5934	1.205e2	251.0941	2.348e4	248.1315	1.235e4	252.1191	1.242e4	250.0753	2.099e4	254.6273	1.053e3	254.6263	1.213e3	257.5512	5.975e1	250.0741	2.201e4	251.5667	9.013e1	254.6408	1.501e3	252.5941	8.832e1	251.1822	1.628e4	249.1539	7.405e4	247.1671	1.410e4	256.6735	4.091e2	252.0888	1.190e4	253.0830	1.626e4	249.1147	4.800e4	253.5766
	252.0818	1.649e4	252.0962	1.766e4	253.1033	1.995e4	252.1906	1.702e4	247.1670	1.499e4	255.1140	2.763e4	252.1034	1.460e4	249.0877	5.349e4	253.0812	1.798e4	251.0690	2.339e4	255.1766	2.149e4	255.1719	2.038e4	258.0572	3.119e4	250.5749	2.025e0	252.0777	1.443e4	255.2018	1.746e4	253.0996	1.692e4	252.1563	1.319e4	250.1499	2.525e4	248.1313	1.211e4	257.1963	1.858e4	253.0755	1.580e4	254.0833	2.657e4	250.0952	1.802e4	254.0803
	253.0919	1.895e4	253.0947	1.879e4	254.0833	4.122e4	253.1646	1.970e4	248.1249	1.389e4	256.0533	2.529e4	253.0828	1.931e4	250.0743	2.092e4	253.5829	3.899e1	251.5737	1.033e2	256.0562	3.141e4	256.0545	2.928e4	258.5604	1.215e1	251.0762	2.318e4	253.0793	1.911e4	255.7168	2.139e2	254.0907	2.702e4	253.0972	1.628e4	250.6577	1.289e2	249.0868	4.145e4	258.1192	2.002e4	253.5777	4.354e1	254.6229	1.019e3	251.1028	2.181e4	254.6180
	254.0913	2.990e4	254.0866	3.428e4	254.6326	1.644e3	254.1438	3.719e4	249.0809	6.213e4	257.0465	1.843e4	254.0821	3.712e4	251.0618	2.189e4	254.0850	2.691e4	252.0856	1.454e4	256.5851	4.382e2	256.5746	3.447e2	259.0636	1.720e4	252.0812	1.558e4	253.5806	1.013e1	256.2421	1.619e4	254.6442	1.483e3	254.0766	2.817e4	251.1634	2.571e4	250.0804	1.889e4	259.1053	1.504e4	254.0832	2.540e4	255.1669	2.008e4	251.6034	1.316e1	255.1607
	254.6424	1.586e3	254.6397	1.648e3	255.1861	2.287e4	254.6783	3.177e2	249.5820	1.275e1	258.0391	2.197e4	254.6311	1.557e3	251.5716	1.701e2	254.6244	1.237e3	253.0818	1.895e4	257.1084	2.016e4	257.0957	1.976e4	259.5695	3.342e1	253.0838	1.958e4	254.0821	3.547e4	257.1911	1.492e4	255.2020	1.830e4	254.6317	1.437e3	251.6774	1.316e1	250.5859	1.132e2	260.0632	1.515e4	254.6325	1.319e3	256.0509	3.164e4	252.1051	1.272e4	256.0536
	255.2026	1.967e4	255.1932	2.122e4	255.7114	3.769e2	255.1961	4.419e4	250.0829	2.484e4	258.5504	1.205e2	255.1810	2.525e4	252.0816	1.435e4	255.1634	2.489e4	254.0793	3.285e4	258.0378	2.412e4	258.0410	2.300e4	260.0805	1.548e4	254.0799	3.525e4	254.6269	1.432e3	258.1438	9.298e4	255.7320	2.013e2	255.1852	1.783e4	252.1814	1.419e4	251.1063	1.831e4	260.5727	1.101e2	255.1846	2.088e4	256.5724	3.362e2	253.0870	1.710e4	256.5821
	255.7248	2.964e2	255.7312	1.452e2	256.2366	1.948e4	256.1492	3.059e4	250.6412	1.464e3	259.0766	1.709e4	256.0526	3.402e4	253.0773	1.954e4	256.0563	2.373e4	254.6210	1.391e3	258.5706	4.719e2	258.5898	9.661e2	260.5818	5.063e0	254.6169	1.265e3	255.1788	2.530e4	259.1263	3.050e4	256.2473	1.761e4	255.7108	3.210e2	253.1542	1.784e4	252.1011	1.350e4	261.0873	2.871e4	256.0631	2.907e4	257.0941	2.002e4	254.0815	2.415e4	257.1077
	256.2483	1.790e4	256.2439	1.920e4	257.1823	1.754e4	257.1298	1.888e4	251.1773	2.100e4	260.0843	1.536e4	256.5760	4.711e2	253.5810	3.949e1	256.5659	1.560e2	255.1602	2.295e4	259.0953	1.635e4	259.1308	1.636e4	261.0835	2.409e4	255.1562	2.584e4	256.0489	3.741e4	259.6460	9.022e2	257.1819	1.539e4	256.2367	1.556e4	254.1500	2.495e4	253.0937	1.553e4	262.0498	1.265e4	256.5833	3.744e2	258.0365	2.439e4	254.6251	1.253e3	258.0555
	257.1894	1.635e4	257.1773	1.672e4	258.1432	8.892e4	258.0519	2.259e4	252.1488	1.533e4	261.0924	3.064e4	257.0984	2.405e4	254.0833	3.583e4	257.0772	1.867e4	256.0510	2.724e4	260.0695	1.286e4	260.0788	1.216e4	262.0601	1.122e4	256.0555	2.645e4	256.5715	4.291e2	260.1682	6.367e4	258.1397	1.145e5	257.1837	1.485e4	254.6744	3.325e2	254.0865	2.977e4	262.6147	1.369e3	257.1087	2.053e4	258.5876	8.564e2	255.1676	2.356e4	258.5611
	258.1421	1.002e5	258.1349	1.212e5	259.1234	3.186e4	258.5643	2.067e2	253.1049	1.803e4	262.0597	1.321e4	258.0420	2.749e4	254.6183	1.125e3	258.0306	2.013e4	256.5633	1.934e2	261.0542	2.474e4	261.0468	2.389e4	262.5835	2.208e2	256.5678	1.840e2	257.0969	2.359e4	261.1559	9.880e4	259.1161	3.510e4	258.1442	7.284e4	255.1980	4.151e4	254.6336	1.356e3	263.1700	4.286e4	258.0402	2.271e4	259.1239	1.612e4	256.0579	2.261e4	259.0673
	259.1251	3.359e4	259.1073	3.746e4	259.6486	1.129e3	259.0784	1.853e4	254.0870	4.291e4	262.6272	1.374e3	258.5564	2.669e2	255.1568	2.406e4	258.5546	3.771e2	257.0778	2.256e4	261.5588	8.000e1	262.0334	1.143e4	263.1050	1.875e4	257.0818	2.203e4	258.0364	2.879e4	262.1318	2.881e4	259.6364	6.805e2	259.1402	2.857e4	256.1510	2.524e4	255.1918	2.099e4	264.1730	1.855e4	258.5768	6.405e2	260.0812	1.160e4	256.5632	5.975e1	260.0380
	259.6476	9.738e2	259.6308	8.759e2	260.1775	5.707e4	260.0645	1.646e4	254.6325	1.484e3	263.1793	4.161e4	259.0710	1.892e4	256.0472	3.443e4	259.0760	1.711e4	258.0334	2.337e4	262.0637	1.247e4	262.6015	9.643e2	264.0774	1.166e4	258.0484	2.435e4	258.5510	1.754e2	263.1409	6.515e4	260.1590	3.958e4	259.6624	2.690e2	256.6749	5.278e2	256.1367	1.309e4	265.1660	5.411e4	259.1124	1.639e4	261.0547	2.243e4	257.0759	1.828e4	260.5462
	260.1679	6.351e4	260.1497	4.203e4	261.1636	8.451e4	260.5788	2.327e2	255.1884	2.489e4	264.1369	1.674e4	260.0412	1.461e4	256.5667	3.616e2	260.0600	1.505e4	258.5461	1.799e2	262.6170	8.911e1	263.1474	2.513e4	265.0331	5.431e4	258.5544	9.382e1	259.0627	1.862e4	263.6540	6.302e2	261.1533	6.697e4	260.1727	4.694e4	257.2029	1.907e4	257.0737	1.717e4	266.1003	3.995e4	260.0678	1.162e4	262.0379	1.157e4	258.0318	1.889e4	261.0538
	261.1618	1.101e5	261.1457	7.259e4	262.1295	2.482e4	261.0911	3.368e4	256.1389	1.543e4	265.0646	6.500e4	261.0398	3.226e4	257.0907	2.200e4	260.5605	4.051e0	259.0613	1.807e4	263.1207	1.984e4	264.1586	1.322e4	265.5502	1.088e2	259.0636	1.901e4	260.0365	1.543e4	264.1674	3.717e4	262.1357	2.208e4	261.1589	7.085e4	258.1347	1.774e4	257.5834	1.475e2	266.6380	1.402e3	261.0475	2.324e4	262.5987	9.472e2	258.5568	3.959e2	262.0334
	262.1364	3.144e4	262.1189	2.348e4	263.1359	4.908e4	262.0531	1.548e4	257.0634	1.913e4	266.0585	4.161e4	262.0221	1.397e4	258.0346	2.703e4	261.0640	2.692e4	260.0337	1.528e4	264.1082	1.199e4	265.1611	6.365e4	266.0581	4.887e4	259.5655	2.633e1	260.5404	4.152e1	264.7196	6.152e2	262.6410	2.209e2	262.1303	2.113e4	259.1497	1.715e4	258.0939	2.438e4	267.1861	4.845e4	262.0302	1.141e4	263.1404	1.984e4	259.0818	1.615e4	262.5967
	263.1397	6.779e4	262.6422	4.954e2	263.6516	7.365e2	262.6155	1.803e3	257.5835	3.928e2	266.6000	8.230e2	262.5687	5.594e2	258.5418	5.510e1	262.0307	1.272e4	260.5369	4.456e1	265.1092	5.218e4	266.1267	4.345e4	266.5648	8.797e1	260.0787	1.952e4	261.0435	3.140e4	265.2575	4.421e4	263.1468	7.275e4	262.6406	3.239e2	260.1402	1.416e4	259.0836	1.667e4	268.1716	2.371e4	262.6022	1.044e3	264.1003	1.108e4	260.0585	1.451e4	263.1393
	263.6470	3.867e2	263.1532	7.349e4	264.1699	3.257e4	263.1722	6.990e4	258.1005	2.820e4	267.1396	4.931e4	263.1131	2.728e4	259.0497	1.781e4	262.6075	1.378e3	261.0432	3.317e4	266.0799	4.563e4	266.6592	8.958e2	267.0817	3.606e4	261.0666	3.471e4	262.0245	1.398e4	266.2496	2.183e4	264.1290	3.385e4	263.1504	4.484e4	261.1333	3.118e4	260.0822	1.438e4	268.6904	2.419e2	263.1511	2.272e4	265.0614	4.423e4	260.5631	4.861e1	263.6487
	264.1554	3.789e4	264.1610	3.483e4	264.7313	7.464e2	263.6831	1.100e2	259.0863	1.833e4	267.6422	9.494e1	263.6402	8.945e2	260.0143	1.473e4	263.1600	3.501e4	262.0235	1.423e4	266.6103	9.254e2	267.1984	3.833e4	267.5870	1.063e2	262.0294	1.485e4	262.5887	1.007e3	267.2217	2.731e4	264.6470	8.287e2	263.6579	2.438e2	261.6591	5.151e1	261.1038	1.940e4	269.2101	2.644e4	264.1684	1.253e4	266.0583	4.204e4	261.0678	2.452e4	264.1549
	264.7042	1.308e3	264.6868	8.054e2	265.2868	4.160e4	264.1872	2.666e4	260.0906	1.617e4	268.1447	2.550e4	264.1710	1.460e4	260.5290	1.553e2	263.6784	2.134e2	262.5945	1.230e3	267.1408	3.708e4	268.1617	2.195e4	268.0927	2.278e4	262.6014	1.459e3	263.1270	2.491e4	267.7242	2.965e1	265.1946	3.870e4	264.1640	2.885e4	262.1615	1.402e4	261.6365	8.210e2	270.1442	1.224e4	264.6748	1.124e2	266.5965	6.818e2	262.0394	1.203e4	264.6672
	265.2611	4.795e4	265.2149	4.160e4	266.2559	2.366e4	264.7058	1.934e2	261.1075	2.089e4	268.6939	4.040e2	265.1697	7.913e4	261.0468	2.969e4	264.1895	1.654e4	263.1354	2.941e4	268.1274	2.266e4	268.6826	2.826e2	268.6462	1.118e3	263.1471	3.010e4	264.0916	1.207e4	268.2273	1.798e4	265.6990	8.131e1	264.7084	3.915e2	262.6705	7.089e0	262.1755	1.222e4	271.0727	3.872e4	265.1810	6.197e4	267.1228	3.769e4	262.6104	1.257e3	265.1729
	266.2553	2.337e4	265.7166	3.443e1	267.2039	3.357e4	265.2180	9.011e4	262.1029	1.376e4	269.2156	2.750e4	266.1315	5.509e4	262.0281	1.357e4	265.1872	6.816e4	264.1493	1.509e4	268.6587	6.975e2	269.2064	3.014e4	269.1992	2.180e4	263.6708	2.121e2	264.9955	5.482e4	269.2083	2.603e4	266.2182	2.044e4	265.2371	3.295e4	263.1723	7.257e4	262.6797	3.646e1	271.5746	2.734e1	266.1347	4.342e4	268.1144	2.197e4	263.1661	3.427e4	266.1412
	267.2228	3.010e4	266.2201	2.213e4	267.7130	1.164e2	266.1874	4.430e4	262.6476	1.375e3	270.1662	1.328e4	266.6571	8.218e2	262.5520	2.876e2	266.1621	3.852e4	265.1435	8.028e4	269.1980	2.522e4	270.1451	1.375e4	270.2034	1.372e4	264.1786	1.751e4	265.8686	6.845e4	270.2085	3.182e4	267.1978	2.959e4	266.2218	1.926e4	264.1755	2.563e4	263.1816	1.677e4	272.0762	1.785e4	266.6652	7.223e2	268.6500	8.899e2	263.6762	5.216e1	266.6721
	268.2145	1.843e4	267.1833	3.298e4	268.2204	2.160e4	266.6914	5.468e1	263.2076	1.728e4	271.0951	3.994e4	267.1860	5.154e4	263.0850	2.263e4	266.6807	3.493e2	266.1240	4.804e4	270.1423	1.244e4	271.0856	2.197e4	271.1905	1.485e4	265.1844	6.772e4	266.4324	9.871e2	270.7143	5.310e1	268.1707	1.702e4	267.1912	2.545e4	264.6909	3.804e2	263.7078	1.256e2	272.5935	3.050e2	267.2004	4.028e4	269.2007	2.490e4	264.1786	1.631e4	267.2021
	269.1591	2.780e4	267.7016	2.461e2	269.1844	3.473e4	267.1955	8.630e4	264.2159	1.427e4	272.0936	1.872e4	268.1568	2.866e4	264.0500	1.303e4	267.1999	4.695e4	266.6537	9.024e2	271.0938	1.736e4	272.0738	1.358e4	271.7035	4.253e1	266.1616	4.163e4	266.9925	4.727e4	271.2202	2.032e4	269.1302	2.837e4	268.1967	1.665e4	265.2088	8.196e4	264.2186	1.283e4	273.1067	3.228e4	268.1576	2.238e4	270.1879	1.272e4	264.6795	9.114e0	268.1650
	270.1602	3.522e4	268.2147	2.085e4	269.6938	2.132e2	268.1843	3.254e4	264.7654	4.324e2	272.5985	7.899e1	268.6787	3.673e2	264.9965	5.147e4	268.1822	2.342e4	267.1885	4.930e4	272.1031	1.600e4	273.0677	3.177e4	272.2082	1.810e4	266.6818	2.472e2	267.9442	3.308e4	272.2122	1.168e5	269.6592	1.866e3	269.1501	2.601e4	266.1773	3.876e4	264.7605	2.218e2	274.0979	1.804e4	268.6793	3.162e2	271.1734	1.663e4	265.1806	5.815e4	268.6883
	270.6841	1.109e3	269.1826	3.238e4	270.2062	3.401e4	268.6963	2.319e2	265.3143	4.303e4	273.1092	3.343e4	269.2027	3.590e4	265.8946	5.645e4	268.7036	1.073e2	268.1643	2.618e4	273.0911	3.295e4	274.0403	1.824e4	273.1155	2.577e4	267.1912	4.767e4	268.5618	4.011e3	273.1721	4.865e4	270.2006	4.391e4	270.1588	2.727e4	266.6902	1.285e2	265.2870	4.102e4	274.6453	4.417e2	269.2049	2.942e4	272.1287	1.195e4	266.1381	3.622e4	269.2111
	271.2195	2.196e4	269.6912	3.237e2	270.7096	2.293e1	269.2087	4.841e4	266.2679	2.485e4	274.0800	1.823e4	270.1640	1.707e4	266.5187	7.231e3	269.2112	4.473e4	268.6863	3.072e2	274.0636	1.851e4	274.5865	5.698e2	274.0827	1.723e4	268.1832	2.568e4	269.2038	3.065e4	274.1396	4.247e4	271.2098	2.283e4	270.6795	8.438e2	267.1974	8.009e4	266.2681	2.124e4	275.1637	4.346e4	270.1458	1.295e4	273.0764	3.077e4	266.6602	5.914e2	270.1768
	272.2122	1.319e5	270.1996	4.764e4	271.2117	2.449e4	270.1520	1.830e4	267.2070	4.310e4	274.6322	1.238e3	271.1099	2.488e4	267.1603	4.429e4	270.1572	1.734e4	269.2085	4.566e4	274.5843	2.643e2	275.1171	2.430e4	275.0757	1.949e4	268.7043	7.190e1	270.1494	1.476e4	274.6650	1.491e3	271.7107	2.025e0	271.2074	2.049e4	268.1791	2.858e4	267.2271	3.503e4	275.6735	3.342e1	271.0864	2.220e4	274.0444	1.736e4	267.1859	4.495e4	271.1253
	273.1871	5.554e4	270.7066	1.494e2	272.2102	9.679e4	271.0712	3.673e4	267.7078	1.114e1	275.1728	4.165e4	272.0882	1.519e4	268.1571	2.560e4	271.0759	3.718e4	270.1884	1.942e4	275.0977	2.439e4	276.1128	1.289e4	275.5799	4.557e1	269.2102	3.647e4	271.1093	1.991e4	275.2040	5.517e4	272.2123	7.992e4	271.7091	3.038e0	268.6927	2.652e2	268.2115	1.879e4	276.1761	1.750e4	272.0728	1.306e4	274.5808	5.109e2	268.1705	2.278e4	272.0971
	274.1741	4.507e4	271.2127	2.492e4	273.1975	6.183e4	272.0594	1.991e4	268.2089	2.204e4	276.1678	1.736e4	273.0664	4.107e4	268.6840	2.583e2	272.0663	1.675e4	271.1549	2.232e4	276.0933	1.317e4	276.6399	5.836e2	276.0843	1.225e4	270.1533	1.681e4	272.0997	1.674e4	275.7102	9.404e1	273.1693	3.544e4	272.2098	7.428e4	269.2080	4.193e4	268.7123	1.519e1	277.1862	2.168e4	273.0722	3.086e4	275.1075	2.423e4	268.6935	2.738e2	273.0690
	274.6872	4.633e2	272.2125	8.608e4	274.1845	4.004e4	272.6116	1.522e3	268.7108	1.114e1	276.6819	2.980e2	274.0344	2.176e4	269.2020	2.810e4	272.5808	2.481e2	272.1203	1.444e4	276.6270	7.023e2	277.1627	1.716e4	276.5919	7.392e1	271.0969	2.313e4	273.0868	4.255e4	276.2152	2.578e4	274.1155	2.926e4	273.1981	5.288e4	270.1508	1.482e4	269.2143	6.291e4	278.1608	1.322e4	274.0393	1.727e4	275.6411	3.646e1	269.2136	4.372e4	274.0400
	275.2031	6.257e4	273.1659	3.877e4	274.6965	1.953e2	273.1493	3.797e4	269.2133	7.112e4	277.1955	2.164e4	274.5753	6.277e2	270.1886	1.524e4	273.0958	3.391e4	273.0619	3.963e4	277.1591	1.681e4	278.1427	1.189e4	277.1043	1.478e4	271.6491	2.002e3	274.0490	2.219e4	277.1700	1.887e4	274.6591	2.039e3	274.1860	3.272e4	271.0772	4.011e4	270.1670	2.142e4	279.1339	8.240e4	274.5805	5.707e2	276.1420	1.331e4	270.1639	1.659e4	274.5912
	275.7098	6.380e1	274.1132	3.159e4	275.2031	7.140e4	274.1269	1.758e4	270.1619	2.677e4	278.1756	1.348e4	275.1031	2.894e4	271.1711	1.879e4	274.0866	1.873e4	274.0298	2.208e4	278.1305	1.220e4	279.1296	8.048e4	278.0762	1.130e4	272.2089	2.899e4	274.5896	8.415e2	278.1023	2.274e4	275.2116	4.379e4	274.6944	1.693e2	272.0572	1.669e4	271.0892	2.415e4	280.1252	2.654e4	275.1096	2.482e4	276.6658	2.025e0	271.0804	3.761e4	275.1208
	276.2117	2.792e4	274.6578	2.233e3	276.2024	2.939e4	274.6500	6.748e2	271.0809	2.705e4	279.1488	8.771e4	276.0856	1.551e4	272.1219	1.363e4	274.6409	1.762e2	274.5613	3.880e2	279.1268	8.351e4	280.1158	2.548e4	278.6068	4.922e2	273.1451	4.218e4	275.1187	2.913e4	278.6317	2.444e1	276.1628	2.116e4	275.2016	6.063e4	272.6114	1.376e3	271.6302	1.241e3	280.6537	7.831e2	276.0900	1.287e4	277.1664	1.704e4	272.0691	1.597e4	276.1405
	277.1635	2.015e4	275.2090	4.859e4	276.7095	1.514e2	275.1755	5.242e4	271.6224	1.344e3	280.1491	2.810e4	276.6242	8.950e2	273.0739	3.645e4	275.1510	3.574e4	275.0889	2.704e4	280.1273	2.680e4	280.6171	1.823e1	279.1315	7.648e4	274.1142	2.323e4	276.1046	1.531e4	279.1329	1.008e5	277.1041	2.144e4	276.2090	2.467e4	273.1467	3.574e4	272.1855	2.270e4	281.1842	2.588e4	276.6289	8.574e2	278.1436	1.164e4	272.5911	3.935e2	276.6646
	278.0749	2.302e4	275.7118	3.812e1	277.2155	2.860e4	276.1754	2.088e4	272.1711	2.695e4	280.6834	4.268e2	277.1576	2.032e4	274.0421	2.011e4	276.1455	1.631e4	276.0740	1.525e4	281.1396	1.686e4	281.1243	1.842e4	280.1150	2.415e4	274.6247	3.560e2	276.6309	8.144e2	280.1090	3.547e4	278.0748	2.036e4	277.1715	2.136e4	274.1132	1.567e4	273.1421	1.767e4	282.1538	2.109e4	277.1698	1.687e4	279.1277	7.991e4	273.1063	3.188e4	277.1674
	278.6102	8.974e2	276.2133	2.599e4	278.1417	2.297e4	277.1735	2.860e4	273.1722	2.182e4	281.2025	2.603e4	278.1140	1.556e4	274.5633	2.780e2	276.6564	2.025e1	276.6228	1.170e3	282.1255	2.538e4	282.0918	2.734e4	281.1210	1.606e4	275.1352	3.113e4	277.1606	2.021e4	281.0873	2.417e4	278.6079	7.431e2	278.0833	2.062e4	274.6366	8.025e2	274.0645	1.450e4	282.6707	1.985e2	278.1456	1.122e4	280.1227	2.589e4	274.0977	1.739e4	278.1497
	279.1316	1.045e5	277.1567	2.011e4	279.1290	1.037e5	278.1535	1.745e4	274.1646	1.579e4	282.1508	2.142e4	278.6266	3.342e1	275.0892	2.580e4	277.1719	2.181e4	277.1645	1.958e4	282.6446	3.939e2	282.6079	3.369e2	282.1140	2.126e4	276.1086	1.529e4	278.1019	1.518e4	281.6535	2.482e3	279.1290	9.547e4	278.6097	6.566e2	275.1674	5.687e4	274.5819	2.394e2	283.1836	2.251e4	279.1290	7.853e4	280.6363	2.963e2	274.6411	3.431e2	279.1306
	280.1168	3.880e4	278.0562	2.358e4	280.1132	3.745e4	279.1365	1.068e5	274.6660	4.354e1	283.1600	2.317e4	279.1290	8.673e4	276.0824	1.470e4	278.1492	1.362e4	278.1293	1.533e4	283.1625	1.950e4	283.1349	2.199e4	282.6313	3.747e2	277.0975	2.072e4	278.6142	3.558e2	282.2292	1.746e4	279.6382	4.493e2	279.1292	9.459e4	276.1666	1.926e4	275.0963	1.664e4	284.1446	1.482e4	280.1210	2.475e4	281.1480	1.720e4	275.1551	3.644e4	280.1195
	281.1111	2.515e4	278.5986	9.796e2	281.0971	2.157e4	280.1359	3.456e4	275.1679	1.762e4	284.1220	1.580e4	280.1171	2.727e4	276.6190	8.795e2	279.1280	8.669e4	279.1279	8.518e4	284.1396	1.616e4	284.0926	1.624e4	283.1460	1.831e4	278.0450	1.691e4	279.1268	8.430e4	283.1881	1.557e4	280.1485	3.837e4	280.1180	3.346e4	276.6725	3.848e1	276.0889	1.268e4	285.1493	1.545e4	280.6291	1.732e2	282.1327	2.660e4	276.1582	1.596e4	280.6240
	281.6604	2.376e3	279.1272	9.967e4	281.6580	2.539e3	280.6671	6.463e2	276.1233	1.348e4	285.1173	1.526e4	280.6204	6.582e1	277.1500	1.964e4	280.1221	2.804e4	280.1118	2.721e4	284.6670	5.772e1	284.6320	7.225e2	284.1145	1.439e4	278.5955	1.035e3	280.1235	2.767e4	284.1322	2.171e4	280.6997	3.066e2	280.6499	1.263e3	277.1744	2.735e4	276.6372	1.134e3	285.6762	5.572e2	281.1392	1.817e4	283.1476	2.106e4	276.6697	1.691e2	281.1306
	282.2334	1.888e4	280.1182	3.859e4	282.2405	1.865e4	281.1902	3.976e4	277.0891	1.775e4	285.6210	8.306e1	281.1325	2.040e4	278.1082	1.549e4	280.6271	1.490e2	280.6140	5.266e1	285.1714	1.325e4	285.1666	1.383e4	284.6178	3.848e1	279.1279	9.123e4	280.6266	5.975e1	285.1329	1.939e4	281.2108	1.976e4	281.1802	1.923e4	278.1616	1.450e4	277.1869	1.582e4	286.2090	1.496e4	282.1058	2.690e4	284.1199	1.543e4	277.1803	2.160e4	282.0818
	283.1732	1.636e4	280.6622	2.159e3	283.1901	1.678e4	282.1758	2.136e4	278.0306	1.732e4	286.1250	1.571e4	282.1127	3.077e4	278.6234	5.032e1	281.1367	2.350e4	281.1215	2.104e4	285.6920	3.646e1	285.6852	8.101e0	285.1245	1.310e4	280.1230	3.111e4	281.1282	1.779e4	285.6742	2.083e3	282.1696	1.461e4	281.7026	3.047e2	279.1375	9.780e4	278.1416	1.209e4	287.1883	1.225e4	282.6298	5.124e2	284.6464	2.441e2	278.1556	1.339e4	282.6112
	284.1091	2.417e4	281.2135	2.059e4	284.1167	2.509e4	282.6818	1.246e2	278.5860	8.561e2	287.1103	1.292e4	282.6407	7.612e2	279.1264	8.617e4	282.1146	2.502e4	282.0837	2.950e4	286.1954	1.617e4	286.1880	1.396e4	286.1346	1.848e4	281.1181	2.305e4	282.1059	2.941e4	286.2215	1.000e5	283.1040	1.745e4	282.2252	1.567e4	280.1363	3.077e4	279.1263	8.461e4	288.1757	1.451e4	283.1532	2.244e4	285.1630	1.334e4	279.1310	8.377e4	283.1406
	285.1101	2.223e4	282.1728	1.655e4	285.1135	2.283e4	283.1890	3.409e4	279.1221	9.025e4	287.6132	3.848e1	283.1714	2.414e4	280.1245	2.810e4	282.6424	7.392e2	282.6184	1.036e3	287.1833	1.348e4	287.1661	1.139e4	287.1167	1.305e4	282.1064	2.481e4	282.6292	6.997e2	287.1843	3.220e4	284.1093	2.271e4	283.1866	1.410e4	280.6656	3.713e2	279.6328	4.557e1	289.1444	2.287e4	284.1179	1.614e4	285.6688	6.886e1	280.1183	2.660e4	284.1122
	285.6608	2.898e3	283.1053	1.877e4	285.6626	2.488e3	284.1673	2.495e4	280.1098	3.026e4	288.1230	1.520e4	284.1447	2.044e4	281.1239	1.835e4	283.1771	2.318e4	283.1550	2.417e4	288.1834	1.356e4	288.1429	1.287e4	288.1059	1.520e4	282.6399	1.177e3	283.1570	2.320e4	288.1609	4.349e4	285.1120	2.426e4	284.1185	1.966e4	281.1838	3.873e4	280.1356	2.821e4	289.6627	3.603e2	284.6477	3.134e2	286.1762	1.302e4	281.1253	2.420e4	284.6331
	286.2206	1.033e5	284.1042	2.522e4	286.2170	7.089e4	284.6826	2.258e2	281.1098	2.264e4	288.6397	3.654e2	284.6719	1.175e2	282.1190	2.996e4	284.1331	1.622e4	284.1239	1.966e4	289.1582	2.032e4	288.6440	3.038e0	288.6065	7.089e0	283.1826	2.250e4	284.1280	1.882e4	288.6640	1.023e2	285.6667	2.723e3	285.1193	1.871e4	282.1507	2.020e4	281.1634	2.109e4	290.1823	1.492e4	285.1617	1.377e4	287.1684	1.253e4	282.1126	2.384e4	285.1447
	287.1892	3.317e4	284.6048	1.620e1	287.1808	2.676e4	285.1984	2.347e4	281.6572	1.435e3	289.1558	2.303e4	285.1788	1.586e4	282.6382	5.162e2	285.1398	1.542e4	284.6498	2.999e2	290.1273	1.250e4	289.1446	1.612e4	289.1076	1.639e4	284.1639	1.946e4	284.6606	3.212e2	289.1689	3.021e4	286.2184	7.842e4	285.6650	1.882e3	282.6649	2.815e2	281.6865	3.625e2	291.1687	2.944e4	285.6705	5.347e1	288.1629	1.225e4	282.6451	7.902e2	285.6700
	288.1654	4.775e4	285.1102	2.598e4	288.1616	3.740e4	286.2055	1.645e4	282.2250	1.801e4	290.1667	1.523e4	285.6936	2.633e1	283.1580	2.324e4	285.6613	4.724e2	285.1627	1.569e4	291.1215	1.955e4	290.1522	1.180e4	290.0836	1.467e4	284.6936	1.175e2	285.1778	1.534e4	289.6899	9.971e2	287.2152	2.713e4	286.2154	5.964e4	283.1794	3.260e4	282.2084	1.654e4	292.1129	1.507e4	286.1766	1.305e4	289.1569	2.007e4	283.1810	2.291e4	286.1855
	288.6814	6.932e2	285.6646	2.966e3	288.6760	6.521e2	287.2080	1.413e4	283.2133	2.513e4	290.6870	4.152e1	286.1950	1.625e4	284.1360	1.791e4	286.1868	1.405e4	285.6696	1.073e2	292.0721	1.406e4	291.1525	1.997e4	290.5958	1.023e2	285.1999	1.687e4	285.6950	7.089e1	290.2267	1.938e4	288.1971	3.009e4	287.1798	2.252e4	284.1617	1.862e4	283.2065	2.267e4	293.0090	1.463e5	287.1082	1.003e4	290.1266	1.187e4	284.1522	1.581e4	287.1654
	289.1978	3.264e4	286.2177	8.063e4	289.1954	3.841e4	288.2023	1.737e4	284.1827	2.051e4	291.1900	2.979e4	287.1107	1.181e4	284.6564	1.630e2	287.1827	1.230e4	286.1749	1.801e4	293.0079	2.371e5	292.0854	1.433e4	291.1058	1.607e4	285.7076	2.025e0	286.1989	1.846e4	291.2162	3.619e4	288.7036	5.888e1	288.1583	2.946e4	284.6807	1.752e2	284.1810	1.682e4	294.0097	4.943e4	288.0245	1.197e4	291.1232	1.867e4	284.6691	1.786e2	288.1346
	289.7173	1.710e2	287.2228	2.867e4	289.6987	4.561e1	289.1636	3.104e4	284.6979	1.448e2	292.1266	1.552e4	288.0346	1.530e4	285.1685	1.516e4	288.1715	1.415e4	287.1321	1.266e4	293.9963	7.253e4	293.0042	2.287e5	292.0633	1.496e4	286.2089	2.693e4	287.1788	1.565e4	292.2168	1.852e4	289.2067	2.305e4	288.6764	6.133e2	285.1932	1.942e4	284.6953	1.772e2	294.5189	1.205e2	289.0469	1.796e4	292.0786	1.333e4	285.1812	1.481e4	289.1344
	290.2274	2.052e4	288.2023	3.154e4	290.2025	2.106e4	289.6779	2.787e2	285.2060	1.787e4	293.0304	1.483e5	289.0361	2.082e4	285.6806	1.195e2	289.1654	2.089e4	288.0627	1.507e4	294.5024	2.867e2	293.9926	6.743e4	293.0264	2.169e5	287.1987	1.992e4	287.6796	1.924e1	293.1555	1.398e4	289.7167	1.862e2	289.1954	3.346e4	285.6971	6.481e1	285.2067	1.604e4	295.0286	1.119e5	289.6078	8.452e2	293.0060	2.161e5	286.1821	1.318e4	290.1118
	291.2131	4.096e4	288.7091	1.015e2	291.2019	5.675e4	290.1938	1.734e4	285.7079	3.038e0	294.0264	4.896e4	289.6027	1.035e3	286.1876	1.613e4	289.6812	6.501e1	289.0613	1.937e4	295.0066	1.593e5	294.4990	2.392e2	294.0203	6.718e4	288.1936	1.975e4	288.1804	1.582e4	294.0821	1.852e4	290.2306	1.891e4	290.2015	1.758e4	286.2003	1.339e4	285.7074	2.025e0	295.5539	7.109e2	290.1564	1.128e4	293.9990	6.806e4	287.1757	1.210e4	291.1252
	291.7150	3.377e1	289.2136	2.444e4	291.7086	2.976e1	291.1786	4.565e4	286.2093	2.237e4	294.5404	1.691e2	290.1508	1.318e4	287.1796	1.372e4	290.1864	1.416e4	289.6093	8.999e2	295.5263	7.345e2	295.0059	1.573e5	294.5243	5.975e1	289.1812	3.375e4	289.1540	2.570e4	294.6183	8.530e2	291.2155	2.883e4	291.1991	4.757e4	287.1927	1.264e4	286.2081	1.926e4	296.0800	3.829e4	291.1412	1.935e4	294.5031	2.435e2	288.1647	1.362e4	292.0733
	292.2180	2.031e4	290.1657	1.784e4	292.2098	2.364e4	292.1278	1.955e4	287.2087	1.510e4	295.0461	1.101e5	291.1442	2.308e4	288.1698	1.482e4	291.1776	3.232e4	290.1480	1.359e4	296.0433	5.196e4	295.5316	1.473e3	295.0273	1.461e5	290.1532	1.837e4	290.1246	1.477e4	295.1555	4.150e4	291.7299	1.972e2	292.1976	1.971e4	288.1861	1.492e4	287.1974	1.345e4	296.5824	1.215e1	292.0816	1.366e4	295.0091	1.502e5	289.1630	2.096e4	293.0046
	293.1529	1.528e4	291.1400	3.138e4	293.1656	1.866e4	293.0234	1.038e5	288.2095	1.717e4	295.5630	5.329e2	292.0801	1.607e4	289.1629	2.216e4	292.1147	1.604e4	290.6530	8.597e1	296.5534	3.978e1	296.0564	4.912e4	295.5282	1.013e0	291.1602	3.030e4	291.1266	2.521e4	295.6829	1.158e3	292.2494	1.914e4	292.7211	3.672e2	289.1665	3.130e4	288.1892	1.434e4	297.0869	4.383e4	293.0065	2.716e5	295.5224	6.232e2	289.6802	7.678e1	293.9953
	294.0831	2.020e4	292.1081	1.979e4	294.0920	2.289e4	293.5262	1.519e1	289.1867	1.760e4	296.0817	4.006e4	293.0050	3.102e5	290.1536	1.363e4	293.0154	1.303e5	291.1563	2.294e4	297.0572	5.271e4	297.0604	5.154e4	296.0287	4.696e4	292.0939	1.618e4	292.0737	1.695e4	296.2197	2.082e4	293.1660	1.406e4	293.2407	1.859e4	289.6809	5.367e1	289.1798	1.610e4	297.6216	9.177e2	294.0005	7.632e4	296.0382	4.748e4	290.1859	1.378e4	294.5009
	294.6351	1.514e3	293.0788	1.834e4	294.6293	9.868e2	294.0278	3.784e4	289.6936	1.316e1	296.5886	8.101e1	293.9978	9.337e4	291.1515	2.112e4	293.5177	3.138e1	292.0793	1.576e4	297.5955	5.998e2	297.5969	6.841e2	296.5473	3.681e2	293.0102	1.667e5	293.0049	3.030e5	296.7267	3.910e1	294.0944	2.076e4	294.1942	1.697e4	290.1841	1.603e4	290.1927	1.089e4	298.1628	1.800e4	294.5041	8.405e1	296.5524	1.601e2	291.1769	3.215e4	295.0084
	295.1674	4.441e4	293.5846	1.092e2	295.1680	4.562e4	294.5475	6.108e2	290.1950	1.294e4	297.1006	4.510e4	294.5020	1.129e2	292.0875	1.499e4	294.0208	4.490e4	293.0040	2.227e5	298.1324	1.992e4	298.1322	1.926e4	297.0665	5.021e4	294.0110	5.501e4	293.9945	8.855e4	297.2324	2.227e4	294.6432	1.384e3	295.1732	3.867e4	291.1788	4.211e4	291.1816	1.465e4	298.6773	2.350e2	295.0070	1.818e5	297.0607	5.084e4	292.1186	1.576e4	295.5164
	295.6920	7.262e2	294.0904	2.163e4	295.6854	6.760e2	295.0622	9.208e4	291.1898	1.590e4	297.6373	8.541e2	295.0049	2.129e5	293.0076	2.322e5	294.5302	1.187e2	293.9985	7.106e4	298.6378	1.049e2	298.6476	2.822e2	297.5723	7.019e1	294.5234	2.093e2	294.5040	4.777e2	297.7416	1.091e2	295.1767	6.602e4	295.6900	5.445e2	292.1280	1.731e4	292.1290	1.079e4	299.1924	3.797e4	295.5233	8.307e2	297.5995	9.038e2	293.0133	1.269e5	296.0336
	296.2194	2.330e4	294.6438	1.741e3	296.2107	2.570e4	295.5846	5.818e2	292.1289	1.186e4	298.1725	1.848e4	295.5313	1.314e3	294.0076	7.222e4	295.0354	1.023e5	294.5013	3.517e1	299.1549	2.141e4	299.1664	2.516e4	298.0816	1.982e4	295.0306	1.268e5	295.0095	2.080e5	298.2514	1.638e4	295.6982	3.704e2	296.2142	2.019e4	293.0257	9.281e4	293.1133	1.417e4	299.7070	1.154e2	296.0403	5.261e4	298.1388	1.909e4	294.0160	4.388e4	296.5352
	296.7266	8.790e1	295.1808	6.715e4	296.7216	1.479e2	296.0988	3.539e4	293.0920	1.515e4	299.2066	3.782e4	296.0480	6.919e4	294.5089	7.005e0	295.5641	8.454e2	295.0077	1.550e5	299.6773	3.466e2	299.6824	8.101e0	299.1178	2.028e4	295.5544	9.083e2	295.5233	7.017e2	299.2206	3.889e4	296.2111	2.792e4	296.7230	9.630e1	293.5299	4.243e1	293.6552	9.043e2	300.2126	2.147e4	296.5508	7.899e1	298.6515	1.923e2	294.5241	1.427e2	297.0540
	297.2322	2.455e4	295.6959	1.402e2	297.2339	2.909e4	296.6162	5.978e2	293.6287	9.814e2	299.7187	1.306e2	297.0525	7.046e4	295.0107	1.593e5	296.0961	4.010e4	295.5219	8.870e2	300.1989	1.907e4	300.1846	1.883e4	299.6339	2.663e2	296.0810	4.784e4	296.0403	6.307e4	299.7248	1.006e2	297.1879	2.219e4	297.2294	2.408e4	294.0335	3.357e4	294.1981	1.304e4	300.7167	2.916e1	297.0535	5.677e4	299.1649	2.126e4	295.0343	9.722e4	297.5982
	297.7407	2.835e1	296.2064	3.088e4	297.7349	3.785e0	297.1318	4.986e4	294.1687	1.476e4	300.2269	2.309e4	297.5803	9.682e2	295.5226	8.341e2	296.5999	5.726e1	296.0436	5.095e4	301.1627	1.877e4	301.1719	2.058e4	300.1695	1.791e4	296.5879	3.154e2	297.0406	6.658e4	300.2290	3.265e4	298.1437	1.908e4	297.7330	3.949e1	294.5523	2.026e2	295.1991	2.301e4	301.2187	5.268e4	297.5919	1.092e3	299.6849	2.564e1	295.5554	8.172e2	298.1389
	298.2462	1.774e4	296.7076	1.512e1	298.2359	1.883e4	297.6627	8.976e2	295.1895	2.504e4	300.7388	1.418e1	298.1158	2.757e4	296.0411	5.383e4	297.1055	4.349e4	296.5442	1.114e1	302.0253	3.520e4	302.0048	4.387e4	301.1541	1.632e4	297.0965	5.041e4	297.5887	1.408e3	301.2253	5.900e4	299.1788	3.342e4	298.2381	1.534e4	295.0672	8.430e4	295.7095	1.539e2	302.1017	3.712e4	298.1318	2.112e4	300.1880	1.714e4	296.0887	3.964e4	298.6516
	299.2224	4.171e4	297.2246	2.659e4	299.2130	4.750e4	298.1984	2.226e4	295.7029	1.921e2	301.2402	5.617e4	298.6263	4.083e2	296.5533	1.402e2	297.6212	4.803e2	297.0497	5.719e4	302.5506	6.605e2	302.5467	1.354e3	302.0558	3.275e4	297.6359	1.177e3	298.1376	2.498e4	302.2131	4.781e4	299.7019	1.238e3	299.2167	4.068e4	295.5848	4.158e2	296.2213	1.942e4	303.0828	5.791e4	298.6420	1.474e2	301.1470	1.614e4	296.5965	1.863e2	299.1656
	300.2325	3.558e4	298.1964	1.846e4	299.7251	5.304e1	299.1983	6.517e4	296.2155	2.389e4	302.1050	4.048e4	299.1438	3.051e4	297.0581	5.418e4	298.1495	1.852e4	297.5954	1.047e3	303.0688	5.426e4	303.0691	5.993e4	302.5663	1.387e2	298.1729	2.126e4	299.1369	2.668e4	303.1964	2.953e4	300.2380	3.013e4	299.7244	9.168e1	296.1022	3.003e4	296.7291	3.038e0	304.0829	2.512e4	299.1531	2.597e4	302.0076	3.413e4	297.1064	4.441e4	299.6765
	301.2242	7.541e4	299.1739	3.442e4	300.2277	3.468e4	299.7141	1.115e2	296.7256	1.114e2	303.0979	5.766e4	299.6638	3.725e2	297.6019	9.891e2	298.6685	3.801e2	298.1362	2.174e4	304.0687	2.303e4	304.0655	2.526e4	303.0787	5.225e4	298.6794	1.128e2	299.6613	4.688e2	304.1682	2.947e4	301.2280	5.096e4	300.2282	2.930e4	296.6194	4.639e2	297.2313	3.884e4	304.5949	2.183e2	299.6714	2.441e2	302.5262	2.127e2	297.6402	8.784e2	300.1845
	302.2119	5.363e4	299.7009	1.438e3	301.2221	8.927e4	300.2188	3.181e4	297.2351	4.346e4	304.0861	2.498e4	300.1887	2.363e4	298.1399	2.283e4	299.1878	3.678e4	298.6516	2.272e2	304.5836	2.182e2	304.5761	1.316e2	304.0747	2.315e4	299.1854	2.851e4	300.1924	2.138e4	304.6809	4.803e2	302.2170	4.472e4	301.2217	7.064e4	297.1406	4.781e4	298.1990	2.077e4	305.1051	2.899e4	300.1910	1.846e4	303.0579	5.155e4	298.1773	1.842e4	301.1647
	303.2041	3.319e4	300.2426	3.221e4	302.2105	4.992e4	301.2181	7.141e4	298.1967	2.459e4	304.6036	2.337e2	301.1739	2.727e4	298.6443	2.937e1	299.7021	1.610e2	299.1627	2.763e4	305.0975	2.612e4	305.0868	2.590e4	304.5845	8.304e1	299.7075	2.996e2	301.1664	2.316e4	305.1973	2.520e4	303.2110	3.149e4	302.2107	4.057e4	297.6601	5.355e2	299.1979	2.129e4	305.6223	3.762e2	301.1717	2.156e4	303.5653	1.397e2	298.6928	3.241e1	302.0084
	304.1801	3.166e4	301.2285	5.698e4	303.2020	3.296e4	302.1502	3.695e4	299.1926	2.323e4	305.1172	2.812e4	302.0032	5.454e4	299.1480	2.406e4	300.2138	2.320e4	299.6797	2.424e2	305.5993	4.051e0	305.5906	6.684e1	305.0914	2.382e4	300.2244	2.449e4	302.0123	4.528e4	305.7084	1.524e2	304.1823	3.285e4	303.2020	2.891e4	298.1812	1.851e4	299.7043	7.190e1	306.1385	1.457e4	302.0039	4.061e4	304.0715	2.251e4	299.1941	3.689e4	302.5440
	304.6838	8.981e1	302.2179	4.715e4	304.1729	2.870e4	303.0924	4.286e4	299.7035	1.460e2	306.1109	1.451e4	302.5374	7.276e2	299.6720	4.031e2	301.2149	4.804e4	300.1914	2.235e4	306.1009	1.372e4	306.0962	1.309e4	306.0880	1.276e4	301.2186	2.952e4	302.5470	1.578e3	306.2144	2.460e4	305.1568	2.025e4	304.1729	2.380e4	298.6890	9.519e1	300.2111	2.087e4	306.6678	5.367e1	302.5383	6.244e2	304.5892	2.714e2	299.7013	9.519e1	303.0605
	305.1877	2.597e4	303.2031	3.187e4	304.6826	2.412e2	303.6086	4.855e2	300.2128	2.604e4	306.6538	7.646e2	303.0589	7.718e4	300.1982	2.074e4	302.0783	4.104e4	301.1651	2.354e4	306.6570	6.370e2	306.6332	4.837e2	306.6462	8.618e2	302.0890	3.925e4	303.0659	7.422e4	306.7386	2.972e2	306.1339	2.263e4	304.6827	2.386e2	299.1955	6.111e4	301.2099	1.755e4	307.1835	2.469e4	303.0633	6.416e4	305.1077	2.619e4	300.2078	2.136e4	304.0588
	305.6993	3.730e2	304.1718	3.501e4	305.1926	2.358e4	304.1215	2.412e4	301.2090	1.965e4	307.1996	2.440e4	304.0595	3.145e4	301.1533	1.846e4	302.5834	4.658e1	302.0064	5.302e4	307.1983	1.868e4	307.1665	1.659e4	307.1949	1.495e4	303.0763	5.430e4	304.0654	3.038e4	307.2577	9.126e4	306.6856	2.159e3	305.1922	2.083e4	299.6998	1.004e2	302.2018	1.770e4	308.1628	1.395e4	304.0615	2.576e4	305.6120	3.848e1	300.7151	3.949e1	304.5731
	306.2122	2.617e4	304.6752	1.355e2	305.6998	8.813e1	304.6413	5.045e2	301.7105	8.101e0	308.1745	1.455e4	304.5690	1.411e2	302.0089	3.929e4	303.0872	5.143e4	302.5451	1.117e3	308.1630	1.274e4	308.1427	1.191e4	308.1684	1.140e4	304.0747	2.597e4	304.5805	2.529e2	308.2360	3.592e4	307.2502	7.024e4	305.7019	9.100e1	300.2097	2.617e4	302.7109	1.104e2	309.1594	1.811e4	304.5714	1.195e2	306.1159	1.329e4	301.2175	4.731e4	305.0867
	306.7410	3.175e2	305.1817	2.255e4	306.2027	2.293e4	305.1578	3.466e4	302.2142	2.069e4	308.6804	8.709e1	305.0807	3.271e4	302.5457	1.393e3	304.0866	2.415e4	303.0614	6.487e4	309.1576	1.561e4	309.1360	1.447e4	308.6738	2.937e1	304.5974	4.251e2	305.0925	3.397e4	308.7380	3.139e1	308.2444	3.032e4	306.2059	1.974e4	300.7138	3.848e1	303.2194	1.772e4	309.6811	3.473e2	305.0802	2.715e4	306.6599	3.524e2	302.0905	3.641e4	305.5903
	307.2586	1.245e5	305.7014	7.628e2	306.7313	2.712e2	306.1726	1.993e4	302.7201	8.608e1	309.1860	1.836e4	305.5908	1.741e2	303.0712	5.480e4	304.5923	8.481e1	304.0556	2.822e4	310.1768	1.245e4	309.6701	4.759e2	309.1759	1.393e4	305.1177	3.344e4	305.6100	2.941e2	309.2417	2.598e4	309.1831	1.967e4	306.7315	1.306e2	301.2167	5.880e4	304.2038	1.362e4	310.2057	1.320e4	305.5914	1.207e2	307.1871	1.792e4	302.5918	9.114e0	306.0931
	308.2423	4.516e4	306.2218	2.460e4	307.2477	7.031e4	306.6873	7.190e1	303.2288	1.922e4	309.7152	1.428e2	306.0993	1.597e4	304.0695	2.513e4	305.1089	2.572e4	304.5746	2.551e2	311.1431	1.517e4	310.2084	1.359e4	310.1814	1.118e4	306.1122	1.792e4	306.1255	1.638e4	310.2649	1.786e4	310.1895	2.214e4	307.2404	4.990e4	302.1208	3.372e4	305.1998	1.554e4	311.1635	1.427e4	306.1002	1.308e4	308.1760	1.254e4	303.0936	5.153e4	306.6344
	309.2260	2.941e4	306.7358	3.014e2	308.2231	3.270e4	307.1921	3.796e4	304.1848	1.470e4	310.2252	1.376e4	306.6384	6.279e2	304.5932	3.941e2	305.6095	3.038e0	305.0875	2.969e4	312.1465	1.219e4	311.1768	1.456e4	311.1526	1.367e4	306.6525	1.039e3	306.6708	1.943e2	311.2475	1.574e4	310.6941	2.110e2	308.2260	2.336e4	303.0933	4.153e4	306.1927	1.204e4	312.1248	1.219e4	306.6375	5.206e2	309.1707	1.552e4	304.0948	2.401e4	307.1782
	309.7368	1.452e2	307.2534	8.368e4	309.2162	2.400e4	308.1878	2.367e4	305.1488	1.686e4	311.2140	1.582e4	307.1736	1.917e4	305.1105	2.882e4	306.1107	1.460e4	305.5935	1.371e2	313.1195	1.518e4	311.6859	7.899e1	312.1344	1.182e4	307.1902	2.712e4	307.1824	2.177e4	312.1876	1.116e4	311.1978	1.649e4	309.2184	1.967e4	303.6050	3.018e2	306.7059	6.648e1	312.6374	1.825e2	307.1720	1.678e4	310.1744	1.208e4	304.6024	1.195e2	308.1399
	310.2466	2.100e4	308.2332	3.603e4	309.7273	6.840e1	309.1718	2.459e4	305.6565	2.410e2	312.1864	1.169e4	308.1617	1.551e4	306.1107	1.455e4	306.6473	6.793e2	306.0988	1.545e4	314.0493	2.353e4	312.1931	1.209e4	313.1220	1.363e4	308.1620	1.698e4	308.1711	1.545e4	313.1466	2.052e4	312.1655	2.016e4	309.7352	2.835e1	304.1152	2.254e4	307.2096	1.591e4	313.1538	1.818e4	308.1527	1.187e4	311.1404	1.506e4	305.1118	2.583e4	309.1220
	311.2444	1.728e4	309.2208	2.313e4	310.2335	1.947e4	309.6949	2.704e2	306.1662	1.389e4	313.1660	1.872e4	309.1615	1.663e4	306.6446	6.835e2	307.1880	2.340e4	306.6425	8.094e2	314.5793	3.346e2	313.1452	1.513e4	314.0603	2.012e4	309.1582	2.125e4	309.1709	1.799e4	314.1518	2.230e4	313.1754	2.597e4	310.2371	1.573e4	304.6379	3.552e2	308.1548	1.211e4	314.0883	1.940e4	309.1502	1.455e4	312.1386	1.197e4	305.6168	8.554e1	309.6688
	311.7470	7.089e0	310.2464	2.363e4	311.2329	1.851e4	310.2124	1.911e4	306.6867	1.424e2	314.1062	2.062e4	309.6951	1.418e2	307.1820	1.930e4	308.1647	1.457e4	307.1811	1.895e4	315.1094	1.972e4	314.0689	2.162e4	314.5862	2.229e2	309.6894	7.426e2	309.7007	1.667e2	314.6618	2.868e2	313.7006	1.426e3	311.2318	1.494e4	305.1533	3.471e4	309.1432	1.581e4	314.6401	1.034e3	309.6833	2.765e2	313.1163	1.552e4	306.1208	1.439e4	310.2161
	312.2483	1.461e4	311.2060	1.713e4	312.2273	1.621e4	311.1992	1.958e4	307.1934	1.650e4	314.6602	1.025e3	310.2067	1.628e4	308.1450	1.391e4	309.1586	1.699e4	308.1681	1.422e4	316.0746	2.796e4	314.5994	3.851e2	315.1192	1.765e4	310.2303	1.668e4	310.2147	1.443e4	315.1858	3.431e4	314.2344	2.559e4	312.2342	1.294e4	305.6702	1.327e2	309.6833	8.397e2	315.1910	3.543e4	310.2037	1.326e4	314.0424	2.165e4	306.6518	6.231e2	311.1794
	313.2382	2.273e4	312.1575	2.289e4	313.2290	2.336e4	312.1988	1.710e4	308.1885	1.742e4	315.2063	3.507e4	311.1680	1.665e4	309.1365	1.711e4	309.6843	3.951e2	309.1594	1.697e4	316.6331	9.691e2	315.1301	2.062e4	316.0940	2.522e4	311.2022	1.836e4	311.1669	1.600e4	315.6914	4.035e2	315.2354	2.412e4	313.2275	1.870e4	306.1758	1.773e4	310.2331	1.475e4	316.1475	2.897e4	311.1823	1.436e4	314.5757	3.741e2	307.1872	2.404e4	311.6922
	314.2317	2.376e4	312.6585	5.199e1	314.2032	2.319e4	313.1960	3.237e4	309.2090	1.720e4	316.1644	3.045e4	312.1617	1.627e4	309.6565	3.716e2	310.2138	1.537e4	309.6895	1.722e2	317.1800	2.622e4	316.0685	2.508e4	316.6432	7.349e2	312.1864	1.423e4	312.1461	1.480e4	316.2050	4.502e4	316.2161	3.946e4	314.2281	2.001e4	307.1917	4.050e4	311.2316	1.989e4	316.6869	4.819e2	311.6856	3.544e1	315.1095	1.880e4	308.1722	1.378e4	312.1932
	315.2208	3.598e4	313.1923	2.851e4	315.1955	3.770e4	314.1532	2.628e4	309.7240	1.489e2	316.7050	4.437e2	313.1477	1.976e4	310.1765	1.348e4	311.1843	1.604e4	310.2144	1.624e4	318.1251	1.645e4	316.6354	9.181e2	317.1867	2.246e4	313.1452	2.202e4	313.1395	1.909e4	316.7125	1.826e2	316.7212	2.048e1	315.2153	3.272e4	308.1765	1.841e4	311.7322	3.038e0	317.2087	5.773e4	312.1909	1.307e4	316.0591	2.497e4	309.1703	1.748e4	313.1455
	316.2130	4.896e4	313.7088	9.348e2	315.7004	1.572e2	314.6739	3.855e2	310.2358	1.754e4	317.2274	6.153e4	314.0652	2.642e4	311.1376	1.702e4	312.1817	1.323e4	311.1605	1.607e4	318.6331	6.785e1	317.1924	3.449e4	318.1440	1.555e4	314.0679	2.568e4	314.0568	2.704e4	317.2185	5.112e4	317.2264	4.271e4	316.2098	4.034e4	309.1699	2.337e4	312.2346	1.883e4	318.1839	2.433e4	313.1503	1.537e4	316.6226	9.710e2	309.7090	9.013e1	314.0641
	316.7162	4.589e1	314.2322	2.723e4	316.2060	4.699e4	315.1931	6.282e4	311.2325	2.166e4	318.1995	2.587e4	314.5931	4.194e2	312.1407	1.411e4	313.1613	1.939e4	312.1448	1.429e4	319.1368	1.852e4	318.1428	1.759e4	319.1389	1.707e4	314.6061	7.446e2	314.5815	3.582e2	318.1991	4.188e4	318.2079	4.083e4	316.7145	5.418e1	309.6893	2.035e2	313.2173	1.967e4	319.1587	2.236e4	314.0652	2.144e4	317.1818	2.470e4	310.2206	1.495e4	314.6043
	317.2187	6.112e4	314.7335	1.620e1	316.7117	1.530e2	316.1725	5.051e4	312.2299	2.352e4	319.1815	2.288e4	315.1195	2.401e4	313.1291	1.892e4	314.1140	2.277e4	313.1365	1.928e4	320.1224	3.992e4	319.1291	1.971e4	320.1349	3.793e4	315.1405	3.064e4	315.1095	2.303e4	319.1794	2.325e4	319.1866	2.320e4	317.2171	7.567e4	310.2083	1.561e4	314.1991	1.429e4	320.1183	3.726e4	314.6003	4.486e2	318.1187	1.461e4	311.1682	1.501e4	315.1375
	318.1961	4.682e4	315.2354	2.553e4	317.2176	9.588e4	316.6913	4.636e2	313.2163	2.370e4	320.1433	4.203e4	316.0766	3.053e4	314.0509	2.462e4	314.6472	2.532e2	314.0698	2.424e4	320.6344	9.924e1	320.1139	3.803e4	321.1338	1.926e4	316.1047	3.642e4	316.0726	3.090e4	320.1452	5.332e4	320.1445	5.092e4	318.2010	3.995e4	311.1947	1.817e4	315.1682	1.981e4	320.6197	3.202e1	315.1283	2.030e4	318.6270	1.363e2	312.1515	1.324e4	316.0814
	319.1845	2.577e4	316.2185	4.295e4	318.2013	4.907e4	317.2087	9.667e4	314.1827	1.771e4	320.6617	1.853e2	316.6404	1.153e3	314.5758	3.190e2	315.1642	3.129e4	314.6000	4.773e2	321.1416	2.211e4	320.6240	1.354e2	322.1261	1.223e4	316.6538	1.289e3	316.6328	1.156e3	321.1265	2.571e4	321.1192	2.475e4	319.1921	2.280e4	312.2034	1.210e4	315.6727	8.823e1	321.1319	2.256e4	316.0659	2.487e4	319.1357	1.930e4	313.1539	1.907e4	316.6402
	320.1470	5.840e4	316.7239	1.768e1	319.1808	2.723e4	318.1966	3.805e4	315.1363	2.140e4	321.1695	2.395e4	317.1953	3.998e4	315.1009	2.122e4	316.1071	2.977e4	315.1289	2.566e4	322.1434	1.342e4	321.1335	2.096e4	322.6863	1.015e3	317.2029	4.578e4	317.1877	3.308e4	321.6835	1.954e3	321.6251	1.263e2	320.1459	4.760e4	313.1928	2.945e4	316.1754	2.057e4	322.1180	1.458e4	316.6317	1.014e3	320.1144	3.749e4	314.1023	2.154e4	317.1935
	321.1272	2.757e4	317.2255	4.678e4	320.1395	6.242e4	319.1632	2.704e4	316.1441	2.572e4	322.1927	1.547e4	318.1470	2.045e4	316.0671	2.883e4	316.6568	1.103e3	316.0886	3.040e4	322.6913	7.980e2	322.1445	1.330e4	323.2458	2.198e4	318.1613	2.393e4	318.1313	1.830e4	322.2319	1.961e4	322.1307	2.240e4	321.1301	2.295e4	314.1461	1.939e4	316.6880	1.357e2	322.6708	1.324e3	317.1884	3.176e4	320.6296	2.430e2	314.6443	7.705e2	318.1483
	321.6814	2.143e3	318.2061	4.340e4	321.1196	2.743e4	320.1190	5.769e4	316.6455	4.759e1	322.7452	2.659e2	319.1245	2.345e4	316.6249	1.135e3	317.2069	7.862e4	316.6437	1.001e3	323.2524	3.066e4	322.6985	5.021e2	324.2159	2.830e4	319.1443	2.254e4	319.1262	2.208e4	323.2301	3.632e4	322.6868	2.574e3	322.1291	1.737e4	314.6784	3.487e2	317.1935	2.581e4	323.2458	2.827e4	318.1442	1.652e4	321.1430	2.276e4	315.1849	3.189e4	319.1350
	322.2319	2.143e4	319.1823	2.490e4	321.6723	1.828e3	320.6207	2.329e1	317.1642	2.969e4	323.2649	2.874e4	320.1162	4.648e4	317.1818	2.844e4	318.1806	2.990e4	317.1936	3.957e4	324.2093	3.447e4	323.2475	2.766e4	325.2235	2.102e4	320.1228	4.848e4	320.1190	4.511e4	324.2291	3.680e4	323.2430	2.948e4	322.6814	1.727e3	315.1959	6.367e4	318.1651	1.461e4	324.2249	3.090e4	319.1330	1.973e4	321.6566	9.013e1	316.1299	2.740e4	320.1204
	323.2271	3.803e4	320.1407	5.681e4	322.2140	2.193e4	321.1233	3.023e4	318.1458	1.820e4	324.2395	3.229e4	320.6278	2.308e2	318.1243	1.670e4	319.1609	2.318e4	318.1522	2.026e4	324.7151	6.504e1	324.2155	3.027e4	326.1655	1.418e4	320.6358	3.687e2	320.6241	5.671e1	324.7434	1.639e2	324.2372	3.696e4	323.2313	2.869e4	316.1619	3.647e4	319.1431	1.755e4	325.2216	2.380e4	320.1151	3.799e4	322.1610	1.341e4	316.6738	7.257e2	320.6218
	324.2169	4.035e4	321.1170	2.646e4	322.7216	1.995e2	321.6552	1.111e3	319.1309	1.857e4	325.2404	2.415e4	321.1382	2.429e4	318.6263	2.263e1	320.1238	4.032e4	319.1313	2.168e4	325.2207	2.537e4	324.7196	5.873e1	327.1598	1.526e4	321.1503	3.201e4	321.1292	2.550e4	325.2511	6.490e4	324.7418	8.145e1	324.2177	3.500e4	316.6840	5.082e2	320.1320	3.783e4	326.1940	1.477e4	320.6182	1.924e1	322.7215	3.259e2	317.2094	7.477e4	321.1230
	324.7323	4.054e2	321.6831	2.805e3	323.2301	3.201e4	322.1922	2.096e4	320.1275	4.888e4	326.1860	1.506e4	321.6649	1.777e2	319.1302	2.026e4	320.6381	3.099e2	320.1211	4.133e4	326.1719	1.623e4	325.2223	2.189e4	327.6646	7.392e1	321.6618	3.072e2	321.6461	3.719e2	326.2401	3.415e4	325.2495	3.941e4	324.7242	1.238e2	317.2083	8.418e4	321.1274	2.031e4	326.6958	2.025e0	321.1266	2.102e4	323.2521	3.288e4	318.1817	2.892e4	322.1216
	325.2505	6.962e4	322.2424	2.443e4	324.2093	4.334e4	322.7110	1.940e2	321.1223	2.359e4	327.1916	2.139e4	322.1724	1.581e4	320.1172	4.454e4	321.1506	2.291e4	320.6283	1.499e2	326.6795	1.124e2	326.1573	1.355e4	328.1776	1.586e4	322.1750	1.777e4	322.1645	1.555e4	327.2383	4.581e4	326.2394	2.613e4	325.2327	4.465e4	318.1845	2.938e4	321.6713	1.048e3	327.1976	2.017e4	322.1239	1.272e4	324.2185	3.190e4	319.1608	2.311e4	322.6743
	326.2372	4.024e4	323.2380	2.999e4	324.7252	6.220e1	323.2224	3.243e4	321.6661	1.197e3	327.7075	3.043e2	322.7216	3.990e2	320.6338	5.367e1	321.6685	2.777e2	321.1353	2.266e4	327.1877	1.878e4	327.1494	1.598e4	329.1104	1.718e4	322.7125	4.922e2	322.7143	5.043e2	327.7419	6.357e1	327.2385	5.632e4	326.2263	2.549e4	319.1561	2.643e4	322.2174	1.351e4	327.7145	9.215e1	322.6791	9.303e2	324.7203	2.633e1	320.1234	3.647e4	323.2321
	326.7384	9.114e0	324.2151	4.110e4	325.2294	5.271e4	324.2028	3.908e4	322.2090	1.728e4	328.2241	1.669e4	323.2572	3.343e4	321.1366	2.504e4	322.1834	1.465e4	322.1489	1.460e4	328.1808	1.617e4	327.6679	2.866e2	329.6130	3.139e1	323.2384	3.537e4	323.2491	3.426e4	328.2463	3.481e4	328.2351	4.016e4	326.7309	6.278e1	320.1131	4.249e4	322.7375	2.633e1	328.2240	1.749e4	323.2541	2.920e4	325.2240	2.484e4	320.6375	2.830e2	324.2147
	327.2393	5.814e4	324.7306	4.148e2	326.2183	3.256e4	324.7046	2.127e1	322.7323	1.222e2	329.2155	2.491e4	324.2040	3.944e4	322.1316	1.541e4	322.7328	2.096e2	322.6899	6.217e2	329.1089	1.690e4	328.1917	1.546e4	330.1332	1.405e4	324.2057	3.838e4	324.2084	3.654e4	329.2020	2.198e4	328.7403	1.142e2	327.2347	4.897e4	320.6311	4.019e2	323.2403	2.474e4	329.2024	2.537e4	324.2160	3.131e4	326.1774	1.454e4	321.1519	2.247e4	325.2116
	327.7410	2.484e1	325.2498	4.166e4	326.7269	1.364e2	325.2055	3.106e4	323.2419	2.646e4	330.2149	1.624e4	324.7072	1.316e1	322.6835	9.862e2	323.2519	3.227e4	323.2281	2.760e4	329.6160	1.066e2	329.1506	1.990e4	331.1425	2.010e4	324.7172	1.733e2	324.7150	5.367e1	330.1719	2.772e4	329.2506	2.585e4	328.2295	3.328e4	321.1455	2.814e4	324.2179	3.313e4	330.2015	1.604e4	325.2139	2.233e4	327.1748	1.724e4	321.6714	9.620e1	326.1568
	328.2435	3.814e4	326.2359	2.864e4	327.2340	6.095e4	326.1657	2.009e4	324.2042	4.016e4	330.7218	1.566e2	325.2103	2.711e4	323.2505	3.575e4	324.2162	3.506e4	324.1994	3.357e4	330.1325	1.386e4	329.6550	4.861e1	331.6430	2.025e0	325.2261	3.202e4	325.2176	2.840e4	331.1765	4.108e4	330.2466	3.110e4	329.2292	2.303e4	321.6593	1.053e2	324.7267	1.418e2	330.7067	4.051e0	326.1715	1.440e4	327.6953	3.362e2	322.1760	1.398e4	327.1453
	329.2440	2.581e4	326.7408	6.844e1	328.2230	4.053e4	327.1836	3.403e4	324.7173	2.383e2	331.2311	3.273e4	326.1693	1.849e4	324.2061	3.644e4	324.7215	6.380e1	324.7026	4.861e1	331.1354	2.073e4	330.1582	1.303e4	332.1499	1.727e4	326.1702	1.890e4	326.1715	1.799e4	332.1611	5.508e4	331.1911	3.008e4	330.2148	2.421e4	322.1642	1.717e4	325.2372	2.700e4	331.2081	3.254e4	327.1741	1.660e4	328.2184	1.622e4	322.7151	4.508e2	327.6735
	330.2182	2.837e4	327.2440	6.483e4	329.1899	2.459e4	327.6966	3.159e2	325.2312	3.007e4	332.2174	2.004e4	326.6849	5.165e1	324.7150	1.286e2	325.2251	2.492e4	325.2070	2.396e4	332.1307	1.613e4	330.6757	3.241e1	332.6734	3.936e2	327.1874	2.642e4	326.6876	9.907e1	332.6826	1.120e3	332.1450	5.126e4	331.1883	3.305e4	322.6877	4.899e2	326.2026	1.646e4	332.1936	1.983e4	327.6796	3.342e1	329.1480	1.609e4	323.2532	3.167e4	328.2022
	331.1875	4.280e4	328.2372	4.232e4	330.1652	2.908e4	328.2114	2.196e4	326.1982	2.067e4	332.7215	7.089e1	327.1875	2.237e4	325.2233	2.800e4	326.1866	1.570e4	326.1472	1.607e4	332.6461	2.665e2	331.1776	2.326e4	333.1952	2.198e4	327.7026	3.662e2	327.1931	2.170e4	333.2047	5.176e4	332.6510	2.388e2	332.1575	4.720e4	323.2206	3.302e4	326.7087	5.063e1	332.7019	2.025e1	328.1943	1.520e4	330.1524	1.264e4	324.2227	3.278e4	329.1562
	332.1628	5.859e4	328.7437	1.677e2	331.1689	3.699e4	329.1790	2.505e4	326.7081	2.127e1	333.2258	5.435e4	328.1899	1.811e4	326.1689	1.764e4	326.6934	7.089e1	327.1499	1.843e4	333.1655	2.446e4	332.1679	1.552e4	334.1587	1.281e4	328.2215	2.222e4	328.1825	1.739e4	334.1707	2.512e4	333.1740	3.917e4	332.6682	4.858e2	324.2198	3.200e4	327.2127	1.836e4	333.2032	5.660e4	329.1693	2.110e4	330.6537	6.076e0	325.2238	2.468e4	329.6623
	332.6821	1.039e3	329.2513	2.716e4	332.1498	5.640e4	329.6941	1.962e2	327.2099	2.147e4	334.2051	2.111e4	329.1592	2.357e4	326.6737	1.620e1	327.1999	2.249e4	327.6612	1.681e2	334.1443	1.386e4	332.6817	8.101e0	335.1274	1.455e4	329.1809	2.006e4	329.1119	1.988e4	335.1721	2.483e4	334.1479	2.428e4	333.1908	4.161e4	325.2119	2.889e4	327.7283	2.025e0	334.1875	2.158e4	330.1496	1.249e4	331.1556	2.100e4	326.1725	1.425e4	330.1660
	333.2030	5.376e4	330.2447	3.274e4	332.6729	1.123e3	330.2044	2.581e4	327.7199	4.861e1	334.7090	8.000e1	330.1590	1.586e4	327.1815	1.994e4	327.7061	3.342e1	328.1753	1.688e4	335.1307	1.675e4	333.1840	2.749e4	336.1377	1.269e4	329.6846	1.620e1	329.6153	4.051e1	335.7055	1.293e3	335.1585	2.539e4	334.1739	2.230e4	326.1846	1.602e4	328.2318	1.888e4	334.6919	7.392e1	331.1416	2.262e4	332.1457	1.378e4	327.1760	2.235e4	330.6687
	334.1865	2.718e4	331.1918	3.119e4	333.1952	4.495e4	331.1993	5.852e4	328.2242	2.256e4	335.2130	2.904e4	330.6713	1.058e2	328.1648	1.645e4	328.2102	1.740e4	329.1416	1.986e4	335.6406	1.195e2	334.1576	1.376e4	337.1063	1.418e4	330.1864	1.958e4	330.1313	1.594e4	336.2459	2.183e4	335.7020	1.850e3	334.6949	6.766e2	326.6944	1.387e2	329.2208	1.759e4	335.1946	2.925e4	332.1089	1.544e4	332.6600	2.319e2	327.6936	3.614e2	331.1696
	334.7058	5.580e2	332.1424	5.446e4	334.1671	2.465e4	332.1984	3.600e4	329.2170	2.016e4	336.1943	1.660e4	331.1768	2.583e4	329.1046	1.828e4	329.1880	2.175e4	329.6427	6.076e0	336.1520	1.291e4	335.1451	1.690e4	337.6302	2.309e2	331.1816	3.304e4	331.1348	2.373e4	337.2439	2.268e4	336.2523	2.628e4	335.2162	2.302e4	327.2020	2.827e4	330.1852	1.394e4	336.1802	1.576e4	332.6472	6.575e2	333.1761	2.622e4	328.2191	1.764e4	332.1599
	335.2204	2.618e4	332.6746	1.650e3	335.1664	2.682e4	332.7018	8.961e1	330.2254	1.825e4	337.1486	1.805e4	332.1522	1.771e4	329.6099	7.508e1	329.6899	2.430e1	330.1504	1.526e4	337.1003	1.565e4	335.6466	1.215e1	338.1625	1.500e4	331.6849	5.772e1	332.1223	1.712e4	338.2444	2.107e4	336.7538	2.746e1	335.7328	8.722e1	327.7142	6.481e1	331.1493	2.220e4	337.1261	1.846e4	333.1800	2.741e4	334.1520	1.392e4	329.1917	2.274e4	332.6717
	336.1863	2.120e4	333.2049	3.917e4	335.6999	1.302e3	333.2052	1.051e5	330.7278	3.967e1	338.1741	1.548e4	333.1669	3.008e4	330.1293	1.463e4	330.1930	1.479e4	330.6572	1.173e2	337.6475	6.754e2	336.1503	1.265e4	339.1384	1.796e4	332.1867	2.544e4	332.6525	5.343e2	338.7498	8.101e0	337.2568	2.269e4	336.2394	2.040e4	328.2199	1.810e4	332.1162	2.049e4	337.6642	8.120e2	334.1592	1.378e4	335.1402	1.755e4	330.1940	1.473e4	333.1838
	337.1493	2.483e4	334.2052	2.549e4	336.2415	2.512e4	334.1902	3.770e4	331.2314	2.442e4	338.6847	2.410e2	334.1475	1.600e4	331.1355	2.239e4	330.7038	3.038e1	331.1658	2.652e4	338.1923	1.782e4	337.1103	1.519e4	339.6400	1.215e1	332.6921	1.688e1	333.1786	2.938e4	339.2506	2.290e4	338.2491	2.432e4	337.2353	1.850e4	329.1820	2.364e4	332.6552	8.991e2	338.1950	1.557e4	335.1515	1.710e4	335.6428	2.734e1	330.7010	1.215e1	334.1545
	337.6919	1.904e3	334.7235	4.130e2	337.2343	2.182e4	334.6935	5.063e1	332.1791	2.160e4	339.1962	1.910e4	335.1462	1.945e4	332.1187	1.638e4	331.2072	3.273e4	332.1554	1.886e4	339.1693	1.930e4	337.6500	5.390e2	340.1412	1.295e4	333.1938	3.837e4	334.1555	1.583e4	340.2512	2.070e4	338.7541	8.021e1	338.2358	1.910e4	329.6886	1.592e2	333.1906	2.608e4	339.1831	1.933e4	336.1543	1.238e4	336.1463	1.266e4	331.2034	3.339e4	335.1460
	338.2450	2.170e4	335.2354	2.622e4	338.2403	2.130e4	335.1961	4.826e4	333.1702	2.615e4	339.7125	3.413e2	335.6787	4.870e2	332.6268	1.576e2	332.1908	2.049e4	332.6653	1.671e2	340.1778	1.363e4	338.1820	1.423e4	340.6567	2.054e2	334.1597	1.762e4	335.1284	1.924e4	341.2409	4.116e4	339.2629	2.059e4	338.7431	7.308e1	330.1995	1.703e4	334.1593	1.513e4	339.7086	7.266e1	337.1099	1.514e4	337.1036	1.557e4	332.1914	2.019e4	336.1461
	339.2437	2.427e4	335.7477	5.165e1	338.7417	2.176e1	335.7050	1.883e2	334.1398	1.664e4	340.2303	1.427e4	336.2094	1.629e4	333.1640	2.717e4	332.6946	5.468e1	333.1773	3.196e4	340.6938	2.805e2	339.1611	1.792e4	341.2036	2.286e4	335.1395	2.341e4	335.6367	1.772e2	342.2347	4.695e4	340.2580	1.876e4	339.2502	1.968e4	330.7000	7.089e0	334.6725	2.667e2	340.2126	1.413e4	337.6520	5.655e2	337.6298	3.792e2	332.6941	4.557e1	337.1161
	339.7463	4.666e1	336.2521	2.801e4	339.2451	2.195e4	336.2155	2.466e4	335.1488	1.881e4	340.7376	3.747e1	337.1410	1.718e4	334.1366	1.488e4	333.1992	4.936e4	334.1546	1.657e4	341.2112	2.457e4	340.1754	1.240e4	342.1948	1.972e4	335.6499	1.842e2	336.1542	1.498e4	343.2333	4.960e4	341.2256	2.910e4	339.7524	2.025e0	331.2017	5.756e4	335.1853	1.791e4	340.7185	1.722e1	338.1909	1.575e4	338.1673	1.403e4	333.1997	5.083e4	337.6518
	340.2511	2.257e4	336.7575	8.005e1	339.7463	2.025e0	337.1714	2.120e4	335.6583	2.346e2	341.2424	2.616e4	337.6547	5.975e1	335.1232	1.891e4	334.1854	2.029e4	335.1436	1.979e4	342.1853	2.142e4	340.6990	1.428e2	342.6960	1.114e1	336.1600	1.745e4	337.1107	1.849e4	343.7407	1.823e2	342.1897	4.259e4	340.2538	1.700e4	332.1953	2.731e4	335.7009	8.405e1	341.2217	2.514e4	339.1623	1.823e4	339.1428	1.867e4	334.1750	1.993e4	338.1892
	341.2411	4.373e4	337.2629	2.438e4	340.2483	2.149e4	337.6861	1.434e2	336.1926	1.805e4	342.2278	2.874e4	338.1633	1.628e4	335.6280	9.418e1	335.1908	2.650e4	335.6444	1.013e0	343.1735	2.001e4	341.2128	2.294e4	343.1972	1.778e4	337.1202	1.992e4	337.6436	3.286e2	344.2474	5.118e4	343.2035	4.175e4	341.2424	3.959e4	332.7023	1.631e2	336.2049	1.453e4	342.2132	2.675e4	340.1832	1.245e4	339.6575	3.286e2	334.6804	1.185e2	339.1695
	342.2315	5.424e4	338.2557	2.505e4	341.2350	4.417e4	338.1928	1.645e4	336.7009	2.764e2	343.2188	2.372e4	339.1191	2.127e4	336.1425	1.463e4	335.7034	8.506e1	336.1468	1.500e4	343.7008	4.126e2	342.1914	1.950e4	343.7343	1.129e2	337.6611	9.175e2	338.1656	1.594e4	345.2331	3.293e4	343.7236	1.230e3	342.2318	4.683e4	333.2085	1.076e5	337.2052	1.480e4	343.1995	2.327e4	340.6997	9.019e1	340.1742	1.283e4	335.1871	2.699e4	340.1831
	343.2306	5.937e4	338.7620	5.979e1	342.2274	5.845e4	339.1862	2.204e4	337.2123	1.688e4	343.7409	3.341e2	339.6493	1.007e3	337.0974	1.726e4	336.2090	1.665e4	337.0986	1.689e4	344.2281	1.707e4	343.1674	1.573e4	344.2422	1.661e4	338.1954	1.787e4	339.1263	2.127e4	346.2249	3.666e4	344.2523	5.311e4	343.2292	6.753e4	334.1886	3.426e4	337.7120	1.315e2	343.7200	3.366e2	341.2082	2.335e4	340.7004	8.000e1	336.1701	1.503e4	340.6936
	343.7419	1.821e2	339.2663	2.197e4	343.2267	8.137e4	339.7104	9.437e1	337.7238	5.125e1	344.2659	2.228e4	340.1847	1.562e4	337.6401	6.188e2	337.1634	1.601e4	337.6303	4.535e2	345.1850	1.568e4	343.6984	4.354e2	345.1823	1.391e4	339.1827	2.398e4	339.6367	1.732e2	346.7306	3.902e1	345.2392	3.220e4	343.7328	7.134e1	334.6942	1.007e2	338.2187	1.735e4	344.2441	2.180e4	342.1863	1.991e4	341.2068	2.397e4	337.1145	1.613e4	341.2090
	344.2469	5.704e4	340.2692	2.107e4	343.7310	2.224e2	340.2139	1.821e4	338.2281	1.843e4	345.2310	1.953e4	340.7021	4.658e1	338.1814	1.529e4	337.6898	4.666e2	338.1586	1.520e4	346.1707	1.268e4	344.2365	1.691e4	346.1486	1.415e4	339.7062	4.861e1	340.1452	1.510e4	347.2324	4.104e4	346.2263	3.462e4	344.2357	4.802e4	335.1974	4.694e4	338.7415	3.230e2	345.2101	1.959e4	343.1669	1.679e4	342.1720	1.834e4	337.6621	8.344e2	342.1755
	345.2325	3.523e4	341.2644	3.194e4	344.2378	5.777e4	340.7186	5.367e1	338.7545	2.288e2	346.2010	1.387e4	341.2050	2.637e4	339.1607	2.059e4	338.2123	1.584e4	339.1320	1.959e4	346.7051	1.682e2	345.1878	1.501e4	346.6797	4.385e2	340.2088	1.719e4	340.6689	5.220e2	348.2305	2.491e4	346.7338	4.253e1	345.2231	2.860e4	335.7027	7.899e1	339.2684	2.472e4	346.1834	1.359e4	343.7005	4.206e2	343.1519	1.828e4	338.2037	1.629e4	343.1497
	346.2202	3.833e4	342.2216	4.521e4	345.2235	3.298e4	341.2213	3.026e4	339.2730	2.891e4	346.7210	8.810e1	342.1869	2.384e4	340.1790	1.457e4	339.1947	1.829e4	339.6341	1.316e1	347.2154	1.982e4	346.1761	1.143e4	347.2227	1.871e4	340.7173	9.114e1	341.2019	2.678e4	349.2124	4.611e4	347.2362	3.523e4	346.2162	2.738e4	336.2083	2.039e4	340.2497	1.738e4	346.6946	1.939e2	344.2360	1.703e4	343.6890	5.934e2	339.1870	1.804e4	343.6582
	346.7257	1.796e2	343.2257	4.495e4	346.2184	3.110e4	342.2119	3.681e4	340.2493	2.153e4	347.2269	2.914e4	343.1804	2.203e4	340.6967	5.165e1	339.7064	9.722e1	340.1367	1.429e4	348.1825	1.154e4	346.7030	3.544e1	348.2015	1.199e4	341.2232	3.124e4	342.1838	2.351e4	350.1886	2.178e4	348.2007	2.385e4	346.7263	1.292e2	337.1761	2.095e4	341.2414	2.521e4	347.2072	2.926e4	345.1878	1.456e4	344.2313	1.539e4	339.6967	1.595e2	344.2013
	347.2303	4.369e4	343.7363	5.041e2	346.7303	1.645e1	343.1954	4.498e4	341.2471	2.691e4	348.2116	1.583e4	343.7043	4.107e2	341.2026	2.569e4	340.2138	1.381e4	340.6683	6.600e2	349.1666	1.757e4	347.2088	2.083e4	348.7027	5.063e0	342.1966	2.838e4	343.1839	2.317e4	351.1559	2.370e4	349.1807	3.290e4	347.2334	3.258e4	337.6935	1.310e2	342.2010	2.397e4	348.1858	1.566e4	346.1570	1.112e4	345.1848	1.489e4	340.2077	1.320e4	345.1823
	348.2326	2.821e4	344.2531	5.621e4	347.2316	3.588e4	343.7117	3.874e2	342.2004	2.769e4	348.7225	8.101e0	344.2348	2.138e4	342.1783	2.167e4	340.7181	5.873e1	341.2084	2.406e4	350.1666	1.308e4	348.1791	1.150e4	349.2046	1.601e4	343.1885	3.233e4	343.7066	4.026e2	351.6571	3.588e1	349.6841	8.943e1	348.2182	2.008e4	338.2000	1.500e4	343.1939	1.959e4	348.6879	5.063e1	346.6808	3.115e2	346.1725	1.136e4	340.7153	1.073e2	346.1570
	349.2157	4.959e4	345.2314	3.281e4	348.2184	2.447e4	344.2283	3.481e4	343.1834	2.224e4	349.2241	3.590e4	345.1826	1.729e4	343.1681	2.026e4	341.2222	2.651e4	342.1815	2.255e4	351.1073	1.893e4	349.1808	2.325e4	350.1940	1.172e4	343.7126	6.988e2	344.2340	2.007e4	352.1591	2.048e4	350.1954	2.322e4	349.2171	3.259e4	339.1893	2.098e4	343.7157	4.545e2	349.1992	3.751e4	347.2074	2.039e4	346.7138	6.278e1	341.2246	2.488e4	346.6842
	349.7353	2.861e2	346.2168	3.620e4	349.2114	3.554e4	345.1969	4.102e4	343.7096	6.355e2	350.2142	1.734e4	346.1510	1.371e4	343.6948	4.984e2	342.2041	2.805e4	343.1690	2.044e4	351.6195	1.499e2	350.1707	1.346e4	351.1596	1.607e4	344.2427	2.529e4	345.1880	1.723e4	353.1449	1.728e4	350.7257	1.296e3	349.7461	1.620e1	339.7122	2.081e2	344.2421	1.906e4	350.1852	1.715e4	348.1839	1.147e4	347.2184	2.105e4	342.2100	2.627e4	347.2124
	350.2461	2.574e4	346.7276	3.854e2	349.7345	5.479e2	346.1861	2.235e4	344.2464	2.400e4	351.1818	2.549e4	346.6791	4.233e2	344.2238	1.778e4	343.1901	2.252e4	343.6926	3.403e2	352.1297	1.704e4	351.1089	1.963e4	352.1703	1.542e4	345.1990	2.184e4	346.1675	1.359e4	354.1242	1.806e4	351.2720	2.325e4	350.2492	1.995e4	340.2253	1.456e4	345.2104	1.774e4	351.1588	2.602e4	349.1841	2.269e4	348.1993	1.149e4	343.1981	2.168e4	348.1817
	350.7527	7.950e1	347.2396	3.712e4	350.2545	2.447e4	346.6973	1.491e2	345.2145	2.005e4	351.6856	5.484e1	347.2090	2.259e4	345.1721	1.638e4	343.7132	3.747e2	344.2111	1.801e4	353.1221	2.027e4	351.6209	7.342e1	353.1655	1.711e4	346.1938	1.896e4	346.6975	2.349e2	354.6812	2.064e3	352.2553	2.398e4	350.7533	6.299e1	341.2234	2.903e4	346.2076	1.505e4	351.6594	4.051e0	350.1735	1.321e4	349.1849	2.028e4	343.7164	2.471e2	349.1834
	351.2568	2.437e4	348.2027	2.565e4	351.2128	2.018e4	347.2056	5.765e4	346.2035	1.775e4	352.1985	1.903e4	348.1858	1.362e4	346.1578	1.305e4	344.2408	2.189e4	345.1681	1.939e4	354.1022	1.456e4	352.1294	1.595e4	354.1415	1.262e4	346.7173	1.519e1	347.2114	2.165e4	355.2427	2.566e4	353.1972	1.568e4	351.2563	1.932e4	342.2042	2.826e4	346.7219	7.042e1	352.1606	1.707e4	351.1050	2.112e4	350.1726	1.234e4	344.2417	2.160e4	350.1680
	352.2490	2.302e4	349.1816	3.411e4	352.1858	2.759e4	348.1983	2.740e4	346.7175	1.571e2	353.1970	2.363e4	349.1816	2.478e4	346.6992	2.208e2	345.2003	1.873e4	346.1420	1.473e4	354.6367	4.468e2	353.1179	2.010e4	354.6484	8.709e1	347.2199	2.880e4	348.1913	1.322e4	355.7536	4.253e1	354.1294	2.284e4	352.2459	1.944e4	343.1872	4.037e4	347.2274	2.428e4	353.1484	2.321e4	351.6121	8.483e1	351.1172	1.979e4	345.2007	1.849e4	351.1083
	353.1916	1.669e4	349.7165	1.333e3	352.7138	1.170e3	348.6993	8.101e0	347.2261	2.490e4	354.1671	1.348e4	350.1799	1.596e4	347.2105	2.155e4	346.1781	1.354e4	346.6802	5.640e2	355.1697	2.197e4	354.1009	1.287e4	355.1784	1.953e4	348.2031	1.629e4	349.1871	2.152e4	356.2569	1.963e4	354.6356	1.065e2	353.1981	1.469e4	343.7051	3.914e2	348.2160	1.396e4	354.1254	1.320e4	352.1299	1.598e4	351.6201	2.532e1	346.1879	1.352e4	351.6135
	354.1106	1.963e4	350.2526	2.469e4	353.2621	2.021e4	349.2005	6.766e4	348.2094	1.585e4	354.6731	9.548e1	351.1144	2.388e4	348.1909	1.270e4	346.7024	8.911e1	347.2110	2.465e4	356.1649	1.505e4	354.6323	3.437e2	355.6827	8.167e1	349.1985	3.184e4	350.1750	1.448e4	357.2330	4.047e4	355.1749	2.540e4	354.1351	1.670e4	344.2240	2.487e4	349.2119	2.514e4	354.6317	1.063e2	353.1143	2.126e4	352.1233	1.567e4	347.2139	2.766e4	352.1277
	354.6772	2.242e3	350.7666	1.924e2	354.2352	2.064e4	349.7071	1.131e2	348.7141	2.835e1	355.1992	2.412e4	351.6336	1.013e1	349.1892	2.169e4	347.2077	2.715e4	348.1901	1.484e4	357.1503	1.613e4	355.1651	2.156e4	356.1866	1.355e4	350.1831	1.759e4	351.0966	2.174e4	358.2295	3.801e4	355.7121	1.404e3	354.6846	1.584e3	345.2001	3.834e4	350.2188	1.543e4	355.1723	2.428e4	354.1021	1.300e4	353.1198	2.006e4	348.1984	1.442e4	353.1147
	355.2374	2.656e4	351.2797	2.464e4	355.2325	2.658e4	350.2122	3.168e4	349.2162	2.505e4	355.7001	1.006e1	352.1388	2.234e4	350.1820	1.419e4	348.1944	1.453e4	349.1846	2.732e4	358.1501	1.284e4	356.1495	1.334e4	357.1841	1.439e4	351.1106	2.364e4	351.6182	3.156e2	359.2070	5.518e4	356.2596	2.100e4	355.2362	2.355e4	346.1854	1.768e4	350.7242	8.304e1	355.6732	8.101e0	354.6388	4.641e2	354.0931	1.355e4	348.7015	3.747e1	354.0966
	355.7505	2.784e1	352.2618	2.682e4	355.7431	1.528e2	351.1941	3.661e4	349.7348	4.374e1	356.2014	1.548e4	353.1240	2.578e4	351.1229	2.134e4	348.6989	5.766e1	350.1734	1.613e4	358.6681	2.886e2	357.1312	1.485e4	358.1747	1.200e4	351.6203	1.931e2	352.1370	2.041e4	360.2065	7.371e4	357.2478	2.904e4	355.7457	5.144e1	346.7039	2.734e1	351.2295	1.882e4	356.1826	1.508e4	355.1708	2.236e4	354.6286	4.699e2	349.2035	4.118e4	354.6357
	356.2539	2.165e4	353.2100	1.820e4	356.2519	2.381e4	351.7108	3.462e2	350.2387	1.798e4	357.1905	1.864e4	354.1062	1.639e4	351.6276	4.152e1	349.2037	3.934e4	351.1107	2.511e4	359.1866	1.682e4	357.6399	1.368e2	359.1880	1.628e4	352.1328	2.194e4	353.1349	2.469e4	360.7096	1.444e2	357.7562	1.411e2	356.2530	1.934e4	347.2051	5.598e4	352.2266	1.737e4	357.1608	1.899e4	355.6809	1.028e2	355.1710	2.158e4	350.1929	1.820e4	355.1665
	357.2333	4.240e4	354.1398	2.532e4	357.2326	3.632e4	352.2256	3.205e4	351.2382	2.026e4	357.7076	3.684e2	354.6192	1.892e2	352.1328	1.970e4	350.1902	1.848e4	351.6204	1.849e2	360.1635	1.524e4	358.1516	1.261e4	360.1696	1.818e4	353.1350	2.498e4	354.1152	1.609e4	361.2275	4.024e4	358.2647	3.601e4	357.2365	3.281e4	348.1891	2.355e4	352.7497	2.631e2	357.6819	4.626e2	356.1873	1.361e4	356.1612	1.386e4	351.1505	2.504e4	355.6815
	358.2323	4.227e4	354.6432	1.091e2	358.2266	4.026e4	353.2063	3.170e4	352.2268	2.273e4	358.2242	1.694e4	355.1567	2.545e4	352.6424	1.780e2	351.1527	2.447e4	352.1354	2.182e4	360.7016	2.015e2	359.1654	1.562e4	360.7016	4.625e2	354.1014	1.756e4	354.6413	4.139e2	361.7322	1.231e2	359.2290	4.122e4	358.2279	3.251e4	349.2002	7.071e4	353.2755	1.947e4	358.2031	1.576e4	357.1602	1.482e4	357.1530	1.584e4	352.1483	1.722e4	356.1874
	359.2117	5.932e4	355.1743	2.687e4	359.2004	4.680e4	354.1764	1.736e4	352.7476	3.453e2	358.7357	9.114e0	355.6674	1.648e2	353.1509	2.320e4	351.6567	8.159e1	353.1226	2.579e4	361.2140	2.011e4	360.1394	1.303e4	361.2278	1.938e4	354.6318	5.670e2	355.1668	2.502e4	362.2370	2.324e4	360.2094	6.122e4	359.2129	4.209e4	350.2006	2.544e4	354.2429	1.338e4	359.2072	2.253e4	357.6638	2.228e1	358.1418	1.183e4	353.1383	2.230e4	357.1553
	360.2084	7.537e4	355.7135	1.521e3	360.1994	5.546e4	354.6898	3.596e2	353.2747	2.298e4	359.2376	2.269e4	356.1780	1.644e4	354.1139	1.594e4	352.1611	1.916e4	354.0962	1.574e4	362.1778	1.271e4	360.6812	4.132e2	362.1733	1.265e4	355.1666	2.689e4	356.1681	1.619e4	363.2323	2.881e4	360.7241	7.778e2	360.2139	4.914e4	351.1931	3.667e4	355.2311	2.215e4	360.1844	1.726e4	358.1662	1.192e4	358.6667	3.345e2	354.1043	1.328e4	358.1525
	360.7188	5.793e2	356.2617	2.225e4	360.7132	7.000e2	355.2027	2.842e4	354.2390	1.691e4	360.2102	1.757e4	357.1572	1.651e4	354.6222	1.262e2	353.1494	2.264e4	354.6263	4.177e2	363.1811	1.529e4	361.2093	1.827e4	363.1746	1.448e4	355.6686	5.853e1	357.1613	1.809e4	363.7593	2.898e2	361.2428	3.540e4	360.7339	4.531e1	351.6982	1.489e2	356.2094	1.667e4	360.7132	2.277e2	358.6715	5.063e1	359.1901	1.611e4	354.6476	6.356e2	358.6596
	361.2333	4.161e4	357.2476	3.014e4	361.2328	3.651e4	356.1955	1.793e4	355.2241	2.474e4	360.7362	1.236e2	357.6631	1.722e1	355.1577	2.401e4	354.1130	1.386e4	355.1577	2.478e4	363.7125	5.160e2	362.1849	1.283e4	363.6856	1.463e2	356.1747	1.962e4	358.1644	1.450e4	364.2752	1.931e4	362.2419	2.647e4	361.2383	3.259e4	352.2050	2.067e4	356.7149	4.759e1	361.2253	2.108e4	359.1781	1.472e4	360.1444	1.276e4	355.1849	2.371e4	359.1692
	362.2263	2.519e4	357.7563	1.132e2	362.2144	2.459e4	357.1659	2.220e4	356.1799	1.858e4	361.2437	2.061e4	358.1657	1.516e4	356.1491	1.562e4	354.6487	5.863e2	355.6669	1.885e2	364.2537	1.442e4	363.1885	1.705e4	364.2247	1.351e4	357.1722	2.459e4	358.6825	3.559e2	365.2500	3.299e4	363.2396	2.418e4	362.2288	2.090e4	353.1888	2.794e4	357.2180	1.654e4	362.2062	1.581e4	360.1337	1.242e4	360.6821	4.938e2	356.1727	1.395e4	360.1390
	363.2197	2.986e4	358.2625	3.818e4	362.7204	1.576e2	357.6900	6.291e2	357.1536	1.781e4	362.2375	1.609e4	358.6710	4.861e1	357.1449	1.726e4	355.1804	2.367e4	356.1766	1.548e4	365.2090	1.430e4	363.7232	2.046e2	365.2031	1.326e4	357.6745	2.033e1	359.1996	1.988e4	365.7562	1.138e2	363.7614	2.830e2	363.2272	2.113e4	354.1769	1.455e4	358.2172	1.478e4	363.2035	2.099e4	360.6734	5.477e2	361.2157	2.022e4	357.1564	1.828e4	360.6797
	363.7431	8.368e2	359.2352	4.212e4	363.2283	2.326e4	358.2182	2.765e4	357.6550	3.241e1	363.2265	2.063e4	359.1733	1.686e4	358.1438	1.328e4	356.1729	1.508e4	357.1442	1.633e4	366.2036	1.388e4	364.2422	1.401e4	366.1964	1.273e4	358.1759	2.043e4	360.1620	1.639e4	366.2628	2.629e4	364.2771	2.088e4	363.7585	3.696e2	354.6913	5.671e1	359.1806	1.501e4	363.7109	5.873e1	361.2162	1.832e4	362.1879	1.217e4	357.6807	4.253e2	361.2191
	364.2776	2.053e4	360.2141	6.278e4	363.7606	3.438e2	359.2056	3.534e4	358.1573	1.774e4	363.7450	2.805e2	360.1303	1.429e4	358.6680	4.375e2	357.1575	1.802e4	358.1335	1.450e4	367.1956	1.648e4	365.2087	1.571e4	367.1896	1.535e4	359.1789	2.774e4	360.6943	2.597e2	367.2548	2.409e4	365.2704	2.544e4	364.2816	1.747e4	355.1952	2.724e4	360.1407	1.878e4	364.2141	1.406e4	362.1924	1.254e4	362.6908	2.430e1	358.2042	1.748e4	362.1985
	365.2514	3.551e4	360.7256	3.565e2	364.2797	2.061e4	360.1786	2.315e4	359.1507	1.683e4	364.2595	1.483e4	360.6707	6.499e2	359.1936	1.739e4	358.1799	1.861e4	358.6516	2.556e2	368.1715	1.553e4	366.2088	1.294e4	368.1777	1.437e4	360.1589	2.634e4	361.2065	2.168e4	368.2552	2.570e4	366.2607	2.628e4	365.2564	2.487e4	355.6989	1.003e2	360.6856	1.016e3	365.1819	2.209e4	363.1927	1.681e4	363.1922	1.650e4	359.2092	2.184e4	363.1909
	365.7545	6.197e1	361.2376	3.645e4	365.2567	2.879e4	360.6849	1.056e2	360.1480	2.101e4	365.2191	2.150e4	361.2089	2.020e4	360.1486	1.400e4	358.6892	1.750e2	359.1657	1.662e4	368.7115	7.694e2	366.7144	9.316e1	368.7164	7.127e2	360.6889	7.851e2	362.1656	1.393e4	368.7743	2.901e2	366.7627	9.114e0	366.2556	2.223e4	356.2024	1.588e4	361.2352	2.083e4	365.6861	1.075e2	363.7254	1.620e2	363.7336	1.478e2	360.1860	1.575e4	363.7313
	366.2573	2.904e4	361.7387	4.469e1	366.2545	2.696e4	361.1898	3.290e4	360.6888	1.045e3	365.7238	8.318e1	362.1762	1.458e4	360.6782	4.979e2	359.1997	2.143e4	360.1328	1.494e4	369.2630	3.531e4	367.2198	1.809e4	369.2637	3.148e4	361.2186	2.722e4	362.6707	9.316e1	369.2935	3.524e4	367.2636	2.137e4	367.2569	1.883e4	357.1939	2.301e4	362.2059	1.316e4	366.1953	1.495e4	364.2432	1.374e4	364.2477	1.344e4	360.7127	1.268e2	364.2575
	367.2529	2.515e4	362.2398	2.876e4	367.2560	2.327e4	362.1789	2.270e4	361.2333	2.175e4	366.2337	1.557e4	362.6813	4.051e1	361.2089	2.104e4	360.1591	1.603e4	360.6685	5.795e2	370.2444	1.780e4	368.1884	1.415e4	370.2460	1.562e4	362.2101	1.704e4	363.1761	1.690e4	369.8029	1.697e2	368.2598	2.441e4	368.2548	2.648e4	357.7124	2.430e1	363.1953	1.972e4	366.7110	3.659e2	365.2073	1.541e4	365.2086	1.490e4	361.2221	2.060e4	365.2115
	367.7563	3.970e1	363.2441	2.552e4	368.2515	3.557e4	363.1837	4.064e4	362.2018	1.489e4	366.7371	4.466e1	363.1850	1.802e4	362.1668	1.366e4	360.6871	5.447e2	361.2020	2.022e4	371.1762	1.631e4	368.7245	4.322e2	371.1941	1.493e4	363.2106	2.213e4	363.7141	6.122e2	370.3134	3.123e4	368.7773	2.891e2	368.7728	2.306e2	358.2167	1.962e4	363.7187	5.166e2	367.2276	2.392e4	366.2068	1.293e4	366.2128	1.269e4	362.2050	1.535e4	366.2121
	368.2609	3.018e4	363.7719	1.782e2	368.7708	3.184e2	363.7097	6.862e2	363.1917	1.999e4	367.2443	2.366e4	363.7200	3.210e2	363.1722	1.731e4	361.2178	2.070e4	362.1755	1.366e4	372.1496	1.487e4	369.2649	3.248e4	372.1691	1.244e4	363.7484	3.621e2	364.2562	1.586e4	371.2610	2.405e4	369.2946	3.618e4	369.2930	3.619e4	359.2137	3.269e4	364.2486	1.523e4	368.2180	1.842e4	367.2105	1.810e4	367.2124	1.753e4	363.2020	2.106e4	366.7195
	368.7780	2.502e2	364.2821	2.226e4	369.2910	4.414e4	364.2391	2.334e4	363.7275	7.630e2	368.2320	1.913e4	364.2461	1.643e4	363.7066	5.732e2	362.1945	1.523e4	363.1757	1.841e4	372.6511	2.329e1	370.2343	1.508e4	373.1707	1.495e4	364.2769	1.774e4	365.2133	1.674e4	372.2287	2.161e4	369.7979	2.714e1	369.7976	5.316e1	360.1804	1.847e4	365.2201	2.013e4	368.7513	2.014e2	368.1827	1.460e4	368.1953	1.468e4	363.7183	9.316e1	367.2226
	369.2939	3.863e4	365.2705	2.696e4	370.2960	3.401e4	365.1964	3.958e4	364.2753	1.850e4	368.7586	4.254e2	365.2026	1.722e4	364.2448	1.502e4	362.6962	2.228e1	363.7117	4.891e2	373.1528	1.586e4	371.1675	1.470e4	373.6766	6.582e1	365.2376	2.109e4	366.2166	1.600e4	373.2094	4.064e4	370.2989	3.267e4	370.3031	2.674e4	360.6839	5.063e0	365.7267	1.463e2	369.2664	3.590e4	368.7213	5.277e2	368.7360	3.051e2	364.2263	1.431e4	368.2011
	369.7987	5.367e1	366.2621	2.853e4	371.2583	2.607e4	365.7077	2.892e2	365.2355	2.119e4	369.2873	3.688e4	365.7056	1.519e1	365.2066	1.607e4	363.1985	2.086e4	364.2488	1.560e4	374.1501	1.470e4	372.1420	1.371e4	374.1830	1.475e4	366.2428	1.879e4	366.7245	1.114e2	373.7225	7.944e2	371.2802	2.518e4	371.2641	2.210e4	361.1956	3.193e4	366.2349	1.603e4	370.2484	1.773e4	369.2645	3.332e4	369.2588	3.334e4	365.1866	2.175e4	368.7385
	370.3133	3.774e4	366.7657	6.988e0	371.7685	1.727e2	366.2198	2.808e4	365.7417	1.924e1	370.2756	1.857e4	366.2093	1.588e4	365.7102	4.354e1	363.7221	1.762e2	365.2129	1.864e4	375.1866	1.662e4	372.6460	3.735e1	374.6930	7.899e1	367.2383	2.432e4	367.2312	2.143e4	374.2413	4.601e4	372.2849	2.468e4	372.2362	1.854e4	362.1935	2.066e4	367.2292	2.128e4	371.1845	1.742e4	370.2336	1.544e4	369.7617	1.823e1	365.6911	3.898e1	369.2615
	371.2785	2.763e4	367.2670	2.436e4	372.2779	2.475e4	367.2149	3.860e4	366.2440	2.104e4	371.2080	1.751e4	366.7238	1.757e2	366.2137	1.553e4	364.2328	1.537e4	366.2169	1.635e4	376.1611	1.200e4	373.1500	1.486e4	375.2021	1.613e4	368.2314	2.181e4	368.2036	1.767e4	375.2249	5.989e4	373.2566	2.952e4	373.1959	2.999e4	363.1937	4.099e4	368.2260	1.743e4	372.1526	1.486e4	371.1719	1.571e4	370.2625	1.658e4	366.2003	1.504e4	370.2400
	372.2582	2.255e4	368.2618	2.753e4	373.2410	3.218e4	368.2221	4.024e4	367.2427	2.435e4	372.1808	1.491e4	367.2350	2.259e4	366.7200	8.203e1	365.1950	2.095e4	366.7253	1.450e2	376.6710	2.036e2	374.1139	1.237e4	376.1772	1.166e4	368.7556	1.471e2	368.7314	4.115e2	376.2220	3.144e4	374.2440	4.030e4	374.2104	3.225e4	363.7105	2.651e2	368.7630	4.392e2	372.6676	2.554e2	372.1601	1.339e4	371.1852	1.524e4	366.7034	4.973e1	371.1824
	373.2162	4.220e4	368.7794	2.877e2	374.2347	3.574e4	368.7385	4.006e2	368.2414	2.239e4	372.6834	1.418e1	368.1998	1.884e4	367.2255	2.151e4	365.6960	2.025e0	367.2331	2.331e4	377.1837	1.538e4	374.6500	3.823e2	377.1755	1.437e4	369.2685	4.146e4	369.2623	3.915e4	377.2432	2.829e4	375.2317	4.061e4	374.7146	1.631e2	364.2242	1.902e4	369.2816	3.636e4	373.1814	1.883e4	373.1493	1.456e4	372.1471	1.462e4	367.2167	2.354e4	372.1552
	373.7277	5.023e2	369.2960	3.915e4	375.2221	4.660e4	369.2573	5.234e4	368.7731	1.591e2	373.1884	1.808e4	368.7310	4.365e2	368.1975	1.720e4	366.2002	1.606e4	368.2119	1.833e4	377.7037	3.235e2	375.1772	1.382e4	377.6977	3.276e2	369.7717	3.747e1	370.2368	1.889e4	377.7499	1.901e2	376.2263	3.009e4	375.2198	4.143e4	365.2022	4.022e4	370.2822	1.888e4	374.1684	1.454e4	374.1007	1.144e4	373.1364	1.500e4	368.2009	1.790e4	373.1506
	374.2400	4.705e4	369.8035	2.740e1	376.2223	3.164e4	370.2428	3.000e4	369.2831	4.385e4	374.1613	1.461e4	369.2637	3.951e4	368.7271	4.307e2	366.7145	3.181e2	368.7388	2.450e2	378.2278	1.601e4	376.1676	1.117e4	378.2194	1.465e4	370.2752	2.114e4	371.1763	1.842e4	378.2569	2.237e4	377.2433	2.775e4	376.2089	2.538e4	366.2093	2.035e4	371.2369	1.886e4	374.6840	6.014e1	374.6475	5.502e2	374.0878	1.263e4	368.7304	4.980e2	374.1135
	375.2252	6.407e4	370.3054	3.733e4	377.2354	2.468e4	371.2043	3.465e4	370.2768	2.336e4	374.6879	4.215e2	370.2383	1.927e4	369.2573	3.735e4	367.2312	2.348e4	369.2592	3.762e4	379.1899	2.816e4	376.6758	2.025e1	379.1696	2.616e4	371.1974	2.036e4	372.1686	1.750e4	379.2226	3.273e4	377.7492	1.570e2	376.7228	3.691e2	366.7138	9.641e1	372.2010	1.394e4	375.1870	1.940e4	375.1810	1.358e4	374.6406	6.025e2	369.2656	3.671e4	374.6514
	376.2174	3.350e4	371.2754	2.753e4	377.7562	4.060e2	372.1984	2.150e4	371.2347	2.107e4	375.2120	1.946e4	371.1657	1.794e4	370.2315	1.786e4	368.2231	1.885e4	370.2368	1.795e4	379.7103	1.370e2	377.1801	1.408e4	379.6757	7.291e1	372.1637	1.976e4	373.1466	1.676e4	379.7557	6.478e1	378.2550	2.458e4	377.2355	2.253e4	367.2177	3.618e4	373.1402	1.776e4	376.1788	1.464e4	376.1635	1.085e4	375.1790	1.612e4	370.2450	1.687e4	375.1806
	376.7370	1.170e2	371.7806	7.816e1	378.2722	2.761e4	372.7035	1.293e2	371.7805	8.370e2	376.1994	1.401e4	372.1376	1.588e4	371.1589	1.726e4	368.7549	1.197e2	371.1809	1.881e4	380.2213	1.741e4	377.7001	2.653e2	380.1848	1.596e4	372.6741	2.748e2	374.1125	1.521e4	380.2617	2.227e4	379.2256	3.120e4	377.7540	1.869e2	368.2168	2.398e4	374.1327	1.474e4	377.1795	1.789e4	376.6732	1.288e2	376.1610	1.170e4	371.1948	1.780e4	376.1719
	377.2408	2.953e4	372.2867	2.710e4	379.2152	3.728e4	373.2081	2.282e4	372.3246	1.883e4	377.1844	1.771e4	373.1262	1.590e4	372.1467	1.698e4	369.2640	3.793e4	372.1423	1.432e4	381.2091	1.520e4	378.2204	1.486e4	381.1723	1.416e4	373.1870	2.579e4	374.6542	6.480e2	381.2505	2.251e4	379.7535	2.516e2	378.2650	2.050e4	368.7420	1.629e2	374.6446	1.827e2	377.7064	5.896e2	377.1850	1.416e4	376.6718	8.304e1	372.1894	1.536e4	376.6803
	377.7543	2.380e2	373.2567	3.101e4	379.7484	1.994e2	374.1938	1.729e4	373.2237	1.518e4	377.7162	5.945e2	374.0854	1.387e4	373.1287	1.608e4	370.2502	1.784e4	373.1347	1.745e4	382.2047	1.250e4	379.1834	2.543e4	382.1709	1.177e4	373.6908	1.373e2	375.1848	1.817e4	381.7523	1.456e1	380.2678	2.500e4	379.2108	3.040e4	369.2518	4.330e4	375.1559	1.823e4	378.2343	1.614e4	377.7028	1.691e2	377.1803	1.584e4	372.6955	1.013e1	377.1837
	378.2623	2.505e4	374.2444	4.202e4	380.2616	2.586e4	374.6971	1.908e1	374.1433	1.623e4	378.2453	1.701e4	374.6151	2.919e2	374.0884	1.386e4	371.1855	1.769e4	374.0968	1.479e4	382.7506	3.840e2	379.6975	1.711e2	382.7268	9.156e2	374.1949	2.388e4	376.1601	1.340e4	382.2538	1.836e4	381.2624	1.840e4	379.7393	2.829e2	370.2346	1.915e4	375.6572	1.114e1	379.1906	2.622e4	378.2182	1.482e4	377.7047	3.179e2	373.1971	2.003e4	377.7050
	379.2258	3.623e4	375.2311	4.127e4	381.2595	2.229e4	375.1990	2.461e4	375.1334	1.873e4	379.1948	2.891e4	375.1425	1.500e4	374.6387	6.359e2	372.1574	1.568e4	374.6242	3.252e2	383.2868	4.938e4	380.2089	1.562e4	383.2939	4.512e4	375.2131	2.715e4	376.6735	2.559e2	382.7764	3.166e2	382.2634	1.875e4	380.2523	2.092e4	371.2039	3.119e4	376.1668	1.309e4	379.7083	3.457e2	379.1871	2.665e4	378.2284	1.473e4	374.1818	1.455e4	378.2242
	379.7578	8.645e1	376.2194	3.120e4	382.2521	1.996e4	376.1807	1.800e4	375.6379	5.975e1	380.2061	1.753e4	376.1396	1.279e4	375.1745	1.733e4	372.6725	2.829e2	375.1577	1.615e4	384.2670	2.287e4	381.2047	1.666e4	384.2646	1.989e4	376.2163	1.761e4	377.1892	1.698e4	383.2932	5.892e4	382.7807	2.335e2	381.2516	1.968e4	372.2049	1.726e4	377.1693	1.644e4	380.2224	1.621e4	379.7076	1.195e2	379.1884	2.623e4	375.1981	1.779e4	379.1922
	380.2624	2.469e4	376.7332	1.804e2	382.7736	3.510e2	377.1494	2.134e4	376.1431	1.441e4	381.2003	1.841e4	376.6630	3.683e2	376.1450	1.241e4	373.1863	1.949e4	376.1376	1.281e4	385.2524	2.393e4	382.2032	1.211e4	385.2414	2.284e4	377.2244	1.979e4	377.7131	2.674e2	384.2904	3.452e4	383.2988	5.603e4	382.2493	1.666e4	373.2031	2.389e4	377.7095	9.078e2	381.2070	1.806e4	380.2175	1.584e4	379.7055	1.587e2	376.1897	1.409e4	379.7110
	381.2596	2.460e4	377.2398	2.857e4	383.2921	6.733e4	377.6995	1.297e3	377.1435	1.663e4	382.1981	1.332e4	377.1830	1.547e4	376.6623	3.114e2	374.1513	1.428e4	376.6595	3.160e2	386.1977	1.201e4	382.7602	2.494e2	386.1962	1.168e4	377.7365	1.019e2	378.2288	1.730e4	385.2890	2.709e4	384.2889	3.341e4	382.7717	3.002e2	374.1802	1.446e4	378.2544	1.495e4	381.7155	1.662e2	381.2080	1.600e4	380.2183	1.562e4	377.1900	1.657e4	380.2291
	382.2632	1.994e4	377.7495	3.914e1	384.2802	4.655e4	378.2516	2.244e4	377.7014	1.339e3	382.7476	1.087e3	377.7070	3.291e2	377.1800	1.637e4	374.6736	4.867e2	377.1761	1.572e4	387.1095	1.720e4	383.2862	4.755e4	387.0923	1.794e4	378.2451	1.838e4	379.1821	3.189e4	385.7985	1.729e2	385.2825	2.800e4	383.2922	5.726e4	374.6923	2.763e2	379.2052	3.016e4	382.2234	1.289e4	382.2008	1.203e4	381.2053	1.550e4	377.7144	2.572e2	381.2193
	382.7815	1.623e2	378.2507	2.647e4	385.2733	3.105e4	379.1972	4.578e4	378.2662	1.869e4	383.3112	5.124e4	378.2271	1.838e4	377.6972	2.938e2	375.1933	1.819e4	377.7007	4.224e2	388.1208	1.181e4	384.2623	2.306e4	387.5976	3.646e1	379.1917	3.428e4	379.7039	4.824e2	386.3105	1.905e4	386.2337	1.845e4	384.2571	3.390e4	375.2055	2.604e4	379.7326	1.965e2	382.7570	3.664e2	382.7517	3.515e2	382.1873	1.141e4	378.2295	1.589e4	382.2015
	383.2924	6.357e4	379.2145	3.535e4	385.7787	7.616e1	379.7185	6.382e2	379.1998	3.527e4	384.2935	2.804e4	379.1861	3.263e4	378.2242	1.644e4	376.1826	1.418e4	378.2245	1.673e4	389.1041	1.961e4	385.2440	2.284e4	388.1050	1.174e4	379.7242	6.342e2	380.2264	1.945e4	387.2751	2.028e4	387.1654	2.266e4	385.2307	2.802e4	376.1880	1.621e4	380.2470	1.915e4	383.2850	4.817e4	383.2839	4.811e4	382.7328	6.392e2	379.1902	2.659e4	382.7443
	384.2811	3.964e4	379.7488	4.811e2	386.2831	2.090e4	380.2443	2.578e4	379.7311	5.093e2	385.2702	2.847e4	379.7055	2.888e2	379.1883	3.160e4	377.1713	1.671e4	379.1915	3.117e4	389.6124	7.392e1	386.1940	1.204e4	389.0985	2.185e4	380.2455	2.096e4	381.2198	1.783e4	387.7807	5.798e1	387.6692	1.120e2	385.7520	6.481e2	377.1781	2.190e4	381.2415	1.992e4	384.2732	2.598e4	384.2545	2.331e4	383.2831	4.776e4	379.7083	3.555e2	383.2874
	385.2806	3.016e4	380.2648	2.735e4	387.2536	2.059e4	381.2211	2.925e4	380.2567	2.483e4	386.2373	1.515e4	380.2236	1.998e4	379.7105	1.578e2	377.6895	3.226e2	379.7110	2.441e2	390.1193	1.267e4	387.1048	1.533e4	389.6034	2.228e1	381.2267	2.123e4	382.2057	1.340e4	388.2860	2.912e4	388.2257	2.925e4	386.2824	1.715e4	377.7093	7.607e2	382.2440	1.480e4	385.2485	2.700e4	385.2357	2.374e4	384.2605	2.159e4	380.2256	1.620e4	384.2626
	386.2343	1.813e4	381.2637	1.973e4	387.7634	1.755e2	381.7318	2.867e1	381.2474	2.198e4	387.1663	1.921e4	381.2138	1.846e4	380.2196	1.852e4	378.2209	1.682e4	380.2224	1.922e4	390.6801	9.083e2	388.1013	1.031e4	390.1219	1.328e4	382.2243	1.561e4	382.7495	4.515e2	389.2190	4.135e4	389.2271	3.123e4	387.2601	1.809e4	378.2422	1.803e4	382.7730	2.323e2	386.2098	1.451e4	386.1940	1.226e4	385.2407	2.333e4	381.2196	1.925e4	385.2443
	387.1623	2.176e4	382.2626	2.025e4	388.2719	2.930e4	382.2346	2.385e4	382.2472	1.913e4	388.1559	1.180e4	382.1904	1.415e4	381.2119	1.733e4	379.1876	2.964e4	381.2158	1.846e4	391.2328	3.087e4	388.6085	5.975e1	390.6763	6.610e2	382.7536	4.323e2	383.2846	5.601e4	390.1894	3.984e4	390.2225	3.815e4	387.7659	7.078e1	379.1995	3.923e4	383.2901	5.415e4	387.1401	1.888e4	387.0941	1.619e4	386.1913	1.158e4	382.2162	1.305e4	386.2023
	387.7162	2.267e3	382.7833	1.774e2	389.2163	3.280e4	382.7573	3.329e2	382.7733	2.315e2	388.6700	1.620e2	382.7344	6.095e2	382.1960	1.283e4	379.7155	3.807e2	382.2027	1.409e4	391.7753	5.752e2	389.1178	1.973e4	391.2356	3.057e4	383.2878	5.827e4	384.2594	2.547e4	390.7197	1.231e3	390.7446	7.314e2	388.2726	2.283e4	379.7141	3.109e2	384.2823	2.650e4	388.1262	1.141e4	388.0970	1.081e4	387.1085	1.603e4	382.7540	3.628e2	387.1491
	388.2846	3.562e4	383.2953	5.705e4	390.1893	3.364e4	383.2762	6.600e4	383.2890	6.475e4	389.1871	2.302e4	383.2831	5.609e4	382.7383	5.287e2	380.2353	1.797e4	382.7467	5.071e2	392.3286	1.920e4	389.6216	3.312e1	391.7408	7.696e1	384.2727	3.224e4	385.2451	2.632e4	391.2565	5.299e4	391.2693	4.573e4	389.2271	3.050e4	380.2278	1.930e4	385.2648	2.998e4	388.6477	3.319e2	388.6001	1.215e1	388.1052	1.052e4	383.2849	5.209e4	388.1366
	389.2333	4.603e4	384.2855	3.589e4	390.7213	1.222e3	384.2573	7.893e4	384.2766	3.397e4	389.6971	1.456e2	384.2574	2.945e4	383.2845	5.360e4	381.2205	1.891e4	383.2856	5.363e4	393.2603	1.384e4	390.1350	1.326e4	392.2585	1.741e4	385.2474	2.983e4	386.1883	1.295e4	391.7651	1.736e2	391.7714	2.631e1	390.2112	2.972e4	381.2083	2.930e4	386.2609	1.608e4	389.1687	2.287e4	389.1057	1.965e4	388.6074	3.038e0	384.2565	2.734e4	389.1271
	390.2178	4.230e4	385.2809	3.007e4	391.2629	4.453e4	385.2366	4.444e4	385.2679	3.223e4	390.2071	1.753e4	385.2390	2.699e4	384.2506	2.384e4	382.2158	1.355e4	384.2693	2.678e4	394.2457	1.387e4	390.6895	7.024e2	393.2107	1.377e4	386.2140	1.558e4	387.0757	1.887e4	392.2745	2.755e4	392.2732	2.944e4	390.7426	6.120e2	381.7224	2.640e2	387.2253	1.699e4	389.6864	4.577e2	389.6138	3.646e1	389.1085	1.908e4	385.2350	2.734e4	389.6280
	390.7451	3.468e2	385.7854	7.600e1	391.7686	1.511e2	385.7383	1.215e1	386.2646	1.936e4	390.7401	7.781e2	386.1920	1.432e4	385.2280	2.598e4	382.7596	2.896e2	385.2457	2.676e4	395.2054	1.282e4	391.2384	3.110e4	393.7122	5.063e0	387.1588	2.049e4	388.0753	1.287e4	393.2607	2.600e4	393.2619	2.681e4	391.2701	4.219e4	382.2349	1.763e4	388.1885	1.069e4	390.2064	1.802e4	390.1234	1.294e4	389.6256	2.133e2	386.2063	1.400e4	390.1320
	391.2547	5.317e4	386.2899	2.257e4	392.2745	2.661e4	386.2460	2.770e4	387.2287	1.763e4	391.2769	3.162e4	387.0900	1.826e4	386.1816	1.298e4	383.2817	5.387e4	386.1988	1.380e4	396.1943	1.100e4	391.7448	9.193e1	394.2227	1.279e4	388.1496	1.328e4	388.5759	6.076e0	393.7637	1.849e1	393.7667	1.145e2	392.2818	2.352e4	382.7643	1.553e2	389.1628	1.847e4	390.7436	2.179e2	390.6746	6.846e2	390.1440	1.226e4	387.1502	1.760e4	390.6914
	391.7657	1.714e2	387.2695	2.340e4	393.2607	2.371e4	387.1950	2.541e4	388.2299	1.269e4	391.7875	1.566e2	387.5936	3.038e0	387.0957	1.723e4	384.2568	3.035e4	387.1255	1.812e4	397.1957	2.349e4	392.2532	1.680e4	395.1811	1.161e4	389.1486	2.737e4	389.0794	2.251e4	394.2660	2.677e4	394.2738	2.696e4	393.2633	2.187e4	383.2736	5.478e4	390.1419	1.398e4	391.2567	3.315e4	391.2276	3.024e4	390.6913	7.367e2	388.1357	1.066e4	391.2449
	392.2731	2.890e4	387.7789	7.890e1	393.7672	1.206e2	388.1733	1.422e4	389.2067	1.950e4	392.2977	1.774e4	388.0962	1.275e4	388.0939	1.165e4	385.2346	2.843e4	388.1087	1.159e4	398.1765	1.429e4	393.1898	1.397e4	396.1671	1.087e4	389.6505	1.013e1	389.5924	1.276e2	395.2626	1.870e4	394.7781	3.385e1	393.7677	7.335e1	384.2621	4.029e4	390.7069	1.596e3	391.7651	1.147e2	391.7753	4.800e2	391.2378	3.146e4	388.6430	4.051e1	391.7812
	393.2655	2.720e4	388.2835	3.195e4	394.2726	3.289e4	389.1782	3.244e4	390.2271	1.511e4	393.2529	1.659e4	389.0935	2.167e4	388.5958	3.038e0	386.1989	1.461e4	388.6155	8.203e1	399.1870	2.695e4	393.6977	9.853e1	396.6707	3.342e1	390.1551	1.883e4	390.1096	1.486e4	395.7644	1.366e1	395.2810	1.749e4	394.2731	2.469e4	385.2315	3.719e4	391.2892	3.028e4	392.2725	1.778e4	392.3183	1.804e4	391.7798	5.263e2	389.1624	2.452e4	392.3144
	393.7716	3.139e1	389.2415	3.178e4	395.2613	1.955e4	390.2029	3.195e4	390.7597	4.494e2	393.7668	1.879e2	389.6023	6.582e1	389.0988	2.021e4	387.1345	1.796e4	389.1230	2.061e4	400.1684	1.556e4	394.2134	1.251e4	397.1773	2.401e4	390.7001	1.381e3	390.6591	7.162e2	396.2666	1.654e4	396.2738	1.936e4	395.2719	1.623e4	386.2211	1.808e4	391.7899	2.025e0	393.2259	1.684e4	393.2512	1.229e4	392.3294	1.867e4	389.6835	4.950e2	393.2473
	394.2734	2.922e4	390.2314	4.092e4	396.2523	1.858e4	390.7245	5.964e2	391.2901	2.971e4	394.2801	1.515e4	390.1186	1.446e4	389.6088	8.608e1	388.1207	1.092e4	390.1220	1.303e4	401.1177	1.590e4	395.1818	1.313e4	398.1597	1.383e4	391.2461	3.534e4	391.2151	3.311e4	396.7783	1.364e2	396.7902	2.127e2	396.2676	1.547e4	387.1794	2.474e4	392.2928	1.760e4	393.7339	1.521e2	394.2428	1.216e4	393.2531	1.316e4	390.2018	1.773e4	394.2128
	395.2143	1.774e4	390.7563	1.912e2	396.7738	3.640e2	391.2474	3.654e4	392.2906	1.894e4	395.2297	1.521e4	390.6737	8.383e2	390.1203	1.315e4	388.6407	2.807e2	390.6812	9.857e2	401.6227	2.430e1	396.1734	1.026e4	398.6606	3.038e0	391.7768	5.638e2	391.7367	3.442e2	397.2901	2.486e4	397.3045	2.442e4	396.7853	6.736e1	388.1783	1.208e4	393.2318	1.415e4	394.2430	1.428e4	395.2014	1.250e4	394.2410	1.228e4	390.7325	2.950e2	395.1621
	396.1624	1.808e4	391.2646	4.501e4	397.2980	2.752e4	392.2394	1.870e4	393.2598	1.580e4	395.7342	9.114e0	391.2200	3.174e4	390.6789	9.526e2	389.1621	2.415e4	391.2356	3.128e4	402.1300	1.165e4	396.6826	1.225e2	399.1753	2.704e4	392.3156	2.182e4	392.2616	1.850e4	397.7995	1.030e2	398.2976	2.021e4	397.2918	2.312e4	388.6863	5.042e1	394.2064	1.552e4	395.2099	1.561e4	396.1917	1.011e4	395.1956	1.299e4	391.2554	3.289e4	395.6833
	396.7174	1.947e3	391.7678	6.374e1	398.2990	2.222e4	393.1889	1.961e4	394.2624	1.936e4	396.2349	1.350e4	391.7277	9.418e1	391.2291	3.168e4	389.6631	1.418e1	391.7702	4.860e2	403.1426	1.358e4	397.1948	2.289e4	400.1674	1.534e4	393.2665	1.794e4	393.2007	1.640e4	398.3049	1.897e4	399.2802	3.302e4	397.7967	3.808e1	389.1896	3.400e4	394.7076	5.063e1	396.2109	1.316e4	397.1819	2.442e4	396.1980	1.059e4	391.7814	3.447e2	396.2059
	397.2914	2.622e4	392.2710	3.015e4	399.2811	3.658e4	393.7156	6.686e2	395.1891	1.526e4	396.7501	1.184e1	392.2517	1.800e4	391.7624	4.228e2	390.1699	1.756e4	392.3090	1.886e4	404.1367	1.229e4	398.1745	1.395e4	401.1349	1.566e4	393.7817	1.565e2	393.7227	3.887e2	399.2794	3.545e4	400.2717	3.095e4	398.2988	1.760e4	389.7050	2.992e2	395.2095	1.497e4	396.7229	1.258e2	398.1695	1.459e4	396.7149	5.165e1	392.3092	1.882e4	396.7218
	397.7994	4.334e1	393.2599	2.781e4	400.2690	3.060e4	394.2466	2.162e4	396.1709	1.658e4	397.2512	2.620e4	393.1916	1.504e4	392.3008	1.920e4	390.7089	7.858e2	393.2498	1.461e4	404.6914	8.324e2	398.6846	9.418e1	401.6423	6.177e1	394.2939	1.972e4	394.2462	1.467e4	399.7812	9.147e0	400.7737	2.238e1	399.2800	3.359e4	390.2195	2.818e4	395.7197	4.759e1	397.2314	2.613e4	398.6721	1.215e1	397.2184	2.357e4	393.2534	1.429e4	397.2255
	398.3021	2.088e4	393.7667	1.373e2	401.2619	2.282e4	395.1892	2.666e4	396.7137	1.054e3	398.2465	1.587e4	393.7176	3.324e2	393.2315	1.488e4	391.2466	3.129e4	394.2134	1.378e4	405.2552	2.006e4	399.1954	2.932e4	402.1498	1.134e4	395.2442	1.618e4	395.2130	1.470e4	400.2827	2.619e4	401.2784	2.431e4	400.2739	2.464e4	390.7365	2.899e2	396.2213	1.337e4	398.2184	1.523e4	399.1836	3.042e4	398.2010	1.335e4	394.2503	1.365e4	398.2110
	399.2746	3.667e4	394.2720	2.848e4	402.2569	1.883e4	395.7166	3.935e2	397.2733	2.877e4	398.7501	3.160e1	394.2382	1.459e4	393.7344	4.204e1	391.7557	1.093e2	395.1589	1.558e4	405.7565	2.025e0	400.1728	1.605e4	402.6666	1.698e2	395.7473	2.484e1	396.1975	1.215e4	400.7838	2.025e0	402.2794	1.957e4	401.2729	1.992e4	391.2516	3.650e4	396.7483	3.620e2	399.2255	3.077e4	400.1680	1.651e4	399.1958	2.589e4	395.2016	1.435e4	399.2041
	399.7773	4.198e1	394.7737	2.127e1	403.2376	2.165e4	396.2343	2.021e4	398.2585	2.127e4	399.2539	3.139e4	395.1974	1.415e4	394.2379	1.404e4	392.2650	1.797e4	395.6734	2.105e2	406.2588	1.504e4	401.1254	1.499e4	403.1803	1.331e4	396.2490	1.439e4	397.1810	2.788e4	401.2847	2.179e4	403.2686	2.548e4	402.2628	1.596e4	392.2529	1.715e4	397.2743	2.550e4	400.2133	1.856e4	401.1167	1.620e4	400.1757	1.475e4	396.2002	1.192e4	400.1956
	400.2818	2.927e4	395.2765	1.851e4	404.2375	1.908e4	396.7384	8.429e1	399.2532	2.882e4	400.2468	1.933e4	396.1923	1.229e4	395.1956	1.403e4	393.2062	1.507e4	396.1849	1.338e4	407.2218	1.576e4	401.6308	4.210e1	404.1623	1.062e4	396.7518	3.972e1	398.1678	1.686e4	402.2799	1.718e4	404.2589	1.910e4	403.2536	1.945e4	393.2103	2.085e4	398.2531	1.614e4	401.1700	1.765e4	401.6204	1.215e1	401.1273	1.519e4	396.7215	3.577e2	401.1518
	401.2813	2.377e4	396.2671	2.107e4	404.7684	1.539e2	397.2444	8.735e4	399.7665	2.500e2	401.2090	1.759e4	397.1920	2.845e4	396.1938	1.200e4	393.7242	3.142e2	396.7142	1.720e2	407.7645	2.757e2	402.1458	1.099e4	404.7239	8.640e2	397.2561	2.711e4	398.6691	1.620e1	403.2552	2.233e4	404.7765	1.667e2	404.2409	1.518e4	393.7152	1.446e2	399.2507	2.734e4	402.1654	1.283e4	402.1438	1.099e4	401.6302	2.835e1	397.2433	2.431e4	402.1475
	402.2383	1.690e4	396.7818	2.438e2	405.2793	2.803e4	398.2408	4.486e4	400.2830	2.181e4	402.1915	1.262e4	398.1768	1.769e4	396.7101	2.376e2	394.2422	1.457e4	397.2248	3.088e4	408.2874	1.759e4	403.1467	1.332e4	405.2836	1.892e4	398.2428	1.769e4	399.1701	3.318e4	404.2527	1.634e4	405.2883	2.903e4	404.7587	3.643e2	394.2223	1.571e4	399.7562	9.345e1	402.6846	4.114e2	403.1474	1.349e4	402.1375	1.052e4	398.2258	1.445e4	403.1480
	403.1910	2.372e4	397.3019	2.617e4	406.2818	2.102e4	399.2390	4.838e4	401.2515	1.777e4	403.1840	1.829e4	398.6798	3.040e1	397.2265	2.555e4	395.1992	1.385e4	398.2086	1.717e4	409.2110	1.448e4	404.1290	1.050e4	406.2807	1.437e4	399.2363	3.055e4	400.1623	1.902e4	404.7611	1.645e2	406.2884	2.322e4	405.2812	2.587e4	395.1915	2.398e4	400.2626	1.677e4	403.2065	1.844e4	404.1394	1.076e4	403.1512	1.358e4	399.2304	3.119e4	404.1253
	404.1683	1.766e4	398.2562	2.055e4	407.2567	2.433e4	400.2391	4.104e4	402.2069	1.435e4	404.1651	1.324e4	399.1819	3.367e4	398.2006	1.491e4	395.7029	4.759e1	399.2035	2.964e4	410.2025	1.262e4	404.6911	8.060e2	407.2375	1.420e4	399.7466	1.907e2	401.1135	1.874e4	405.2693	3.122e4	407.2722	2.446e4	406.2828	1.937e4	395.7188	2.455e2	401.2296	1.672e4	404.2118	1.211e4	404.6894	6.670e2	404.1417	1.052e4	400.2197	1.790e4	404.6874
	404.7161	1.714e3	399.2296	3.419e4	407.7802	4.747e2	401.1904	2.407e4	403.1651	1.758e4	404.7138	7.874e2	400.1700	1.948e4	399.1920	2.780e4	396.2052	1.267e4	400.1964	1.765e4	410.7206	2.118e2	405.2491	2.152e4	407.7661	3.500e2	400.2563	2.104e4	401.6219	1.189e2	405.7733	7.570e1	407.7849	2.459e2	407.2610	2.293e4	396.2303	1.557e4	402.2285	1.294e4	404.7198	3.747e1	405.2480	2.111e4	404.6989	7.863e2	401.1808	1.609e4	405.2514
	405.2695	3.128e4	400.2314	3.366e4	408.3084	3.144e4	402.1979	2.216e4	403.6673	4.051e1	405.2674	2.430e4	401.1170	1.854e4	400.1917	1.725e4	396.7280	2.208e2	401.1487	1.665e4	411.2391	1.735e4	406.2322	1.452e4	408.2883	1.659e4	401.2234	1.882e4	402.1342	1.294e4	406.2763	2.214e4	408.3049	3.029e4	407.7781	3.166e2	396.7376	1.418e1	403.2293	1.718e4	405.2414	2.598e4	406.2434	1.477e4	405.2628	2.125e4	402.1672	1.191e4	405.7553
	406.2725	2.298e4	400.7523	1.154e3	409.2746	2.008e4	403.1773	2.328e4	404.1709	1.557e4	405.7751	1.159e2	401.6310	1.821e2	401.1472	1.597e4	397.2419	2.396e4	402.1440	1.264e4	412.2271	1.296e4	407.1817	1.638e4	409.2261	1.294e4	402.1865	1.321e4	403.1468	1.462e4	407.2518	2.804e4	409.2727	2.259e4	408.3001	2.617e4	397.2405	7.544e4	404.2248	1.206e4	405.7555	2.076e2	407.1988	1.573e4	406.2595	1.485e4	403.1598	1.703e4	406.2590
	407.2491	2.857e4	401.2785	2.604e4	410.2702	3.106e4	404.1682	1.877e4	404.7252	8.257e2	406.2826	1.650e4	402.1442	1.285e4	402.1446	1.203e4	398.2263	1.534e4	403.1442	1.593e4	412.7697	4.559e2	407.7250	5.427e2	410.2009	1.134e4	403.1407	1.892e4	404.1404	1.257e4	407.7805	3.438e2	410.2460	2.363e4	409.2681	1.767e4	397.7412	4.051e0	404.7469	2.922e2	406.2734	1.706e4	407.7302	3.546e2	407.2131	1.550e4	404.1288	1.219e4	407.2178
	407.7757	4.337e2	402.2764	2.068e4	410.7845	2.265e2	404.6824	3.809e2	405.2678	2.407e4	407.2561	1.832e4	403.1465	1.511e4	402.6460	2.359e0	399.2307	3.113e4	404.1290	1.311e4	413.3082	4.572e4	408.2721	1.628e4	411.2314	1.638e4	404.1221	1.507e4	404.7003	9.753e2	408.2989	2.965e4	411.2453	2.217e4	410.2654	2.173e4	398.2420	3.164e4	405.2684	2.340e4	407.2353	1.830e4	408.2703	1.614e4	407.7452	4.222e2	404.6906	9.841e2	407.7493
	408.2989	3.147e4	403.2671	2.655e4	411.2987	2.296e4	405.2126	3.074e4	406.2641	1.801e4	407.7965	3.341e2	403.6472	4.051e0	403.1476	1.418e4	400.2198	1.888e4	404.6877	1.038e3	414.2761	2.027e4	409.1905	1.304e4	412.2237	1.177e4	404.6918	1.616e3	405.2579	2.177e4	409.2659	2.346e4	411.7664	6.362e2	410.7780	1.989e2	399.2401	4.198e4	406.2678	1.646e4	407.7618	3.765e2	409.1886	1.350e4	408.2827	1.638e4	405.2435	2.638e4	408.2794
	409.2636	2.395e4	404.2586	2.075e4	412.2987	2.137e4	405.7273	2.828e2	407.2506	2.111e4	408.3172	1.757e4	404.1479	1.282e4	404.1277	1.201e4	401.1749	1.670e4	405.2409	2.379e4	415.2199	1.448e4	410.1867	1.161e4	412.7619	6.430e2	405.2562	2.551e4	406.2509	1.668e4	410.2511	2.324e4	412.2920	2.284e4	411.2908	1.942e4	400.2344	2.309e4	407.2502	1.995e4	408.2898	1.725e4	410.1909	1.123e4	409.2019	1.358e4	405.7517	9.935e1	409.1894
	409.7695	1.729e2	404.7719	2.448e2	412.8082	1.222e2	406.2443	1.957e4	407.7694	4.658e1	409.2483	1.425e4	404.6990	7.735e2	404.6909	9.394e2	402.1635	1.238e4	406.2253	1.656e4	415.7350	2.786e2	410.7155	3.045e2	413.3136	4.152e4	405.7660	1.312e2	407.2101	1.704e4	411.2571	2.243e4	412.8068	1.960e2	411.7934	2.430e1	401.1967	2.105e4	407.7816	3.554e2	409.2247	1.436e4	410.7140	2.747e2	410.1902	1.190e4	406.2585	1.697e4	410.1826
	410.2753	2.735e4	405.2861	2.970e4	413.3158	5.550e4	407.2044	2.071e4	408.2961	2.426e4	409.7607	2.283e2	405.2479	2.267e4	405.2568	2.122e4	403.1610	1.721e4	407.1852	1.926e4	416.2522	1.530e4	411.2373	1.619e4	414.2854	1.899e4	406.2737	1.779e4	407.7293	2.771e2	411.7738	3.914e2	413.3194	5.195e4	412.2958	1.747e4	401.7001	4.557e1	408.3053	1.904e4	409.7281	1.316e1	411.2360	1.635e4	410.7140	2.893e2	407.2194	1.776e4	410.7050
	410.7876	1.170e2	406.2822	2.363e4	414.2884	3.053e4	407.7557	8.868e2	409.2697	1.943e4	410.2692	1.344e4	406.2391	1.645e4	406.2547	1.551e4	404.1583	1.313e4	407.7312	6.659e2	417.2215	1.403e4	412.2206	1.200e4	415.2475	1.394e4	407.2384	2.040e4	408.2777	1.969e4	412.2991	2.071e4	414.2882	3.275e4	412.8081	1.408e2	402.2023	1.411e4	409.2458	1.665e4	410.2303	1.289e4	412.2187	1.197e4	411.2389	1.761e4	407.7471	3.968e2	411.2281
	411.2930	2.283e4	407.2658	2.505e4	415.2602	3.067e4	408.3100	2.274e4	410.2664	1.887e4	410.7807	2.634e1	407.1945	1.746e4	407.2137	1.636e4	404.7160	3.243e2	408.2782	1.865e4	418.2034	1.083e4	412.7584	4.363e2	415.7489	7.089e0	407.7729	3.300e2	409.1956	1.588e4	412.8064	1.272e2	415.2419	2.954e4	413.3193	5.045e4	403.1972	2.313e4	410.2359	1.509e4	410.7401	1.785e2	412.7588	4.611e2	412.2151	1.254e4	408.2823	1.727e4	412.2232
	411.7963	5.182e1	407.7825	3.878e2	415.7649	1.016e2	409.2368	1.751e4	410.7805	2.157e2	411.2835	1.759e4	407.7325	6.545e2	407.7482	3.969e2	405.2344	2.507e4	409.1922	1.608e4	418.7445	1.370e2	413.3032	4.534e4	416.2556	1.442e4	408.2996	2.271e4	409.6976	3.949e1	413.3167	5.304e4	416.2167	2.967e4	414.2939	2.662e4	404.2058	1.356e4	410.7622	3.843e2	411.2500	1.723e4	413.3032	4.500e4	412.7597	5.550e2	409.2097	1.398e4	412.7686
	412.2996	2.273e4	408.3055	3.168e4	416.2696	2.993e4	409.7470	9.430e1	411.2951	2.236e4	412.2728	1.390e4	408.2808	1.995e4	408.2824	1.838e4	405.7371	4.544e1	410.1837	1.369e4	419.2573	1.694e4	414.2687	1.943e4	417.2352	1.414e4	409.2162	1.744e4	410.1999	1.449e4	414.3032	2.812e4	417.2059	2.994e4	415.2661	2.810e4	404.7190	9.698e1	411.2902	1.989e4	412.2397	1.392e4	414.2668	1.969e4	413.3058	4.644e4	410.2064	1.285e4	413.3034
	412.8088	1.388e2	409.2738	2.319e4	417.2552	2.702e4	410.2539	1.979e4	412.2945	1.974e4	412.8034	3.778e2	409.1886	1.549e4	409.2062	1.489e4	406.2417	1.672e4	410.7091	4.920e2	420.2035	1.155e4	415.2209	1.410e4	418.1910	1.007e4	410.2035	1.914e4	410.7204	4.658e1	415.2654	3.357e4	418.2070	2.069e4	416.2735	2.439e4	405.2238	3.065e4	412.2917	1.664e4	412.7713	4.231e2	415.2141	1.387e4	414.2697	2.031e4	410.7281	3.846e2	414.2732
	413.3172	5.349e4	410.2695	2.712e4	418.2181	1.593e4	411.2479	2.710e4	412.8153	1.069e2	413.3302	4.587e4	409.6907	2.237e1	410.1886	1.327e4	407.2095	1.765e4	411.2358	1.955e4	421.1811	1.463e4	415.7309	1.491e2	418.7323	6.149e2	411.2328	2.248e4	411.2444	2.027e4	415.7721	1.785e2	418.7459	1.433e3	417.2499	2.347e4	405.7358	2.382e2	412.8192	1.013e0	413.3044	4.832e4	415.7273	1.671e2	415.2227	1.442e4	411.2496	1.725e4	415.2289
	414.3011	2.989e4	410.7740	4.146e1	419.2358	2.230e4	412.2482	2.079e4	413.3220	5.543e4	414.3036	2.209e4	410.1938	1.385e4	410.7267	6.304e2	407.7426	5.089e2	412.2206	1.483e4	421.7315	8.102e2	416.2423	1.526e4	419.2741	1.639e4	411.7424	1.353e2	412.2278	1.442e4	416.2806	2.804e4	419.3021	2.257e4	418.2511	1.516e4	406.2520	1.773e4	413.3210	5.069e4	414.2801	2.209e4	416.2426	1.532e4	415.7373	3.614e1	412.2402	1.430e4	415.7456
	415.2634	3.516e4	411.2872	2.334e4	419.7597	5.661e2	412.7662	2.962e2	414.3000	2.772e4	415.2589	1.759e4	410.7156	1.793e2	411.2688	2.036e4	408.2814	1.815e4	412.7625	4.697e2	422.2859	1.601e4	417.2114	1.365e4	420.2430	1.151e4	412.2488	1.733e4	412.7673	4.167e2	417.2645	2.799e4	420.2972	1.919e4	418.7772	2.911e2	407.2138	2.046e4	414.3007	2.337e4	415.2338	1.798e4	417.2100	1.334e4	416.2422	1.425e4	412.7759	3.962e2	416.2577
	415.7700	1.856e2	411.7896	2.632e1	420.2855	1.755e4	413.2852	6.790e4	415.2629	1.934e4	415.7768	2.111e2	411.2356	1.925e4	412.2505	1.374e4	409.1949	1.406e4	413.3008	4.840e4	423.2430	1.329e4	418.1738	9.784e3	421.2262	1.341e4	412.7785	4.827e2	413.3048	4.856e4	418.2423	1.595e4	420.8029	1.075e2	419.2953	2.002e4	407.7480	6.118e2	415.2620	1.824e4	415.7503	2.720e2	418.1704	9.812e3	417.2167	1.364e4	413.3084	4.888e4	417.2344
	416.2749	3.121e4	412.2928	2.502e4	421.2853	1.963e4	414.2578	3.291e4	415.7644	2.922e1	416.2874	1.836e4	412.2176	1.449e4	412.7798	3.940e2	410.1834	1.365e4	414.2702	2.197e4	423.7617	9.445e1	418.7105	4.952e2	421.7596	4.875e2	413.3093	5.233e4	414.2701	2.242e4	419.2614	2.329e4	421.3080	2.019e4	420.2934	1.552e4	408.2911	1.741e4	416.2634	1.795e4	416.2681	1.755e4	418.7037	5.851e2	418.1802	1.019e4	414.2781	2.210e4	418.2059
	417.2594	2.950e4	412.8040	1.877e2	421.8031	3.122e2	415.2130	3.402e4	416.2675	2.184e4	417.2610	1.683e4	412.7570	4.982e2	413.3098	4.843e4	410.7118	4.529e2	415.2223	1.561e4	424.2741	1.393e4	419.2527	1.691e4	422.2959	1.503e4	414.2867	2.514e4	415.2292	1.670e4	419.7773	3.589e2	421.8150	7.933e1	421.2873	1.814e4	409.2220	1.697e4	417.2511	1.752e4	417.2392	1.702e4	419.2509	1.709e4	418.7233	5.489e2	415.2289	1.749e4	418.7290
	418.2604	1.857e4	413.3174	5.274e4	422.3260	2.509e4	415.7294	2.864e2	417.2557	1.842e4	418.2425	1.186e4	413.3032	4.958e4	414.2775	2.158e4	411.2418	1.714e4	415.7428	1.757e2	425.2552	1.644e4	420.2204	1.132e4	423.2365	1.163e4	415.2409	2.047e4	415.7448	1.033e2	420.2999	1.692e4	422.3182	2.587e4	421.8047	1.412e2	409.7327	1.178e2	418.2288	1.177e4	418.2122	1.135e4	420.2079	1.105e4	419.2575	1.788e4	415.7420	1.073e2	419.2535
	418.7784	3.120e2	414.2880	3.456e4	423.2973	1.950e4	416.2424	4.821e4	418.2363	1.360e4	418.7755	1.243e2	414.2690	2.285e4	415.2188	1.538e4	412.2300	1.434e4	416.2539	1.756e4	425.7716	4.456e1	421.2035	1.517e4	424.2296	1.398e4	416.2510	2.341e4	416.2537	1.738e4	421.2809	2.205e4	423.3012	1.877e4	422.3169	2.037e4	410.2384	1.391e4	418.7474	3.509e2	418.7350	4.458e2	421.1949	1.538e4	420.2179	1.192e4	416.2477	1.736e4	420.2312
	419.2964	2.274e4	415.2708	3.284e4	424.2880	2.947e4	417.2212	2.860e4	418.7544	3.838e2	419.2843	1.916e4	415.2139	1.559e4	415.7343	2.136e2	412.7627	4.966e2	417.2223	1.592e4	426.2783	1.292e4	421.7298	3.877e2	424.7387	1.428e2	417.2380	1.922e4	417.2277	1.531e4	421.8026	1.878e2	424.2856	2.916e4	423.2884	1.701e4	410.7417	4.354e1	419.2727	1.905e4	419.2610	1.951e4	421.7315	4.497e2	421.1952	1.491e4	417.2278	1.609e4	421.2130
	420.2421	1.543e4	415.7729	4.037e1	424.7969	1.063e2	418.2113	1.797e4	419.2753	1.954e4	420.2369	1.239e4	415.7333	2.062e2	416.2506	1.627e4	413.3038	4.656e4	418.2016	1.163e4	426.8229	2.579e1	422.2650	1.569e4	425.2487	1.451e4	418.2130	1.341e4	418.1978	1.157e4	422.3166	2.282e4	424.7906	9.467e1	424.2810	2.379e4	411.2438	2.387e4	420.2676	1.342e4	420.2482	1.303e4	422.2726	1.510e4	421.7346	5.124e2	418.2177	1.126e4	421.7493
	421.1826	2.304e4	416.2757	3.187e4	425.3027	2.981e4	418.7327	3.555e2	420.2466	1.531e4	421.2184	1.803e4	416.2487	1.921e4	417.2170	1.473e4	414.2782	2.163e4	418.7257	9.114e1	427.3262	5.071e4	423.2254	1.239e4	426.2249	1.107e4	418.7384	4.388e2	418.7355	3.749e2	423.2890	2.065e4	425.2978	2.780e4	424.7894	7.953e1	412.2444	1.621e4	421.2525	1.715e4	421.2315	1.756e4	423.2220	1.219e4	422.2755	1.537e4	418.7501	1.073e2	422.2805
	421.7431	2.304e3	417.2551	3.065e4	426.2918	2.544e4	419.2489	2.214e4	421.2330	1.820e4	421.7633	8.559e2	417.2089	1.485e4	418.1923	1.118e4	415.2245	1.737e4	419.2383	1.936e4	428.3090	2.370e4	423.7441	2.128e2	426.7713	8.391e2	419.2669	2.021e4	419.2567	1.866e4	424.2871	2.568e4	426.2956	2.438e4	425.2970	2.413e4	412.7629	2.752e2	421.7867	1.632e2	421.7570	3.915e2	423.7423	2.770e2	423.2277	1.269e4	419.2609	1.934e4	423.2286
	422.3168	2.418e4	418.2586	2.164e4	426.8112	2.900e2	420.2159	1.637e4	421.7856	3.792e2	422.3194	1.674e4	418.1802	1.155e4	418.7320	2.764e2	415.7375	1.995e2	420.2196	1.316e4	429.2838	2.359e4	424.2602	1.261e4	427.3285	4.670e4	420.2563	1.528e4	420.2202	1.303e4	424.7915	6.967e1	426.8158	3.477e2	426.2929	1.981e4	413.2825	5.976e4	422.3005	1.749e4	422.2863	1.628e4	424.2601	1.253e4	423.7473	2.833e2	420.2216	1.237e4	423.7474
	423.2895	2.164e4	418.7787	3.906e2	427.3299	6.217e4	421.1954	2.335e4	422.3121	2.223e4	423.2669	1.498e4	418.7125	4.222e2	419.2510	1.848e4	416.2502	1.862e4	421.1997	1.650e4	430.2818	1.705e4	425.2455	1.512e4	428.2989	2.085e4	421.2270	1.944e4	421.2173	1.662e4	425.2980	2.917e4	427.3334	5.690e4	426.8131	2.979e2	414.2671	2.601e4	423.2591	1.587e4	423.2360	1.486e4	425.2504	1.564e4	424.2635	1.303e4	421.2059	1.887e4	424.2656
	424.2900	2.806e4	419.2987	2.341e4	428.3021	3.361e4	421.7443	9.279e2	423.2677	1.771e4	424.2619	1.476e4	419.2412	1.812e4	420.2146	1.285e4	417.2255	1.579e4	421.7366	6.156e2	431.2327	1.409e4	425.7495	2.025e1	429.2849	2.232e4	421.7603	8.779e2	421.7610	3.166e2	426.2956	2.292e4	428.3099	3.206e4	427.3315	5.457e4	415.2244	3.071e4	423.7810	2.299e2	423.7469	2.134e2	426.2485	1.155e4	425.2468	1.547e4	421.7420	5.536e2	425.2538
	424.7976	1.027e2	420.2362	1.779e4	429.2807	3.497e4	422.3017	2.438e4	423.7857	2.081e2	425.2620	1.853e4	420.2112	1.279e4	421.1985	1.534e4	418.1824	1.102e4	422.2791	1.723e4	431.7340	2.533e1	426.2552	1.166e4	429.7861	3.100e1	422.3022	2.069e4	422.2883	1.781e4	426.8143	2.692e2	429.3021	3.361e4	428.3083	2.868e4	415.7393	2.013e2	424.2951	1.669e4	424.2591	1.435e4	426.7950	4.021e2	425.7655	2.127e1	422.2795	1.639e4	426.2673
	425.3041	3.214e4	421.1713	2.050e4	430.2747	2.734e4	423.2505	2.262e4	424.3006	2.085e4	425.7679	1.168e2	421.1942	1.624e4	421.7341	5.676e2	418.7139	5.654e2	423.2314	1.462e4	432.2355	1.382e4	426.8006	3.237e2	430.2872	1.579e4	423.2606	1.772e4	423.2430	1.443e4	427.3335	5.840e4	430.2631	2.547e4	429.2910	3.132e4	416.2489	2.589e4	425.2673	1.785e4	425.2611	1.752e4	427.3251	4.903e4	426.2693	1.222e4	423.2349	1.459e4	426.8008
	426.2968	2.581e4	421.7447	2.907e3	431.2498	3.229e4	423.7715	1.671e2	425.2806	1.997e4	426.2749	1.406e4	421.7291	5.259e2	422.2791	1.698e4	419.2477	1.924e4	423.7530	2.605e2	433.2291	1.379e4	427.3273	4.939e4	431.2440	1.373e4	423.7725	1.349e2	423.7609	1.306e2	428.3170	3.086e4	431.2240	3.423e4	430.2564	2.200e4	417.2260	2.357e4	425.7758	1.151e2	426.2727	1.383e4	428.2944	2.167e4	426.8083	2.266e2	423.7560	1.688e2	427.3273
	426.8153	3.451e2	422.3102	2.690e4	431.7603	2.437e2	424.2827	2.046e4	426.2842	1.804e4	426.8268	2.815e2	422.2774	1.871e4	423.2295	1.369e4	420.2032	1.233e4	424.2694	1.464e4	434.2085	1.144e4	428.3006	2.209e4	432.2360	1.331e4	424.2825	1.874e4	424.2705	1.572e4	429.2990	3.322e4	431.7532	1.122e3	431.2188	2.907e4	418.2171	1.277e4	426.2856	1.496e4	426.8085	2.900e2	429.2812	2.219e4	427.3258	5.119e4	424.2669	1.325e4	428.3055
	427.3325	5.746e4	423.2974	2.045e4	432.2711	4.222e4	425.2612	2.384e4	426.8080	3.403e2	427.3527	4.863e4	423.2375	1.439e4	423.7462	1.887e2	421.1960	1.844e4	425.2536	1.727e4	435.2333	1.666e4	429.2802	2.264e4	433.2240	1.358e4	425.2666	2.064e4	425.2572	1.977e4	430.2863	2.500e4	432.2840	1.030e5	431.7469	8.417e2	418.7323	1.289e2	426.8075	2.702e2	427.3264	5.167e4	430.2646	1.545e4	428.3179	2.324e4	425.2482	1.769e4	429.2825
	428.3116	3.151e4	424.2869	3.148e4	433.2624	2.989e4	426.2578	1.701e4	427.3309	5.952e4	428.3180	2.373e4	423.7603	7.190e1	424.2623	1.488e4	421.7340	6.611e2	426.2635	1.301e4	435.7705	5.368e2	430.2667	1.585e4	434.2131	1.088e4	425.7828	9.306e1	426.2556	1.477e4	431.2474	3.536e4	433.2780	5.282e4	432.2762	3.979e4	419.2422	2.243e4	427.3312	5.359e4	428.2994	2.444e4	431.2076	1.258e4	429.2894	2.327e4	425.7657	4.152e1	430.2769
	429.2968	3.470e4	424.7957	1.796e2	433.7778	2.772e2	426.7891	5.496e2	428.3106	2.904e4	429.3000	2.550e4	424.2661	1.574e4	425.2441	1.738e4	422.2789	1.725e4	426.7951	2.709e2	436.3158	1.983e4	431.2118	1.315e4	434.7153	7.089e0	426.2897	1.744e4	426.8017	4.416e2	431.7613	3.129e2	433.7856	1.131e2	433.2612	2.682e4	420.2180	1.330e4	428.3129	2.548e4	429.2785	2.535e4	432.1876	1.190e4	430.2890	1.608e4	426.2698	1.333e4	431.2123
	430.2537	2.521e4	425.3042	3.065e4	434.2911	2.246e4	427.3221	6.006e4	429.2937	2.661e4	430.2936	1.956e4	425.2562	1.823e4	425.7567	7.978e1	423.2307	1.492e4	427.3246	5.215e4	437.2456	1.472e4	432.1915	1.190e4	435.2445	1.580e4	426.8193	1.451e2	427.3238	5.498e4	432.2736	3.481e4	434.2910	3.665e4	433.7730	2.630e2	421.2016	2.421e4	429.2967	2.632e4	430.2628	1.886e4	432.6894	1.418e1	431.2230	1.333e4	426.7980	3.469e2	432.1810
	431.2121	3.878e4	426.2961	2.639e4	434.7950	6.358e1	428.2822	2.869e4	430.3022	2.236e4	431.2600	1.688e4	426.2540	1.369e4	426.2659	1.381e4	423.7510	1.849e2	428.3029	2.439e4	438.2252	1.245e4	433.1798	1.303e4	435.7825	6.176e2	427.3272	5.749e4	428.3014	2.475e4	433.2687	2.713e4	434.7972	9.967e1	434.2867	1.993e4	421.7324	5.190e2	429.7995	9.114e0	431.2002	1.583e4	433.1905	1.297e4	431.7257	5.468e1	427.3285	5.309e4	433.1815
	431.7390	1.125e3	426.8152	3.178e2	435.3001	2.181e4	429.2511	3.570e4	431.2687	1.744e4	432.2634	1.481e4	426.8074	2.802e2	426.8064	2.624e2	424.2670	1.456e4	429.2822	2.477e4	439.1923	1.366e4	434.1797	1.127e4	436.3276	1.891e4	428.3185	2.770e4	429.2759	2.542e4	433.7884	2.204e2	435.3036	2.749e4	434.7937	8.153e1	422.2616	1.773e4	430.3019	1.880e4	432.1682	1.454e4	433.6951	3.646e1	432.2329	1.214e4	428.3023	2.421e4	433.6891
	432.2719	3.739e4	427.3325	5.818e4	435.8148	2.343e2	429.7551	1.062e2	431.7764	1.040e2	433.2447	1.468e4	427.3262	5.552e4	427.3235	5.337e4	425.2527	1.817e4	430.2711	1.873e4	439.7153	3.577e2	434.7023	2.520e2	437.2680	1.374e4	429.2888	2.923e4	430.2682	1.853e4	434.3029	2.227e4	435.8176	2.215e2	435.2997	2.090e4	423.2136	2.131e4	431.2542	1.626e4	433.1684	1.499e4	434.1989	1.125e4	433.2080	1.286e4	429.2758	2.472e4	434.1943
	433.2679	2.844e4	428.3055	3.377e4	436.3312	2.818e4	430.2587	2.966e4	432.2844	1.814e4	434.2304	1.309e4	428.2973	2.529e4	428.3100	2.486e4	425.7656	2.329e1	431.2093	1.506e4	440.2395	1.127e4	435.2444	1.713e4	438.2523	1.140e4	430.2927	2.246e4	431.2111	1.495e4	434.8075	6.942e1	436.3315	3.121e4	435.8170	2.782e2	423.7366	4.272e2	432.2484	1.494e4	434.1602	1.269e4	434.7079	4.225e1	434.1777	1.092e4	430.2695	1.805e4	434.7070
	433.7853	3.975e2	429.3007	3.550e4	437.2641	1.892e4	431.2251	2.390e4	433.2210	1.539e4	434.7347	2.025e0	429.2753	2.411e4	429.2823	2.432e4	426.2700	1.363e4	432.1828	1.455e4	440.7989	3.950e2	435.7753	4.037e2	439.2264	1.293e4	431.2486	2.111e4	432.1844	1.412e4	435.3108	2.388e4	437.3078	2.149e4	436.3372	2.438e4	424.2599	1.518e4	433.2031	1.481e4	434.6906	4.579e2	435.2398	1.659e4	434.7158	5.627e2	431.2200	1.606e4	435.2422
	434.3078	2.356e4	430.2589	2.717e4	438.2523	2.256e4	432.2236	2.399e4	434.1779	1.597e4	435.2659	1.798e4	430.2599	1.882e4	430.2823	1.803e4	426.8047	2.448e2	433.1686	1.490e4	441.3364	4.539e4	436.3138	1.891e4	439.7546	1.752e2	431.7537	9.114e0	433.1773	1.509e4	435.8260	3.128e2	438.2547	2.010e4	437.3019	1.779e4	425.2467	2.166e4	434.1804	1.349e4	435.2496	1.919e4	435.7790	4.158e2	435.2520	1.767e4	431.7227	5.671e1	435.7791
	435.2988	2.397e4	431.2189	3.597e4	438.7655	3.141e2	433.1991	1.905e4	434.7142	1.146e3	435.8013	6.019e2	431.2038	1.440e4	431.2234	1.386e4	427.3239	5.074e4	434.1706	1.345e4	442.3069	2.104e4	437.2370	1.441e4	440.2643	1.093e4	432.2545	1.870e4	434.1700	1.293e4	436.3441	2.620e4	439.1934	2.039e4	438.2916	1.733e4	426.2582	1.370e4	434.6870	1.551e2	435.7871	5.622e2	436.3239	1.905e4	435.7841	3.671e2	432.2247	1.442e4	436.3214
	435.8156	3.241e2	431.7489	1.343e3	439.2807	1.979e4	434.1851	1.650e4	435.2611	2.023e4	436.3471	2.013e4	432.1865	1.476e4	431.7266	2.457e1	428.3000	2.472e4	434.6887	2.582e2	443.2844	2.160e4	438.2156	1.152e4	440.8157	2.579e2	433.2465	1.828e4	434.7108	7.170e2	437.3102	2.045e4	439.7427	2.024e3	439.2846	1.752e4	426.7906	3.897e2	435.2332	2.046e4	436.3307	2.085e4	437.2549	1.409e4	436.3176	1.969e4	433.2030	1.417e4	437.2505
	436.3351	2.690e4	432.2832	9.917e4	439.7868	1.104e2	435.2139	2.054e4	435.7930	5.336e2	437.2812	1.652e4	433.1785	1.431e4	432.2295	1.363e4	429.2766	2.443e4	435.2272	1.830e4	443.7933	5.468e1	439.2010	1.296e4	441.3395	4.223e4	434.2350	1.457e4	435.2463	1.798e4	438.2708	1.792e4	440.3047	2.267e4	439.7872	3.612e1	427.3176	5.277e4	435.7766	9.037e2	437.2639	1.672e4	438.2301	1.114e4	437.2426	1.493e4	434.1807	1.288e4	438.2226
	437.3020	2.116e4	433.2726	5.192e4	440.2934	2.280e4	435.7587	8.912e2	436.3292	2.461e4	438.2711	1.339e4	434.1823	1.370e4	433.1999	1.353e4	430.2694	1.894e4	435.7630	5.518e2	444.2982	1.827e4	440.1976	1.024e4	442.3156	1.973e4	435.2404	1.905e4	435.7861	3.728e2	439.2291	2.061e4	440.8228	2.982e2	440.2921	1.891e4	428.2898	2.404e4	436.3358	2.162e4	438.2255	1.226e4	439.2052	1.298e4	438.2217	1.187e4	434.7043	3.442e2	439.1985
	438.2663	1.928e4	433.7763	1.228e2	440.8137	3.272e2	436.3183	2.477e4	437.2787	1.922e4	439.2468	1.512e4	434.7068	2.660e2	434.1645	1.203e4	431.2068	1.515e4	436.3103	2.106e4	445.1896	1.723e4	440.7607	7.400e2	443.2941	2.045e4	435.7734	6.968e2	436.3216	2.148e4	439.7592	1.049e3	441.3435	5.230e4	440.8150	3.305e2	429.2593	3.400e4	437.2770	1.757e4	439.1879	1.575e4	439.7169	1.487e2	439.1921	1.368e4	435.2495	1.989e4	439.7087
	439.2218	2.123e4	434.2821	3.901e4	441.3393	5.392e4	437.2430	2.031e4	438.2815	1.843e4	439.7670	1.330e2	435.2274	1.737e4	434.6863	3.372e2	432.1683	1.449e4	437.2405	1.689e4	446.1590	1.235e4	441.3317	4.561e4	444.2648	1.606e4	436.3235	2.265e4	437.2575	1.581e4	440.2997	1.997e4	442.3220	3.407e4	441.3415	4.963e4	430.2574	2.325e4	437.7800	4.277e1	439.7179	5.548e2	440.2303	1.036e4	439.7151	3.706e2	435.7822	4.767e2	440.2165
	439.7546	1.294e3	434.7857	8.739e1	442.3112	3.401e4	437.7494	1.118e2	439.2530	1.787e4	440.2733	1.228e4	435.7637	4.508e2	435.2263	1.729e4	432.6708	1.114e1	438.2214	1.301e4	447.1178	1.736e4	442.2873	1.958e4	445.1628	1.793e4	437.2632	1.850e4	438.2330	1.377e4	440.8199	3.163e2	443.3121	3.312e4	442.3176	2.885e4	431.2222	2.362e4	438.2834	1.497e4	440.2469	1.206e4	440.7921	3.894e2	440.2394	1.102e4	436.3211	2.011e4	440.7778
	440.2990	2.140e4	435.2924	2.759e4	443.3015	3.100e4	438.2587	1.823e4	439.7663	3.079e2	440.8262	3.776e2	436.3065	2.096e4	435.7643	5.257e2	433.1801	1.545e4	439.2014	1.485e4	447.6274	5.890e1	443.2604	2.192e4	445.6648	2.228e1	438.2342	1.545e4	439.1982	1.533e4	441.3434	5.309e4	444.3078	3.015e4	443.3067	2.865e4	432.2260	1.645e4	439.2582	1.604e4	440.7929	4.403e2	441.3319	4.537e4	440.7958	4.135e2	437.2472	1.680e4	441.3352
	440.8196	3.206e2	435.8059	2.582e2	444.3049	2.931e4	439.2154	2.034e4	440.2810	1.774e4	441.3601	4.522e4	437.2327	1.616e4	436.3118	2.070e4	433.6869	1.003e2	440.2002	1.199e4	448.1359	1.247e4	443.8189	6.961e2	446.1684	1.193e4	439.1944	1.752e4	439.7025	3.848e1	442.3159	3.221e4	445.2825	2.710e4	444.3068	2.508e4	433.1953	1.774e4	439.7677	3.705e1	441.3319	4.746e4	442.3027	2.040e4	441.3344	4.683e4	438.2226	1.261e4	442.3132
	441.3395	5.173e4	436.3218	3.295e4	445.2684	2.667e4	440.2152	1.667e4	440.8115	3.919e2	442.3337	2.195e4	437.7348	2.025e1	437.2397	1.600e4	434.1938	1.321e4	440.7631	8.445e2	448.6826	5.178e2	444.3849	2.001e4	447.1401	1.697e4	439.7310	9.469e2	440.2140	1.264e4	443.3100	3.110e4	446.2653	2.222e4	445.2668	2.422e4	434.1806	1.285e4	440.2718	1.507e4	442.2953	2.187e4	443.2828	2.106e4	442.3158	2.162e4	439.1989	1.535e4	443.2917
	442.3096	3.413e4	437.3035	2.349e4	446.2601	2.107e4	440.7657	9.356e2	441.3397	5.188e4	443.3135	2.231e4	438.2383	1.387e4	438.2243	1.321e4	434.6982	2.546e1	441.3315	4.746e4	449.2253	2.125e4	445.2720	1.341e4	447.6496	6.076e1	440.2715	1.507e4	440.7656	7.944e2	444.2755	2.521e4	447.2467	2.568e4	446.2656	1.839e4	434.6892	1.925e2	440.8039	4.207e2	443.2725	2.368e4	444.2791	1.740e4	443.2904	2.203e4	439.7187	3.207e2	444.2914
	443.3086	3.113e4	438.3016	2.404e4	447.2552	2.498e4	441.3265	5.274e4	442.3200	2.791e4	444.3097	1.963e4	439.2137	1.456e4	439.1928	1.500e4	435.2270	1.858e4	442.3040	2.215e4	449.7355	1.776e2	446.1830	1.039e4	448.1581	1.173e4	440.8105	3.727e2	441.3323	4.948e4	445.2199	2.782e4	447.7561	2.886e2	446.7697	1.975e1	435.2314	2.049e4	441.3376	4.867e4	443.7755	6.051e1	445.1768	1.593e4	443.8232	3.763e2	440.2369	1.184e4	445.2019
	444.2917	2.818e4	439.2932	2.154e4	448.2535	1.910e4	442.2921	2.702e4	443.2998	2.550e4	445.2415	1.723e4	440.2108	1.194e4	439.7075	1.833e2	435.7638	5.933e2	443.2824	2.312e4	450.2755	1.727e4	447.1279	1.564e4	448.6906	3.297e2	441.3372	5.157e4	442.3060	2.339e4	445.7304	4.825e2	448.2627	2.137e4	447.2705	2.333e4	435.7738	6.367e2	442.3192	2.374e4	444.2814	1.910e4	446.1596	1.100e4	444.3558	1.900e4	440.7935	5.067e2	446.1684
	445.2542	2.850e4	439.7952	1.114e1	448.7890	5.012e2	443.2616	2.643e4	443.8014	1.441e1	446.2181	1.318e4	440.7691	7.590e2	440.2197	1.201e4	436.3122	2.014e4	443.8280	5.595e2	451.2212	1.437e4	447.6336	6.076e1	449.2386	2.031e4	442.3111	2.776e4	443.2805	2.336e4	446.2436	2.213e4	448.7905	5.842e2	448.2649	1.643e4	436.3241	1.978e4	443.3002	2.405e4	445.2170	1.718e4	447.1223	1.636e4	445.2421	1.482e4	441.3337	4.844e4	447.1355
	445.7603	5.601e1	440.2963	2.385e4	449.3155	2.502e4	443.7742	2.701e2	444.3029	2.335e4	447.2100	1.786e4	441.3316	5.014e4	440.7839	6.239e2	437.2402	1.665e4	444.3777	2.302e4	451.7719	7.096e2	448.1417	1.199e4	449.7938	8.142e2	443.2948	2.634e4	443.8502	8.368e2	446.7447	4.556e1	449.3204	2.811e4	448.7677	5.210e1	437.2422	1.939e4	444.3020	2.036e4	446.1914	1.284e4	447.6407	1.125e2	446.1715	1.076e4	442.3110	2.241e4	447.6442
	446.2622	2.311e4	440.8188	3.810e2	450.3110	3.091e4	444.2861	2.456e4	445.2569	1.938e4	448.2027	1.418e4	442.3014	2.277e4	441.3336	4.863e4	438.2191	1.298e4	445.2719	1.581e4	452.3278	1.649e4	448.6970	6.209e2	450.3621	1.762e4	443.8181	2.910e2	444.4117	2.354e4	447.2459	2.801e4	450.3063	4.741e4	449.3072	2.434e4	438.2365	1.362e4	445.2563	1.837e4	447.1809	1.777e4	448.1584	1.194e4	447.1191	1.633e4	443.2884	2.382e4	448.1483
	447.2596	2.911e4	441.3415	5.229e4	450.8194	1.255e2	445.2282	2.171e4	446.2493	1.620e4	448.7334	4.108e2	443.2815	2.297e4	442.3087	2.281e4	439.1940	1.530e4	446.1898	1.249e4	453.2672	1.266e4	449.2477	2.113e4	451.3140	1.234e4	444.3378	2.428e4	445.2822	1.559e4	448.2493	2.092e4	450.8171	1.585e2	449.8117	4.759e1	439.2162	1.984e4	446.2441	1.380e4	448.1657	1.364e4	448.6857	2.959e2	447.6357	1.625e2	444.2842	1.938e4	448.6886
	448.2638	2.211e4	442.3196	3.526e4	451.3283	2.218e4	446.1978	1.660e4	447.2483	1.677e4	449.2830	2.213e4	443.7821	5.063e0	443.2807	2.233e4	440.1975	1.179e4	447.1345	1.774e4	454.2290	1.169e4	449.7580	1.279e2	451.8185	5.894e1	445.2621	2.095e4	446.1827	1.237e4	448.7834	8.181e2	451.3264	2.935e4	450.3152	2.782e4	440.2148	1.323e4	447.2408	1.625e4	448.7247	1.014e3	449.2339	2.188e4	448.1481	1.183e4	445.2142	1.711e4	449.2478
	448.7900	5.842e2	443.3098	3.353e4	451.8371	7.878e1	447.1790	2.248e4	448.2488	1.569e4	449.8036	4.345e2	444.2863	2.067e4	443.8365	6.183e2	440.7576	8.795e2	447.6408	5.367e1	454.7558	4.416e2	450.2812	1.644e4	452.3240	1.546e4	446.2025	1.490e4	447.1107	1.969e4	449.3229	2.765e4	452.3273	3.762e4	450.8238	1.053e2	440.7622	7.962e2	448.2356	1.339e4	449.2840	2.441e4	449.7846	5.002e2	448.6825	4.261e2	446.1809	1.248e4	449.7914
	449.3162	2.644e4	444.3087	3.171e4	452.3439	2.759e4	447.6896	2.187e2	448.7970	3.256e2	450.3275	1.777e4	445.1748	1.784e4	444.3874	2.197e4	441.3275	4.664e4	448.1475	1.363e4	455.2881	1.905e4	451.2261	1.364e4	453.2456	1.140e4	447.1534	2.208e4	447.6263	1.290e2	449.8282	6.954e1	453.3099	2.139e4	451.3317	2.072e4	441.3229	4.758e4	448.7774	5.588e2	449.7947	1.183e2	450.3340	1.747e4	449.2422	2.300e4	447.1638	1.680e4	450.3410
	449.8210	4.914e1	445.2833	2.844e4	453.3044	1.877e4	448.2018	2.302e4	449.3185	2.216e4	451.2809	1.542e4	446.1529	1.297e4	445.2668	1.513e4	442.3037	2.185e4	448.6892	5.614e2	456.2709	1.349e4	451.7716	6.106e2	454.2067	1.190e4	448.1467	1.575e4	448.1385	1.408e4	450.3331	2.682e4	454.3058	3.159e4	451.8340	1.418e1	442.2999	2.150e4	449.3169	2.182e4	450.3049	1.886e4	451.2700	1.237e4	449.7919	6.263e2	447.6762	1.389e2	451.2772
	450.3239	2.722e4	446.2528	2.239e4	454.2956	2.475e4	448.7173	2.793e2	450.3125	1.998e4	451.8126	3.381e2	447.1131	1.815e4	446.1812	1.193e4	443.2833	2.218e4	449.2285	2.264e4	456.8059	2.526e2	452.3196	1.514e4	454.7567	7.203e2	448.6747	4.959e2	448.7072	1.033e3	450.8350	1.864e1	454.8180	1.902e2	452.3374	2.353e4	443.2709	2.549e4	450.3199	1.846e4	451.2510	1.544e4	451.7865	1.642e2	450.3451	1.840e4	448.1876	1.336e4	451.7924
	450.8316	1.107e2	447.2225	2.678e4	454.8068	1.638e2	449.2433	3.204e4	451.3004	1.693e4	452.3358	1.724e4	447.6348	1.586e2	447.1176	1.741e4	444.2823	2.012e4	449.7744	7.826e2	457.3283	4.422e4	453.2529	1.252e4	455.3040	1.763e4	449.2276	2.424e4	449.2663	2.446e4	451.3386	2.091e4	455.3318	2.705e4	453.3015	1.622e4	443.7769	1.414e2	451.3016	1.657e4	451.7799	4.487e2	452.3025	1.524e4	451.2797	1.329e4	448.7465	5.537e2	452.3057
	451.3393	2.161e4	448.2171	2.200e4	455.3163	2.735e4	449.7489	1.229e2	451.8161	2.397e2	453.2767	1.515e4	448.1508	1.438e4	447.6260	9.013e1	445.2129	1.732e4	450.3221	1.868e4	458.3047	2.136e4	454.2189	1.019e4	456.2901	1.248e4	449.7659	9.170e2	450.3600	1.834e4	451.8403	3.005e1	456.3234	2.323e4	454.2935	1.989e4	444.2823	2.028e4	451.8142	1.354e2	452.3116	1.708e4	453.2326	1.287e4	451.7960	1.957e2	449.2827	2.367e4	453.2466
	452.3383	2.789e4	448.7585	1.558e3	456.2986	2.299e4	450.2571	2.144e4	452.3343	2.429e4	453.7808	4.051e0	448.6855	3.060e2	448.1367	1.303e4	446.1824	1.268e4	451.2620	1.449e4	459.2441	1.408e4	454.7473	3.474e2	456.8156	2.539e2	450.3204	2.008e4	451.2784	1.385e4	452.3418	2.648e4	456.8288	7.458e1	454.8052	1.588e2	445.2242	2.115e4	452.3265	1.946e4	453.2521	1.516e4	454.2184	1.029e4	452.3117	1.611e4	449.8014	2.660e2	454.2295
	453.3055	1.892e4	449.3126	2.757e4	456.8121	2.499e2	451.2079	1.963e4	453.2960	1.809e4	454.2820	1.355e4	449.2179	2.258e4	448.6806	6.193e2	447.1649	1.667e4	451.7759	1.994e2	460.2028	1.145e4	455.2791	1.806e4	457.3366	4.247e4	451.2719	1.707e4	451.7960	2.382e2	453.3030	1.783e4	457.3335	6.560e4	455.3189	2.364e4	446.1990	1.365e4	453.2886	1.601e4	454.2462	1.303e4	454.7480	2.932e2	453.2484	1.292e4	450.3226	1.874e4	454.7601
	454.3033	2.723e4	450.3014	4.907e4	457.3277	6.056e4	451.7578	9.364e2	453.7966	3.038e0	454.8089	2.495e1	449.7676	7.149e2	449.2213	2.178e4	447.6670	4.570e0	452.2955	1.728e4	461.1613	1.269e4	456.2615	1.182e4	458.3183	2.020e4	451.8044	5.113e2	452.3144	1.830e4	454.2997	2.464e4	458.3208	3.609e4	456.3033	1.960e4	447.1952	2.188e4	454.2889	1.868e4	454.7769	8.852e1	455.2778	1.859e4	454.2404	1.175e4	451.2695	1.477e4	455.2844
	454.8122	1.024e2	450.8085	1.467e2	458.3130	3.432e4	452.3174	2.405e4	454.2974	2.435e4	455.3133	2.050e4	450.3258	1.900e4	449.7780	7.924e2	448.1688	1.354e4	453.2277	1.454e4	461.6673	6.817e1	456.7939	3.677e2	459.2787	1.347e4	452.3391	2.090e4	453.2500	1.489e4	454.8138	2.423e2	459.3131	3.128e4	456.8173	2.382e2	448.1859	1.583e4	454.8011	2.050e2	455.2826	2.140e4	456.2543	1.180e4	454.7779	5.694e1	451.7943	3.351e2	456.2662
	455.3193	2.678e4	451.3181	3.050e4	459.2985	2.686e4	453.2526	1.930e4	454.8077	1.179e2	456.3038	1.622e4	451.2618	1.335e4	450.3391	1.833e4	448.7043	5.133e2	454.2149	1.247e4	462.1745	1.100e4	457.3278	4.699e4	460.2380	1.101e4	453.2355	1.548e4	454.2469	1.354e4	455.3259	2.573e4	460.2926	2.451e4	457.3321	5.722e4	448.7072	4.886e2	455.3130	2.242e4	456.2729	1.618e4	456.7896	4.081e2	455.2864	1.980e4	452.3211	1.721e4	456.7968
	456.3055	2.407e4	451.8206	2.127e1	460.2705	2.159e4	454.2535	1.869e4	455.3146	2.545e4	456.8257	3.056e2	451.7919	3.202e2	451.2716	1.339e4	449.2578	2.172e4	454.7427	4.863e2	462.7151	5.354e2	458.3018	2.033e4	461.2129	1.255e4	454.1906	1.611e4	454.7843	1.519e1	456.3089	2.287e4	461.2743	2.612e4	458.3127	3.054e4	449.2462	2.995e4	456.2997	1.629e4	456.8026	3.728e2	457.3256	4.501e4	456.2674	1.325e4	453.2502	1.476e4	457.3289
	456.8167	2.100e2	452.3231	3.842e4	461.2476	2.561e4	454.7649	1.917e2	456.2982	1.875e4	457.3537	4.590e4	452.3170	1.826e4	451.7893	1.725e2	449.7766	3.449e2	455.2800	2.132e4	463.2588	1.633e4	459.2405	1.311e4	462.2217	1.065e4	454.7422	1.224e3	455.2878	2.210e4	456.8199	2.083e2	462.2719	2.306e4	459.2993	2.395e4	449.7661	3.044e2	456.8246	1.710e2	457.3285	5.252e4	458.2979	2.033e4	456.8022	2.919e2	454.2309	1.198e4	458.3038
	457.3276	6.130e4	453.3100	2.275e4	461.7535	1.010e2	455.2797	2.596e4	456.8212	2.433e2	458.3317	2.206e4	453.2479	1.440e4	452.3013	1.728e4	450.2973	1.728e4	456.2626	1.406e4	464.2458	1.278e4	460.1954	9.873e3	462.7515	4.638e2	455.3003	2.390e4	456.2686	1.522e4	457.3326	6.527e4	462.7841	4.932e2	460.2486	1.794e4	450.2858	1.924e4	457.3376	4.969e4	458.3071	2.422e4	459.2380	1.315e4	457.3300	4.861e4	454.7552	3.770e2	459.2430
	458.3134	3.485e4	454.3112	3.389e4	462.2569	2.046e4	456.2722	2.763e4	457.3353	5.152e4	459.2833	1.553e4	454.2242	1.281e4	453.2360	1.411e4	451.2387	1.465e4	456.7920	3.551e2	465.1627	1.726e4	461.1609	1.127e4	463.2804	1.528e4	456.2874	1.798e4	456.7976	3.748e2	458.3183	3.480e4	463.3065	2.386e4	461.2184	2.299e4	451.2393	1.875e4	458.3199	2.403e4	459.2570	1.589e4	460.1936	9.990e3	458.3038	2.142e4	455.2830	2.099e4	460.2007
	459.3038	2.885e4	454.8203	7.089e1	462.7774	4.553e2	456.7962	2.994e2	458.3159	2.657e4	460.2487	1.245e4	454.7512	3.526e2	454.2216	1.270e4	451.7700	5.030e2	457.3235	4.631e4	465.7332	1.053e3	461.6633	4.051e1	464.2521	1.178e4	456.8115	2.195e2	457.3239	4.698e4	459.3077	2.806e4	463.8159	1.514e2	461.7337	5.339e2	451.7648	4.664e2	459.2948	1.723e4	460.2565	1.299e4	461.1609	1.130e4	459.2367	1.377e4	456.2751	1.429e4	461.1628
	460.2644	2.238e4	455.3280	2.923e4	463.2960	2.250e4	457.3165	5.746e4	459.2910	1.801e4	461.2259	1.383e4	455.2851	2.170e4	454.7553	5.010e2	452.3105	1.711e4	458.2970	2.227e4	466.3045	1.893e4	462.1699	9.992e3	465.1573	1.675e4	457.3282	5.073e4	458.2997	2.259e4	460.2866	2.203e4	464.3259	2.322e4	462.2486	1.780e4	452.2983	1.738e4	460.2283	1.223e4	461.2242	1.326e4	461.6679	4.253e1	460.1949	1.046e4	456.8028	2.999e2	462.1638
	461.2427	2.961e4	456.3197	2.456e4	463.8134	2.933e2	458.2965	2.755e4	460.2808	1.593e4	462.2319	1.174e4	456.2581	1.382e4	455.2909	2.165e4	453.2436	1.466e4	459.2397	1.523e4	467.1746	1.722e4	462.7292	4.963e2	465.7100	6.144e2	458.3091	2.638e4	459.2447	1.532e4	461.2709	2.803e4	465.3110	2.125e4	462.7779	5.970e2	453.2354	1.726e4	461.1683	1.487e4	462.2154	1.230e4	462.1739	9.758e3	461.1562	1.225e4	457.3273	5.402e4	462.7048
	462.2417	2.386e4	456.8261	9.307e1	464.3338	2.061e4	459.2437	1.999e4	461.2210	1.410e4	462.7591	4.226e2	456.7898	3.576e2	456.2582	1.424e4	454.2269	1.263e4	459.7571	2.896e2	467.6779	1.114e1	463.2750	1.548e4	466.2580	1.690e4	459.2663	1.891e4	460.2213	1.254e4	462.2725	2.222e4	465.8241	3.157e2	463.3067	2.098e4	454.2256	1.318e4	462.1722	1.318e4	462.7646	2.205e2	462.7130	4.370e2	462.1604	1.070e4	458.3059	2.325e4	463.2662
	463.2581	2.596e4	457.3329	6.251e4	465.3201	1.923e4	460.2001	1.416e4	462.1780	1.536e4	463.2916	1.757e4	457.3216	4.774e4	456.7917	3.700e2	454.7513	3.831e2	460.2758	1.327e4	468.1904	1.529e4	464.2559	1.230e4	467.1409	1.766e4	460.2166	1.483e4	461.1968	1.330e4	462.7873	4.522e2	466.3428	2.852e4	463.8130	8.238e1	454.7447	3.263e2	462.7285	1.093e3	463.2813	1.825e4	463.2572	1.572e4	462.7062	5.673e2	459.2511	1.568e4	464.2459
	463.7784	7.309e2	458.3176	3.546e4	465.8427	3.552e2	461.1710	1.865e4	462.7345	9.266e2	463.7932	1.250e1	458.2961	2.222e4	457.3235	4.592e4	455.2787	2.069e4	461.2145	1.187e4	469.1912	1.839e4	465.2001	2.079e4	467.6863	5.099e2	461.1665	1.785e4	461.6983	7.089e0	463.3048	2.479e4	467.3196	2.029e4	464.3186	1.819e4	455.2691	2.287e4	463.2880	1.897e4	464.2747	1.508e4	464.2503	1.216e4	463.2631	1.705e4	460.2025	1.199e4	465.1897
	464.3057	2.183e4	459.3097	3.262e4	466.3636	2.683e4	461.6761	6.582e1	463.2803	1.874e4	464.2971	1.462e4	459.2399	1.471e4	458.2980	2.212e4	456.2690	1.432e4	462.1570	1.159e4	470.1865	1.278e4	465.7456	5.806e2	468.2305	1.646e4	461.6967	6.000e2	462.1992	1.260e4	463.8187	2.539e2	468.3164	4.107e4	465.3035	1.814e4	455.7711	7.369e0	464.2893	1.569e4	465.2474	3.722e4	465.1801	2.356e4	463.8475	1.007e3	461.1728	1.372e4	465.7440
	465.2919	2.155e4	460.2926	2.530e4	467.3227	1.888e4	462.1825	1.518e4	463.7814	4.051e0	465.2799	3.829e4	460.1954	1.112e4	459.2308	1.484e4	456.8007	2.146e2	462.7126	7.986e2	470.7707	1.415e3	466.2903	1.883e4	469.2061	1.778e4	462.2193	1.446e4	462.7311	4.493e2	464.3330	2.182e4	468.8237	1.340e2	465.8318	4.068e2	456.2727	2.285e4	465.2671	2.155e4	465.7729	4.843e2	465.7157	4.265e2	464.4247	1.557e4	461.6758	2.025e1	466.2999
	465.8155	5.642e2	461.2747	2.727e4	468.3228	2.805e4	462.7095	5.110e2	464.2849	1.736e4	465.8033	4.625e2	461.1532	1.264e4	460.1871	1.149e4	457.3208	4.625e4	463.2617	1.739e4	471.3548	6.860e4	467.1797	1.767e4	470.2039	1.229e4	462.7550	4.448e2	463.2594	1.783e4	465.3206	2.046e4	469.3318	2.927e4	466.3617	2.216e4	456.7949	3.126e2	465.8058	6.182e2	466.3021	2.491e4	466.2498	1.898e4	465.2841	1.380e4	462.1783	1.133e4	467.1939
	466.3482	2.680e4	462.2777	2.449e4	469.3192	2.212e4	463.2456	2.087e4	465.2677	2.257e4	466.3303	2.468e4	461.6576	1.418e1	461.1567	1.316e4	458.2969	2.229e4	464.2445	1.374e4	472.3311	3.372e4	467.6887	1.200e2	470.7819	1.255e3	463.2756	2.042e4	464.2372	1.352e4	465.8382	3.115e2	470.3330	2.448e4	467.3204	1.649e4	457.3172	5.229e4	466.3427	2.189e4	467.2421	2.078e4	467.1307	2.143e4	465.7910	8.203e1	462.7121	5.547e2	468.1959
	467.3095	1.845e4	462.7940	2.013e2	470.3195	2.106e4	463.7491	4.244e1	465.8086	6.629e2	467.2692	2.089e4	462.1685	1.119e4	461.6721	1.518e2	459.2386	1.509e4	465.1893	2.130e4	473.3067	2.492e4	468.1997	1.375e4	471.3580	6.314e4	464.2487	1.533e4	465.1280	2.096e4	466.3570	2.630e4	470.8499	2.979e2	468.3169	2.253e4	458.3016	2.365e4	467.3033	1.678e4	467.7461	6.076e0	467.6558	2.275e2	466.2983	1.786e4	463.2686	1.802e4	468.6979
	468.3089	3.453e4	463.3008	2.411e4	470.8419	3.469e2	464.2526	1.851e4	466.3459	2.682e4	468.2705	1.611e4	462.7063	4.863e2	462.1823	1.177e4	460.2012	1.210e4	465.7424	8.634e2	474.2624	1.546e4	469.1990	1.709e4	472.3401	2.851e4	465.1929	2.051e4	465.6933	9.415e2	467.3294	1.819e4	471.3650	8.002e4	468.8210	5.103e1	459.2444	1.916e4	467.8047	8.190e0	468.2476	1.638e4	468.1804	1.446e4	467.1852	1.671e4	463.7701	7.089e0	469.2011
	468.8168	1.371e2	464.2717	2.173e4	471.3602	8.136e4	465.2374	3.631e4	467.2991	1.893e4	469.2701	1.806e4	463.2455	1.697e4	462.7220	4.902e2	461.1755	1.372e4	466.2940	2.083e4	475.2097	1.278e4	470.1897	1.150e4	473.3191	2.231e4	465.7525	1.606e3	466.2490	2.162e4	468.3158	2.907e4	472.3344	4.519e4	469.3255	1.926e4	460.2068	1.262e4	468.3062	3.015e4	469.2469	1.842e4	469.1772	1.868e4	467.6954	1.544e2	464.2721	1.447e4	470.1985
	469.3253	2.452e4	465.2034	2.258e4	472.3315	1.055e5	465.7761	6.230e2	467.8028	5.845e1	470.2619	1.349e4	464.2376	1.385e4	463.2554	1.716e4	462.1751	1.159e4	467.1931	1.859e4	476.1851	1.055e4	470.7780	1.171e3	474.2843	1.481e4	466.3321	2.355e4	467.1126	2.355e4	468.8229	1.598e2	473.3257	3.488e4	470.3288	1.814e4	461.1826	1.774e4	469.3053	2.384e4	470.2388	1.358e4	469.6803	3.949e1	468.2055	1.452e4	465.2493	3.352e4	470.7787
	469.8368	1.592e2	465.7580	2.657e3	473.3231	5.744e4	466.3145	3.165e4	468.3071	3.879e4	470.8181	1.056e3	465.1739	2.510e4	464.2444	1.360e4	462.7203	6.604e2	467.6959	1.519e1	477.1841	1.249e4	471.3566	7.075e4	475.2219	1.239e4	467.2538	1.893e4	467.6454	3.384e2	469.3317	2.211e4	474.3040	3.060e4	470.8482	2.115e2	462.1791	1.275e4	470.2892	1.606e4	470.7919	1.047e3	470.1822	1.191e4	468.7099	3.232e1	465.7713	4.034e2	471.3560
	470.3469	2.227e4	466.3405	2.906e4	474.2978	3.405e4	467.2534	2.326e4	469.3056	2.765e4	471.3845	6.558e4	465.7287	7.862e2	465.1720	1.799e4	463.2635	1.746e4	468.1974	1.519e4	477.6856	7.089e0	472.3286	2.884e4	476.1911	1.097e4	467.7692	1.637e2	468.1828	1.872e4	469.8386	9.316e1	475.2797	2.589e4	471.3634	7.424e4	462.7160	7.441e2	470.8250	6.203e2	471.3559	7.799e4	470.7699	1.110e3	469.2124	1.796e4	466.3008	2.325e4	472.3312
	470.8573	9.491e1	467.3143	2.162e4	475.2719	2.580e4	467.7682	3.078e2	470.2872	1.936e4	472.3609	3.102e4	466.2853	2.364e4	465.7352	9.233e2	464.2616	1.408e4	468.7041	9.856e1	478.1936	1.074e4	473.2868	2.340e4	476.6987	6.076e1	468.2795	2.105e4	469.1740	2.280e4	470.3436	2.094e4	476.2741	2.632e4	472.3369	3.840e4	463.2572	2.061e4	471.3624	7.284e4	472.3304	3.246e4	471.3518	6.883e4	470.2019	1.237e4	467.2439	1.983e4	473.2960
	471.3625	7.382e4	468.3155	4.635e4	476.2670	2.053e4	468.2844	2.049e4	470.8256	6.839e2	473.3134	2.647e4	467.1547	2.282e4	466.3004	1.994e4	465.2455	3.244e4	469.2108	1.941e4	478.7229	3.720e2	474.2438	1.351e4	477.2154	1.220e4	469.2671	2.102e4	470.1736	1.472e4	470.8557	2.113e2	476.8026	3.420e2	473.3203	3.119e4	464.2618	1.549e4	472.3381	3.341e4	473.2875	2.660e4	472.3292	2.898e4	470.7823	1.245e3	468.2428	1.548e4	474.2566
	472.3387	4.620e4	468.8203	8.496e1	477.2822	1.872e4	469.2645	2.154e4	471.3623	7.970e4	474.2765	1.609e4	467.6669	1.632e2	467.1903	1.830e4	465.7712	4.423e2	470.1989	1.358e4	479.2532	1.462e4	475.1924	1.257e4	477.7164	1.316e1	470.2395	1.651e4	470.7618	1.480e3	471.3658	8.401e4	477.3179	2.061e4	474.2968	2.451e4	465.2430	3.923e4	473.3259	2.726e4	474.2534	1.648e4	473.2900	2.299e4	471.3538	7.372e4	468.7458	1.620e1	475.2013
	473.3249	3.531e4	469.3240	3.110e4	478.2434	1.547e4	470.2487	1.719e4	472.3308	1.440e5	475.2536	1.521e4	468.1868	1.760e4	467.7040	2.214e2	466.3033	2.328e4	470.7783	1.484e3	479.7907	4.746e2	476.1703	9.695e3	478.2173	1.023e4	470.7937	1.416e3	471.3516	7.120e4	472.3428	4.375e4	478.3196	1.965e4	475.2790	2.197e4	465.7644	3.396e2	474.2990	1.763e4	475.2055	1.483e4	474.2524	1.360e4	472.3299	3.055e4	469.2481	1.811e4	476.1711
	474.2902	3.025e4	469.8275	6.834e1	479.2219	2.218e4	470.7998	1.010e3	473.3228	7.055e4	476.2415	1.188e4	469.1791	2.117e4	468.2167	1.665e4	467.2419	1.934e4	471.3525	7.077e4	480.3319	1.745e4	476.6873	1.377e2	478.7221	2.127e1	471.3573	7.498e4	472.3294	5.042e4	473.3259	3.370e4	479.3175	2.386e4	476.2752	1.773e4	466.2906	2.460e4	475.2755	1.521e4	476.1799	1.189e4	475.1947	1.236e4	473.3023	2.379e4	470.2335	1.300e4	476.6789
	475.2643	2.713e4	470.3308	2.541e4	479.7728	1.846e3	471.3523	7.912e4	474.2955	2.960e4	476.7430	1.415e1	470.1748	1.432e4	469.2166	1.972e4	467.7433	8.404e0	472.3198	3.646e4	481.2737	1.338e4	477.2024	1.220e4	479.2582	1.377e4	472.3327	6.464e4	473.2951	3.207e4	474.2689	2.677e4	479.8297	2.264e2	477.2411	1.534e4	467.2420	2.230e4	476.2539	1.214e4	476.7119	4.302e2	476.1760	9.849e3	474.2578	1.422e4	470.7927	1.164e3	477.1957
	475.7667	1.193e2	470.8474	2.882e2	480.3547	2.658e4	472.3263	1.991e5	475.2613	1.844e4	477.2493	1.431e4	470.7677	1.265e3	470.1958	1.376e4	468.2438	1.598e4	473.2874	2.822e4	482.2473	1.228e4	478.1987	9.968e3	479.8011	6.527e2	473.3156	4.001e4	474.2610	1.774e4	475.2195	2.682e4	480.3461	3.152e4	478.1969	1.582e4	468.2429	1.570e4	476.7600	1.139e2	477.2373	1.473e4	476.6825	6.481e1	475.2050	1.264e4	471.3573	7.973e4	477.7013
	476.2706	2.181e4	471.3643	7.597e4	481.3176	1.964e4	473.3093	9.258e4	476.2387	1.445e4	478.2494	1.207e4	471.3466	7.404e4	470.7798	1.331e3	469.2432	1.762e4	474.2458	1.718e4	483.2211	1.601e4	478.7325	3.306e2	480.3519	1.642e4	474.2827	2.250e4	475.2036	1.445e4	475.7370	6.054e2	481.3262	2.093e4	478.7531	1.751e3	468.7464	4.671e1	477.2670	1.465e4	478.2457	1.171e4	477.1928	1.264e4	476.1765	1.015e4	472.3463	3.335e4	478.2069
	476.7907	5.127e2	472.3361	5.160e4	481.8293	1.448e2	474.2798	3.400e4	476.7567	3.267e2	478.7659	2.127e2	472.3226	7.724e4	471.3565	7.190e4	470.2230	1.321e4	475.1899	1.474e4	483.7666	6.866e2	479.2641	1.510e4	481.2952	1.189e4	475.2479	1.797e4	476.1779	1.188e4	476.2551	2.039e4	481.8299	4.076e1	479.3141	2.018e4	469.2489	1.955e4	478.2764	1.282e4	478.7688	1.543e2	478.1936	9.799e3	476.6940	1.638e2	473.2962	2.667e4	478.7403
	477.3113	1.975e4	473.3263	3.681e4	482.3386	2.178e4	475.2339	2.105e4	477.2734	1.579e4	479.2841	1.628e4	473.3013	4.278e4	472.3304	4.163e4	470.7861	1.100e3	476.1707	1.187e4	484.3135	1.304e4	479.7972	3.318e2	482.2717	1.179e4	476.2108	1.394e4	476.6786	1.013e1	476.7807	6.955e2	482.3359	2.681e4	479.8340	2.529e2	470.2347	1.378e4	478.7975	6.706e1	479.2801	1.769e4	478.7199	2.543e2	477.2111	1.313e4	474.2518	1.597e4	479.2697
	478.2552	1.674e4	474.2923	3.160e4	483.3195	1.958e4	476.2010	1.539e4	478.2415	1.286e4	479.8183	5.792e2	474.2624	1.996e4	473.3054	2.801e4	471.3488	6.886e4	476.6785	9.620e1	484.8390	3.013e2	480.3312	1.661e4	483.2384	1.404e4	477.1981	1.630e4	477.1901	1.437e4	477.3094	1.887e4	483.3323	1.977e4	480.3538	2.323e4	470.7885	1.020e3	479.3028	1.716e4	479.8083	3.485e2	479.2493	1.477e4	478.2016	1.059e4	475.2050	1.471e4	479.7991
	479.2289	2.371e4	475.2694	2.759e4	484.3130	1.789e4	477.2014	1.617e4	479.2299	1.788e4	480.3659	1.814e4	475.1924	1.506e4	474.2577	1.589e4	472.3210	3.332e4	477.1892	1.406e4	485.3638	5.428e4	481.2636	1.263e4	483.7904	6.270e2	478.1911	1.337e4	478.1914	1.214e4	477.8112	2.532e1	484.3239	1.975e4	481.3255	1.729e4	471.3485	6.835e4	479.8383	1.973e2	480.3357	1.894e4	479.7861	4.249e2	478.7225	2.539e2	476.1855	1.140e4	480.3309
	479.7746	1.878e3	476.2651	2.718e4	484.8497	4.614e2	477.7041	2.734e1	479.7852	1.276e3	481.2975	1.526e4	476.1757	1.156e4	475.2046	1.380e4	473.2829	2.660e4	478.1894	1.158e4	486.3544	2.469e4	482.2521	1.138e4	484.3317	1.173e4	478.7055	3.085e2	478.7248	5.061e2	478.3135	1.814e4	484.8519	4.531e2	481.8264	2.734e1	472.3286	3.020e4	480.3544	2.159e4	481.2759	1.564e4	480.3323	1.628e4	479.2625	1.576e4	476.6953	1.090e2	481.2667
	480.3415	2.798e4	476.7815	4.888e2	485.3761	5.826e4	478.2062	1.408e4	480.3552	2.521e4	481.7987	3.038e0	476.6841	8.526e1	476.1818	1.128e4	474.2434	1.599e4	478.7147	2.906e2	487.3212	2.032e4	482.7549	9.114e0	484.8551	2.071e2	479.2343	1.860e4	479.2526	1.625e4	479.3127	2.327e4	485.3759	6.037e4	482.3295	1.829e4	473.2874	2.778e4	481.3056	1.603e4	482.2680	1.425e4	481.2581	1.239e4	479.8008	4.383e2	477.2126	1.415e4	482.2513
	481.3236	2.005e4	477.2990	2.100e4	486.3448	3.176e4	478.7231	1.904e2	481.3089	1.747e4	482.3008	1.509e4	477.1910	1.397e4	476.6952	1.494e2	475.1998	1.469e4	479.2392	1.626e4	488.3073	1.437e4	483.2568	2.334e4	485.3734	4.903e4	479.7767	1.111e3	479.7892	4.219e2	479.8404	4.557e2	486.3541	3.325e4	483.3179	1.668e4	474.2511	1.592e4	481.8103	1.114e1	482.7702	5.772e1	482.2501	1.178e4	480.3360	1.714e4	478.2121	1.106e4	483.2518
	481.8285	1.378e2	478.2610	1.847e4	487.3245	2.611e4	479.2368	1.860e4	481.8130	2.769e1	482.8032	3.137e1	478.1906	1.123e4	477.2086	1.375e4	476.1820	1.157e4	479.7770	5.471e2	489.2464	1.312e4	483.7780	3.552e2	486.3642	2.311e4	480.3377	2.137e4	480.3253	1.956e4	480.3631	2.801e4	487.3354	2.806e4	484.3095	1.518e4	475.2206	1.665e4	482.3120	2.002e4	483.2733	4.883e4	482.7528	3.887e1	481.2768	1.313e4	478.7472	4.999e2	484.2386
	482.3380	2.352e4	479.2226	2.414e4	488.3019	2.863e4	479.7874	6.650e2	482.3159	2.481e4	483.3053	5.153e4	478.7062	1.591e2	478.1988	1.127e4	476.6917	6.987e1	480.3239	1.826e4	490.2074	9.918e3	484.2990	1.394e4	487.3372	1.914e4	481.2850	1.696e4	481.2647	1.527e4	481.3499	1.841e4	488.3132	3.061e4	484.8397	4.941e2	476.1878	1.237e4	483.2834	2.692e4	484.2727	2.199e4	483.2570	2.522e4	482.2525	1.189e4	479.2792	1.773e4	484.7896
	483.3347	1.930e4	479.7722	2.232e3	489.2797	2.682e4	480.3303	2.304e4	483.2832	3.154e4	484.2951	2.256e4	479.2245	1.551e4	478.7251	3.376e2	477.2075	1.370e4	481.2436	1.440e4	491.1733	1.185e4	484.8269	1.878e2	488.3366	1.446e4	482.2791	1.657e4	482.2562	1.451e4	482.3387	2.192e4	489.2872	2.945e4	485.3773	5.548e4	476.6997	2.069e2	483.7860	4.406e1	484.8062	4.056e2	483.7726	2.030e2	483.2331	1.591e4	479.8048	2.485e2	485.3561
	484.3307	1.911e4	480.3420	3.176e4	490.2759	2.057e4	481.2551	2.000e4	484.2802	1.997e4	484.8219	8.339e2	479.7758	5.172e2	479.2522	1.562e4	478.2071	1.124e4	482.2281	1.392e4	491.6778	1.316e1	485.3477	6.977e4	489.2748	1.248e4	483.2670	2.095e4	483.2386	1.802e4	483.3433	1.825e4	490.2876	2.327e4	486.3573	2.899e4	477.2125	1.632e4	484.2892	1.689e4	485.3342	9.423e4	484.2866	1.445e4	483.7746	5.392e2	480.3301	1.858e4	486.3459
	484.8622	3.449e2	481.3227	2.205e4	490.8007	5.494e2	481.7668	2.453e2	484.8159	7.354e2	485.3646	8.925e4	480.3225	1.865e4	479.7885	4.059e2	478.7289	2.661e2	482.7351	1.316e2	492.1816	1.010e4	486.3382	2.801e4	489.7799	1.924e1	483.7903	2.439e2	483.7729	5.537e2	484.3301	1.788e4	490.8001	2.972e2	487.3274	2.451e4	478.2109	1.191e4	484.8288	4.229e2	486.3208	3.518e4	484.8185	2.248e2	484.3154	1.268e4	481.2635	1.484e4	487.3175
	485.3790	5.336e4	481.8295	1.164e2	491.3297	1.929e4	482.2811	2.027e4	485.3545	7.185e4	486.3548	3.422e4	481.2456	1.410e4	480.3240	1.812e4	479.2451	1.633e4	483.2457	2.184e4	492.7615	1.161e3	487.3141	2.039e4	490.2810	1.085e4	484.3062	1.595e4	484.3041	1.455e4	484.8582	3.584e2	491.3115	2.091e4	488.2866	2.540e4	478.7316	2.905e2	485.3558	6.633e4	487.3112	2.536e4	485.3409	7.671e4	484.8412	3.007e2	482.2607	1.379e4	488.2992
	486.3682	3.110e4	482.3371	2.785e4	492.3157	1.690e4	483.2689	5.360e4	486.3322	3.292e4	487.3384	2.376e4	482.2477	1.436e4	481.2629	1.429e4	479.7836	5.134e2	483.7691	3.311e2	493.3325	1.846e4	488.3109	1.309e4	491.2746	1.066e4	484.8334	3.815e2	484.8325	3.812e2	485.3785	5.939e4	492.3089	2.034e4	489.2647	2.533e4	479.2506	1.847e4	486.3376	2.842e4	488.2986	1.608e4	486.3306	2.916e4	485.3649	5.788e4	483.2684	4.562e4	489.2294
	487.3438	2.661e4	482.8470	1.842e2	492.8392	4.508e2	484.2628	2.533e4	487.3209	2.395e4	488.3224	1.565e4	482.7521	6.907e1	482.2524	1.366e4	480.3247	1.833e4	484.2896	1.508e4	494.3631	1.691e4	489.2415	1.139e4	492.2655	9.826e3	485.3636	6.007e4	485.3633	5.667e4	486.3580	3.176e4	492.8370	3.264e2	489.7715	1.196e2	479.7826	5.161e2	487.3258	2.342e4	489.2481	1.464e4	487.3073	2.117e4	486.3576	2.555e4	483.7738	1.037e2	490.1971
	488.3044	3.345e4	483.3568	2.136e4	493.3602	2.298e4	484.7942	7.545e2	488.3067	1.999e4	489.2750	1.488e4	483.2592	2.948e4	483.2371	1.774e4	481.2582	1.498e4	484.8230	3.870e2	495.3091	1.235e4	490.1966	9.099e3	492.8028	1.892e2	486.3486	2.855e4	486.3475	2.655e4	487.3226	2.751e4	493.3570	2.623e4	490.2764	1.827e4	480.3199	1.840e4	488.2830	1.581e4	490.2167	1.161e4	488.3071	1.307e4	487.3234	2.090e4	484.2786	2.082e4	491.1790
	489.2838	3.277e4	484.3419	1.999e4	494.3627	2.794e4	485.3322	8.759e4	489.2619	1.671e4	489.7912	1.824e2	483.7681	1.661e2	483.7728	5.290e2	481.7597	1.722e1	485.3516	6.205e4	495.8281	2.755e2	491.1844	1.086e4	493.3166	1.764e4	487.3197	2.435e4	487.3126	2.133e4	488.2634	3.167e4	494.3428	4.542e4	490.7945	1.578e2	481.2522	1.856e4	489.2286	1.671e4	491.2025	1.329e4	489.2430	1.176e4	487.8396	1.588e2	484.8084	3.265e2	492.1761
	489.7945	2.398e2	484.8608	3.482e2	495.3391	2.070e4	486.3123	3.590e4	489.7802	2.605e2	490.3034	1.241e4	484.2806	1.711e4	484.3032	1.407e4	482.2628	1.400e4	486.3389	2.714e4	496.3466	2.203e4	491.6926	5.836e1	493.8362	3.038e2	488.3090	2.013e4	487.8137	4.051e0	489.2369	3.311e4	494.8459	3.209e1	491.3015	1.723e4	481.7591	3.848e1	489.7577	3.349e2	492.1997	1.144e4	490.2029	9.119e3	488.3510	1.491e4	485.3338	9.735e4	492.7670
	490.3037	2.382e4	485.3786	5.700e4	495.8485	2.089e2	487.2939	2.629e4	490.2955	1.527e4	491.2655	1.164e4	484.8183	3.601e2	484.8321	3.676e2	482.7646	4.051e0	487.3082	2.187e4	497.2939	1.416e4	492.1996	9.201e3	494.3543	1.716e4	489.2580	1.802e4	488.3152	1.604e4	489.7620	1.016e3	495.3491	2.838e4	492.2895	1.508e4	482.2627	1.512e4	490.2784	1.347e4	492.7720	1.129e3	491.1914	1.088e4	489.2787	1.205e4	486.3247	3.619e4	493.3444
	491.2509	1.691e4	486.3544	3.313e4	496.3579	5.678e4	488.2742	1.910e4	491.2709	1.405e4	492.2151	1.147e4	485.3415	8.016e4	485.3589	5.813e4	483.2659	4.677e4	488.2914	1.529e4	498.2919	1.088e4	492.7791	6.863e2	495.3143	1.250e4	489.7678	2.067e2	489.2455	1.358e4	490.2910	2.258e4	495.8514	2.667e1	492.8240	6.846e2	483.2661	5.018e4	491.2626	1.297e4	493.3428	2.426e4	492.1823	8.956e3	490.2117	9.544e3	487.3077	2.500e4	494.3542
	492.1807	1.940e4	487.3294	2.694e4	497.3323	2.855e4	489.2346	1.797e4	491.7799	5.343e1	492.7891	1.092e3	486.3241	3.254e4	486.3488	2.625e4	484.2569	2.100e4	489.2244	1.415e4	498.8421	1.265e2	493.3339	1.932e4	495.8362	3.992e2	490.2752	1.501e4	490.1967	1.105e4	490.8028	3.019e2	496.3530	8.623e4	493.3665	2.265e4	484.2644	2.223e4	491.7820	3.030e2	494.3531	2.085e4	492.7448	6.349e2	491.1716	1.175e4	488.2878	1.535e4	495.2956
	492.7582	2.703e3	488.2901	3.035e4	498.3219	1.932e4	490.2092	1.368e4	492.2831	1.372e4	493.3597	2.099e4	487.2977	2.224e4	487.3114	2.128e4	484.7892	9.637e2	490.2195	1.185e4	499.3565	2.598e4	494.3418	1.661e4	496.3613	2.227e4	491.2575	1.504e4	491.1738	1.317e4	491.3205	1.892e4	497.3479	3.691e4	494.3648	2.438e4	484.7990	4.950e2	492.3016	1.252e4	495.3084	1.545e4	493.3103	1.813e4	491.6729	7.089e0	489.2367	1.490e4	495.7980
	493.3496	2.478e4	489.2663	3.010e4	498.8480	4.761e2	491.1950	1.516e4	492.8247	4.529e2	494.3698	1.908e4	488.2833	1.531e4	488.3014	1.518e4	485.3287	8.915e4	491.2118	1.271e4	500.3370	1.525e4	495.2874	1.244e4	497.3199	1.371e4	492.2323	1.309e4	491.6793	7.606e1	492.3103	1.770e4	498.3387	2.426e4	495.3464	1.877e4	485.3275	8.306e4	492.8390	2.085e2	495.8300	3.342e2	493.8300	2.518e2	492.1741	9.838e3	490.2072	1.122e4	496.3292
	494.3488	3.389e4	489.7846	5.033e2	499.3727	3.343e4	492.1833	1.251e4	493.3512	2.098e4	495.3274	1.487e4	489.2206	1.344e4	489.2285	1.340e4	486.3130	3.491e4	492.1965	1.126e4	500.8423	3.747e1	495.8208	4.361e2	498.3075	1.006e4	492.7721	9.927e2	492.1851	1.140e4	492.8384	5.600e2	498.8602	3.509e2	495.8535	1.067e2	486.3130	3.228e4	493.3540	2.080e4	496.3516	2.086e4	494.3477	1.634e4	492.7612	1.154e3	491.1956	1.300e4	497.2833
	495.3471	2.251e4	490.3036	2.473e4	500.3495	2.485e4	492.7384	9.278e2	494.3558	2.815e4	495.8570	4.670e2	490.1929	1.052e4	490.1850	1.089e4	487.2984	2.407e4	492.7383	6.157e2	501.3453	4.002e4	496.3458	1.788e4	498.8390	3.562e2	493.3181	2.108e4	492.7618	9.179e2	493.3680	2.589e4	499.3794	3.364e4	496.3579	4.579e4	487.2970	2.527e4	494.3570	2.467e4	497.2960	1.686e4	495.2973	1.231e4	493.3431	2.057e4	492.1953	1.071e4	498.2800
	495.8518	2.160e1	491.3177	2.175e4	500.8560	1.089e2	493.2950	2.404e4	495.3345	1.866e4	496.3857	2.049e4	491.1786	1.210e4	491.1664	1.270e4	488.2893	1.574e4	493.2969	1.913e4	501.8526	1.032e2	497.2875	1.291e4	499.3711	2.472e4	493.8253	1.161e2	493.3202	1.996e4	494.3590	3.074e4	500.3336	3.627e4	497.3427	2.314e4	488.2793	1.493e4	495.3264	1.693e4	498.2869	1.242e4	495.8004	7.290e0	494.3611	1.732e4	492.7720	1.114e3	498.8415
	496.3535	5.485e4	492.3160	2.127e4	501.3639	4.223e4	493.8036	1.441e2	495.8461	1.003e2	497.3351	1.650e4	492.1793	9.969e3	491.6732	5.266e1	489.2467	1.484e4	493.8113	1.618e2	502.3632	2.122e4	498.2541	9.584e3	500.3571	1.496e4	494.3338	2.113e4	494.3484	1.817e4	495.3447	2.100e4	500.8495	3.530e2	498.3246	1.635e4	489.2416	1.698e4	495.8347	2.092e2	498.8378	1.508e2	496.3272	1.850e4	495.3022	1.321e4	493.3436	2.285e4	499.3566
	497.3386	2.671e4	492.8325	3.435e2	502.3399	2.842e4	494.3153	2.084e4	496.3515	8.496e4	498.3046	1.203e4	492.7511	8.476e2	492.1786	1.077e4	490.2199	1.131e4	494.3237	1.878e4	503.2966	1.255e4	498.8126	5.405e2	501.3560	3.688e4	495.2965	1.707e4	495.2969	1.432e4	495.8498	8.049e1	501.3662	4.991e4	498.8511	3.161e2	490.2164	1.168e4	496.3489	6.120e4	499.3515	3.066e4	497.2748	1.298e4	496.3297	1.881e4	494.3597	1.947e4	500.3319
	498.3289	2.089e4	493.3486	2.520e4	503.3084	2.346e4	495.2566	1.739e4	497.3286	3.643e4	498.8334	3.794e2	493.3170	1.896e4	492.7529	1.038e3	491.2180	1.306e4	495.2744	1.434e4	504.2034	9.551e3	499.3582	2.715e4	502.3543	1.999e4	495.8252	5.338e2	495.8360	3.871e2	496.3542	4.755e4	502.3377	3.510e4	499.3736	3.028e4	491.2068	1.454e4	497.3235	3.076e4	500.3304	1.818e4	498.2367	9.327e3	497.2763	1.356e4	495.3011	1.482e4	500.8363
	498.8465	4.030e2	494.3414	4.686e4	504.2908	1.911e4	495.7948	6.435e2	498.3122	2.071e4	499.3736	2.776e4	494.3493	1.721e4	493.3202	1.932e4	492.2128	1.048e4	495.7900	2.330e2	505.1347	1.313e4	500.3309	1.500e4	503.2793	1.344e4	496.3517	2.783e4	496.3492	2.501e4	497.3496	2.464e4	503.3130	2.592e4	500.3501	2.188e4	492.1913	1.101e4	498.3115	1.690e4	501.3174	9.767e4	498.7906	7.611e2	498.2510	1.040e4	495.8263	3.745e2	501.3401
	499.3721	3.115e4	494.8421	5.063e0	504.7920	7.089e0	496.3473	2.699e4	498.8246	1.641e2	500.3578	1.781e4	495.2770	1.300e4	494.3522	1.734e4	492.7603	7.071e2	496.3227	1.998e4	505.6383	1.823e1	501.3270	5.376e4	504.2076	9.930e3	497.3065	1.855e4	497.3012	1.608e4	498.3394	1.933e4	504.3021	2.135e4	500.8607	1.189e2	492.7480	8.881e2	498.8410	2.661e2	502.3094	3.810e4	499.3558	2.752e4	498.8014	6.138e2	496.3518	2.100e4	502.3382
	500.3478	2.664e4	495.3427	2.861e4	505.2928	1.774e4	497.2949	2.185e4	499.3521	3.417e4	501.3440	9.524e4	495.8124	4.511e2	495.2909	1.358e4	493.3104	1.945e4	497.2681	1.484e4	506.1498	9.784e3	501.8328	8.876e1	505.1512	1.234e4	498.2862	1.397e4	498.2639	1.181e4	498.8607	3.525e2	505.2971	1.811e4	501.3689	4.252e4	493.3048	2.465e4	499.3631	3.181e4	503.2646	1.986e4	500.3333	1.527e4	499.3592	2.963e4	497.2967	1.588e4	503.2776
	500.8574	2.382e2	495.8459	7.176e1	506.2912	1.647e4	498.2732	1.619e4	500.3331	2.093e4	502.3359	3.786e4	496.3418	2.341e4	495.8027	1.304e2	493.8159	4.360e1	498.2277	1.132e4	506.7044	6.391e2	502.3364	2.414e4	505.6684	1.215e2	498.8232	5.313e2	498.8043	6.504e2	499.3787	3.372e4	505.8028	1.530e2	502.3413	2.655e4	493.8191	1.854e2	500.3420	1.846e4	504.2074	1.192e4	501.3267	5.533e4	500.3387	1.579e4	498.2655	1.134e4	504.2141
	501.3684	4.199e4	496.3506	8.810e4	506.8198	6.287e2	498.7870	2.004e2	501.3241	6.615e4	503.2905	1.969e4	497.2838	1.511e4	496.3314	2.086e4	494.3206	1.814e4	498.7846	8.833e2	507.2754	1.994e4	503.2761	1.311e4	506.1845	9.563e3	499.3574	3.146e4	499.3560	2.950e4	500.3522	2.594e4	506.3085	1.812e4	503.3097	2.174e4	494.3329	1.918e4	501.3351	5.700e4	505.1882	1.549e4	501.8362	1.033e2	500.8425	3.709e1	498.8170	4.806e2	505.1923
	502.3057	2.940e4	497.3388	3.683e4	507.3525	2.529e4	499.3252	3.428e4	502.3124	3.064e4	504.2459	1.226e4	498.2452	1.099e4	497.2771	1.459e4	495.2691	1.444e4	499.3499	2.927e4	507.8214	7.950e2	504.1993	9.042e3	506.7366	5.191e2	500.3416	1.953e4	500.3361	1.725e4	500.8626	2.202e2	506.8333	5.220e2	504.2878	1.704e4	495.2818	1.643e4	502.3232	2.616e4	506.1848	1.110e4	502.3452	2.507e4	501.3474	4.438e4	499.3552	3.076e4	506.1905
	503.2521	2.972e4	498.3225	2.487e4	508.3511	2.066e4	500.3152	2.247e4	503.2835	1.835e4	505.2298	1.526e4	498.7990	6.809e2	498.2633	1.160e4	495.7863	2.169e2	500.3253	1.713e4	508.3587	1.445e4	505.1552	1.263e4	507.2974	1.818e4	501.3420	4.720e4	500.8370	1.114e1	501.3733	4.813e4	507.3603	2.644e4	505.2551	1.440e4	495.8132	4.895e2	503.2902	1.679e4	506.7500	1.036e3	503.2816	1.315e4	502.3421	2.105e4	500.3318	1.759e4	506.7299
	503.7621	3.883e2	498.8440	4.762e2	509.3340	1.639e4	501.3036	1.491e5	504.2524	1.413e4	506.2216	1.121e4	499.3546	2.945e4	498.8228	3.485e2	496.3295	2.073e4	501.3287	4.878e4	509.3018	1.095e4	505.6638	3.949e1	507.8391	6.743e2	502.3388	2.574e4	501.3381	4.172e4	502.3314	3.132e4	508.3525	2.415e4	506.2150	1.447e4	496.3399	1.876e4	504.2652	1.261e4	507.3105	2.483e4	504.1962	9.340e3	503.2630	1.337e4	501.3155	9.252e4	507.2865
	504.2741	2.265e4	499.3675	3.295e4	509.8786	7.356e2	502.2967	6.109e4	504.7585	1.462e2	506.7853	9.228e2	500.3305	1.766e4	499.3566	3.005e4	497.2781	1.579e4	502.3276	2.407e4	509.8429	5.965e2	506.1675	9.116e3	508.3700	1.353e4	503.2901	1.756e4	501.8513	2.003e2	503.2893	2.807e4	509.3473	1.866e4	506.7784	1.673e3	497.2908	1.950e4	504.7866	1.999e2	507.8171	1.336e2	505.1560	1.312e4	504.1957	9.549e3	502.3019	3.580e4	507.8259
	504.7851	2.119e2	500.3237	3.736e4	510.4174	3.030e4	503.2575	2.788e4	505.2643	1.501e4	507.3372	2.384e4	501.3176	6.219e4	500.3338	1.701e4	498.2424	1.125e4	503.2685	1.499e4	510.3902	1.882e4	506.7408	8.244e2	509.3396	1.059e4	504.2209	1.279e4	502.3651	2.272e4	504.2872	2.145e4	509.8616	2.127e2	507.3597	2.284e4	498.2609	1.336e4	505.2982	1.482e4	508.3251	1.608e4	505.6643	5.671e1	505.1474	1.297e4	503.2649	1.819e4	508.3661
	505.2914	1.891e4	500.8417	3.519e2	511.3901	1.919e4	504.2208	1.521e4	506.2598	1.271e4	508.3336	1.564e4	501.8287	1.636e2	501.3388	4.178e4	498.7874	7.233e2	504.2068	1.112e4	511.3148	1.308e4	507.3058	2.145e4	509.8796	2.184e2	505.1604	1.637e4	503.2857	1.405e4	505.2913	1.809e4	510.3752	3.123e4	508.3513	1.847e4	498.7774	3.431e2	506.3020	1.152e4	509.2944	1.410e4	506.1749	9.248e3	505.7694	1.453e3	504.2234	1.153e4	509.3024
	506.2899	1.890e4	501.3594	4.488e4	512.3748	1.943e4	505.2173	1.771e4	506.7955	6.159e2	509.3014	1.363e4	502.3389	2.971e4	501.8453	9.723e1	499.3424	2.814e4	505.1886	1.576e4	511.8491	3.954e2	507.8574	9.114e0	510.3994	1.793e4	505.6766	2.569e2	504.1960	1.090e4	505.8038	2.902e2	511.3605	2.022e4	509.3373	1.514e4	499.3245	3.184e4	506.8259	3.082e2	509.8395	6.016e2	506.7335	5.391e2	506.3472	1.037e4	505.2183	1.551e4	509.8413
	506.8224	5.977e2	502.3270	3.392e4	513.3598	2.123e4	506.2075	1.324e4	507.3364	2.348e4	509.8487	7.687e2	503.2760	1.480e4	502.3534	2.198e4	500.3191	1.715e4	505.6910	1.155e1	512.3828	1.306e4	508.3590	1.381e4	511.3254	1.228e4	506.1927	1.321e4	505.1406	1.489e4	506.3153	1.808e4	511.8612	1.013e1	509.8679	4.202e2	500.3182	1.830e4	507.3488	2.221e4	510.3861	2.040e4	507.2804	2.147e4	507.3383	1.902e4	505.7273	1.317e2	510.3864
	507.3515	2.616e4	503.3026	2.673e4	514.3360	1.818e4	506.7474	6.031e2	508.3294	2.074e4	510.4119	1.980e4	504.1935	1.057e4	503.2775	1.348e4	501.3057	8.939e4	506.1944	1.163e4	513.3467	1.387e4	509.2980	1.074e4	512.3081	1.124e4	506.7366	2.706e2	505.6507	4.152e1	506.8493	1.209e2	512.3630	2.002e4	510.3932	2.336e4	501.3089	1.143e5	508.3425	1.862e4	511.3180	1.595e4	507.8233	7.285e2	507.8555	2.138e2	506.2359	1.152e4	511.3081
	508.3535	2.203e4	504.3008	2.234e4	514.8643	5.488e2	507.2911	2.509e4	509.3113	1.525e4	511.3437	1.517e4	505.1390	1.453e4	504.1972	1.046e4	502.2946	3.618e4	506.7270	3.101e2	514.3300	1.119e4	509.8535	6.681e2	513.2879	1.498e4	507.2763	2.334e4	506.1580	1.107e4	507.3573	2.624e4	513.3352	2.024e4	511.3550	1.638e4	502.2979	4.411e4	509.3227	1.430e4	512.3165	1.384e4	508.3589	1.383e4	508.3706	1.435e4	506.7693	1.034e2	512.2999
	509.3529	1.772e4	505.2908	1.926e4	515.3893	6.993e4	507.7957	7.899e1	509.8480	5.295e2	512.3469	1.409e4	505.6531	1.178e2	505.1404	1.390e4	503.2549	1.883e4	507.2675	2.221e4	515.3818	6.164e4	510.4147	1.863e4	513.8019	1.661e2	507.8165	9.338e2	506.7325	9.885e2	507.8595	1.620e1	514.3007	2.368e4	511.8578	7.899e0	503.2704	2.225e4	509.8495	3.297e2	513.3104	1.891e4	509.2968	1.066e4	509.2982	1.150e4	507.3002	2.602e4	513.3010
	509.8850	4.818e1	505.8012	1.166e2	516.3582	4.298e4	508.3018	1.700e4	510.3841	3.532e4	513.3389	1.851e4	506.1706	1.039e4	505.6540	9.316e1	504.2159	1.172e4	507.7979	5.054e2	516.3648	2.667e4	511.3313	1.162e4	514.3144	1.110e4	508.3566	1.804e4	507.2946	2.179e4	508.3611	2.169e4	514.8428	1.054e3	512.3595	1.634e4	504.2314	1.279e4	510.3729	2.690e4	513.8185	8.822e1	509.8529	6.682e2	509.8404	5.639e2	507.8154	2.469e2	514.3055
	510.3871	2.784e4	506.3057	1.922e4	517.3470	2.668e4	509.2621	1.593e4	511.3402	1.954e4	514.3282	1.274e4	506.7187	4.686e2	506.1676	1.039e4	505.2074	1.576e4	508.3280	1.557e4	517.3359	1.899e4	512.2962	1.150e4	514.8633	3.227e2	509.3180	1.510e4	507.8470	1.013e1	509.3549	1.676e4	515.3932	7.509e4	513.3552	1.886e4	505.2359	1.710e4	511.3312	1.657e4	514.3226	1.279e4	510.4164	1.910e4	510.3885	1.850e4	508.3296	1.598e4	514.8674
	511.3547	1.935e4	506.8276	4.252e2	518.3193	2.295e4	509.8278	1.098e3	512.3374	2.144e4	514.8778	5.238e2	507.2695	2.327e4	506.7093	4.408e2	505.7173	1.182e2	509.2657	1.246e4	518.3082	1.274e4	513.2902	1.529e4	515.3865	5.993e4	509.8725	3.498e2	508.3491	1.537e4	509.8719	2.876e2	516.3428	6.840e4	514.3438	1.703e4	506.2237	1.167e4	512.3322	1.719e4	514.8682	3.618e2	511.3195	1.174e4	511.3081	1.324e4	509.2943	1.387e4	515.3852
	512.3543	1.965e4	507.3479	2.614e4	519.2985	1.808e4	510.3956	3.029e4	512.8395	2.957e1	515.4134	6.147e4	507.7939	3.296e2	507.2668	2.094e4	506.2269	1.145e4	509.8163	7.967e2	519.2357	9.308e3	514.2661	1.014e4	516.3726	2.761e4	510.3936	2.424e4	509.2862	1.271e4	510.3896	2.682e4	517.3364	3.555e4	514.8721	3.329e2	506.7669	5.485e2	513.3312	1.793e4	515.3849	7.527e4	512.2927	1.162e4	512.3049	1.185e4	509.8522	4.370e2	516.3594
	513.3481	1.988e4	508.3450	2.442e4	519.8173	3.444e2	511.3277	2.103e4	513.3431	2.003e4	516.3893	2.816e4	508.3213	1.547e4	507.8134	6.812e2	506.7727	2.862e2	510.3794	2.049e4	520.1796	9.200e3	514.8309	9.007e2	517.3474	1.949e4	511.3295	1.659e4	509.8527	8.710e2	511.3454	1.854e4	518.3341	3.053e4	515.3898	6.886e4	507.3019	2.427e4	514.3142	1.306e4	516.3642	3.316e4	513.2849	1.554e4	513.3046	1.606e4	510.3855	2.061e4	517.3268
	514.3260	2.138e4	509.3433	1.878e4	520.3329	2.833e4	512.3261	1.925e4	514.3464	1.541e4	517.3528	2.095e4	509.2698	1.171e4	508.3421	1.482e4	507.2939	2.429e4	511.2960	1.390e4	520.7014	2.499e2	515.3836	6.681e4	518.3405	1.291e4	511.8376	7.337e1	510.4194	2.297e4	512.3438	1.868e4	519.3246	1.913e4	516.3591	3.977e4	508.2971	1.495e4	514.8551	6.270e2	517.3084	2.205e4	514.2797	1.047e4	514.2925	1.094e4	511.3129	1.538e4	518.2767
	514.8597	7.210e2	509.8574	2.128e2	521.3392	2.047e4	513.3122	2.168e4	514.8826	2.404e1	518.3195	1.885e4	509.8394	9.945e2	509.2735	1.204e4	507.8027	1.355e2	512.2943	1.360e4	521.2344	1.165e4	516.3584	2.792e4	519.2579	8.571e3	512.3414	1.604e4	511.3439	1.442e4	512.8500	1.307e2	520.3225	3.518e4	517.3469	2.559e4	509.2607	1.598e4	515.3902	6.676e4	518.2605	1.801e4	514.8484	6.334e2	514.8439	7.104e2	512.3102	1.335e4	519.2221
	515.3922	6.640e4	510.3725	3.205e4	521.8416	3.119e1	514.2900	1.477e4	515.3866	6.980e4	519.2828	1.289e4	510.4155	2.335e4	509.8342	8.756e2	508.3154	1.567e4	513.2892	1.716e4	521.7506	1.873e2	517.3273	1.985e4	520.1974	9.579e3	513.3344	1.897e4	511.8673	1.992e2	513.3582	2.030e4	520.8362	2.836e2	518.3218	2.042e4	509.8152	7.207e2	516.3685	3.080e4	519.2266	1.262e4	515.3812	6.460e4	515.3845	6.735e4	513.3027	1.819e4	520.1964
	516.3502	4.979e4	511.3317	1.957e4	522.3449	2.769e4	514.8383	8.168e2	516.3657	3.331e4	520.2655	1.088e4	511.3337	1.406e4	510.3964	2.097e4	509.2773	1.318e4	514.2807	1.239e4	522.2669	1.094e4	518.2717	1.276e4	520.7247	2.834e2	514.3146	1.415e4	512.3836	1.529e4	514.3418	2.041e4	521.3515	2.267e4	519.3036	1.624e4	510.3698	2.004e4	517.3467	2.197e4	520.2020	1.046e4	516.3612	2.670e4	516.3600	2.877e4	513.8070	7.162e1	520.7216
	517.3473	2.982e4	512.3196	2.133e4	523.3443	2.053e4	515.3767	7.361e4	517.3333	2.195e4	520.7786	1.983e2	511.8591	3.072e2	511.3212	1.386e4	509.8258	6.723e2	514.8472	5.739e2	523.2561	1.388e4	519.2236	9.637e3	521.2565	1.128e4	514.8519	6.757e2	513.3413	1.630e4	514.8711	4.844e2	521.8540	1.929e1	519.8143	9.681e1	511.3018	1.847e4	518.3188	1.695e4	520.7073	5.826e1	517.3227	1.867e4	517.3284	2.021e4	514.3093	1.260e4	521.2507
	518.3113	2.435e4	513.3182	2.161e4	523.8806	6.053e2	516.3548	3.356e4	518.3000	2.262e4	521.2869	1.385e4	512.3827	1.539e4	511.8500	3.289e2	510.3806	1.998e4	515.3785	6.375e4	523.8261	1.064e3	520.2004	8.075e3	521.7972	5.500e2	515.3821	6.624e4	514.2901	1.194e4	515.3918	7.687e4	522.3553	4.281e4	520.3214	2.291e4	511.8085	2.186e1	519.2466	1.125e4	521.2236	1.389e4	518.2719	1.315e4	518.2877	1.219e4	514.8647	2.397e2	521.7625
	519.2847	2.000e4	514.2874	2.469e4	524.4147	3.002e4	517.3079	2.351e4	519.2707	1.455e4	521.8134	8.101e0	513.3351	1.613e4	512.3763	1.410e4	511.3038	1.471e4	516.3527	2.816e4	524.4039	1.925e4	520.7215	2.062e2	522.3351	1.137e4	516.3630	3.099e4	514.8414	8.262e2	516.3554	4.854e4	523.3565	2.612e4	520.8320	1.997e2	512.3116	1.456e4	520.1827	1.146e4	521.7446	3.122e2	519.2255	9.925e3	519.2318	1.032e4	515.3792	7.559e4	522.2749
	519.8044	5.351e2	514.8323	1.417e3	525.3723	1.839e4	518.3008	4.046e4	520.2412	1.232e4	522.3144	1.230e4	514.2801	1.143e4	513.3383	1.580e4	511.8087	4.759e1	517.3190	2.099e4	525.3582	1.303e4	521.2443	1.135e4	523.3193	1.254e4	517.3362	2.246e4	515.3822	6.523e4	517.3516	2.966e4	523.8683	2.033e2	521.3416	1.859e4	513.3076	1.996e4	520.7495	1.218e3	522.2662	1.199e4	520.2022	7.911e3	520.2015	8.557e3	516.3616	3.131e4	523.2838
	520.3237	2.339e4	515.3906	6.822e4	526.3331	2.860e4	519.2675	2.031e4	521.2339	1.441e4	522.8161	9.114e0	514.8400	7.685e2	514.2880	1.160e4	512.3121	1.375e4	518.2725	1.468e4	526.3358	1.182e4	521.7498	3.557e1	523.8664	5.440e2	518.3000	1.714e4	516.3542	2.831e4	518.2729	2.082e4	524.3774	3.460e4	521.8493	8.088e1	514.2973	1.294e4	521.3157	1.358e4	522.7675	2.131e1	520.7215	2.170e2	520.7328	3.973e2	517.3269	2.244e4	523.8504
	521.3255	1.935e4	516.3388	6.986e4	527.3344	2.018e4	519.7797	1.713e2	521.7828	1.082e3	523.3187	2.342e4	515.3770	6.591e4	514.8412	7.655e2	513.3038	1.755e4	519.2208	1.142e4	527.2968	1.231e4	522.2636	9.995e3	524.4187	1.823e4	519.2307	1.264e4	517.3267	2.003e4	519.1841	1.892e4	525.3582	2.041e4	522.3541	2.393e4	514.8423	5.547e2	521.8416	1.462e2	523.2831	2.464e4	521.2415	1.130e4	521.2614	1.201e4	518.2844	1.644e4	524.4119
	522.3359	2.809e4	517.3303	3.575e4	527.8387	5.835e1	520.2908	1.395e4	522.3391	2.611e4	523.8689	6.813e2	516.3556	2.879e4	515.3817	6.335e4	514.2788	1.222e4	520.1973	1.008e4	527.8002	6.327e1	522.7668	1.722e1	525.3743	1.168e4	520.1964	1.267e4	518.2819	1.349e4	519.7079	5.010e2	526.3101	6.727e4	523.3552	1.839e4	515.3760	6.616e4	522.3525	2.302e4	523.8356	8.437e2	521.7482	6.086e1	521.7712	4.051e1	519.2418	1.225e4	525.3501
	522.8393	4.442e1	518.3179	3.118e4	528.3450	1.752e4	521.2863	1.461e4	523.3159	2.315e4	524.4194	2.164e4	517.3098	1.942e4	516.3623	2.774e4	514.8295	6.985e2	520.7109	1.347e2	528.3050	1.044e4	523.2795	1.748e4	526.3652	1.150e4	520.7303	7.036e2	519.2272	1.145e4	520.2502	2.142e4	527.3151	3.368e4	523.8821	3.575e2	516.3530	2.939e4	523.3301	2.132e4	524.3906	2.285e4	522.2554	9.307e3	522.2759	1.016e4	520.2123	9.750e3	526.2999
	523.3480	2.070e4	519.3007	2.044e4	528.8793	2.898e2	522.2697	1.296e4	523.8550	6.860e2	525.3609	1.519e4	518.2612	1.717e4	517.3259	1.986e4	515.3740	6.407e4	521.2242	1.289e4	528.8701	4.343e2	523.8414	8.325e2	527.3414	1.129e4	521.2632	1.469e4	520.2024	9.787e3	520.7916	1.262e3	527.8277	2.809e2	524.4071	2.390e4	517.3180	2.414e4	523.8599	4.265e2	525.3420	1.596e4	522.7600	5.165e1	523.2841	1.457e4	520.7141	1.013e1	527.2670
	523.8711	3.719e2	519.8143	4.652e2	529.3964	5.807e4	523.2598	2.488e4	524.3942	3.173e4	526.3508	1.388e4	519.2213	1.166e4	518.2777	1.268e4	516.3518	2.783e4	522.2365	1.218e4	529.3987	5.053e4	524.4080	2.010e4	528.3222	9.597e3	521.7977	8.166e2	520.7117	1.167e2	521.3430	1.883e4	528.3425	2.436e4	525.3570	1.548e4	518.2906	1.865e4	524.3898	2.544e4	526.3250	1.361e4	523.2646	1.705e4	523.8474	7.463e2	521.2331	1.365e4	528.2644
	524.3906	2.896e4	520.3281	3.792e4	530.3773	3.183e4	523.8235	1.049e3	525.3674	1.871e4	527.3445	1.420e4	520.2159	9.929e3	519.2290	1.111e4	517.3052	1.976e4	522.7499	1.987e2	530.3708	2.331e4	525.3519	1.240e4	528.8606	5.557e2	522.3426	1.488e4	521.2248	1.321e4	521.8506	1.181e2	528.8699	4.920e2	526.3158	2.417e4	519.2524	1.416e4	525.3586	1.616e4	527.3089	1.463e4	523.8428	1.002e3	524.4097	1.960e4	521.7440	1.635e2	528.8356
	525.3689	1.804e4	520.8463	4.480e1	531.3584	2.313e4	524.3922	2.819e4	526.3508	1.772e4	528.3309	1.192e4	520.7185	2.127e1	520.2062	9.420e3	518.2649	1.828e4	523.2631	1.731e4	531.3438	1.709e4	525.8540	2.119e1	529.4028	4.902e4	523.3123	1.692e4	521.7376	1.759e2	522.3585	2.536e4	529.3939	6.271e4	526.8298	2.066e2	520.2257	1.028e4	526.3350	1.457e4	528.3070	1.198e4	524.4169	1.991e4	525.3524	1.279e4	522.2629	1.159e4	529.3975
	526.3240	3.193e4	521.3489	2.432e4	532.3241	2.170e4	525.3408	2.001e4	527.3184	1.557e4	528.8727	5.785e2	521.2214	1.229e4	520.7222	1.707e2	519.2370	1.255e4	523.8255	1.020e3	532.3261	1.205e4	526.3563	1.135e4	530.3781	2.212e4	523.8596	6.047e2	522.2502	1.187e4	523.3669	2.027e4	530.3731	3.802e4	527.3401	1.784e4	521.2268	1.459e4	527.3277	1.453e4	528.8643	3.492e2	525.3530	1.239e4	526.2972	1.084e4	522.7661	2.781e1	530.3691
	526.8377	3.918e2	521.8530	3.751e1	533.2958	1.544e4	526.3362	1.752e4	528.3039	1.408e4	529.4258	5.135e4	521.7235	8.101e0	521.2336	1.256e4	520.2185	1.000e4	524.4014	2.085e4	533.2451	9.492e3	527.3340	1.118e4	531.3566	1.703e4	524.4016	2.352e4	523.2468	1.542e4	523.8826	2.646e2	531.3593	2.774e4	528.3410	1.527e4	521.7294	4.159e1	528.3290	1.226e4	529.3946	6.029e4	526.3179	1.092e4	527.2724	1.291e4	523.2904	2.539e4	531.3419
	527.3547	2.163e4	522.3552	4.399e4	534.2560	1.401e4	527.2875	1.725e4	528.8497	7.674e2	530.4038	2.419e4	522.2415	1.091e4	521.7372	4.962e1	521.2278	1.333e4	525.3298	1.408e4	534.1838	9.053e3	528.2922	9.050e3	532.3367	1.208e4	525.3610	1.668e4	523.8271	1.275e3	524.3962	2.875e4	532.3387	2.443e4	528.8745	3.962e2	522.2324	1.154e4	528.8642	4.319e2	530.3696	2.651e4	527.2832	1.197e4	527.7786	1.051e2	523.8352	7.273e2	532.3043
	528.3617	1.821e4	523.3541	2.562e4	535.2171	1.388e4	528.2679	1.493e4	529.4011	5.699e4	531.3776	1.888e4	523.2475	1.798e4	522.2416	1.098e4	521.7417	2.080e2	525.8401	2.128e2	534.6990	1.403e2	528.8475	6.598e2	533.2936	1.013e4	526.3530	1.604e4	524.4140	2.200e4	525.3696	1.805e4	533.3324	1.723e4	529.4001	5.703e4	522.7533	3.480e2	529.4006	5.510e4	531.3421	2.046e4	528.2643	9.289e3	528.2849	1.024e4	524.3876	2.305e4	533.2527
	528.8779	3.578e2	523.8641	2.009e2	536.2393	1.687e4	528.8206	9.319e2	530.3743	2.723e4	532.3585	1.302e4	523.8359	1.262e3	522.7473	8.303e1	522.2578	1.185e4	526.3505	1.323e4	535.2150	1.066e4	529.3965	5.278e4	534.2646	8.271e3	527.3290	1.549e4	525.3526	1.479e4	526.3331	2.809e4	534.3322	1.685e4	530.3813	3.034e4	523.2726	2.488e4	530.3779	2.544e4	532.3057	1.303e4	528.8355	8.016e2	528.8569	5.545e2	525.3386	1.575e4	534.2061
	529.3972	5.424e4	524.3744	3.436e4	536.7957	1.458e3	529.3806	5.873e4	531.3639	2.024e4	533.2919	1.149e4	524.4221	2.325e4	523.2527	1.454e4	522.7644	1.152e2	527.3237	1.314e4	535.7159	1.013e0	530.3687	2.353e4	535.2415	1.012e4	527.8315	2.827e1	526.3546	1.384e4	526.8378	3.899e1	534.8427	7.173e1	531.3620	2.282e4	523.8158	8.423e2	531.3600	1.987e4	533.2883	1.321e4	529.3962	5.251e4	529.3965	5.565e4	526.3063	1.247e4	535.2202
	530.3733	3.360e4	525.3527	2.096e4	537.3603	1.977e4	530.3553	2.736e4	532.3441	1.562e4	534.2357	1.100e4	525.3661	1.448e4	523.8234	9.621e2	523.2770	2.334e4	528.2817	1.076e4	536.2183	9.225e3	531.3387	1.741e4	535.7625	2.498e2	528.3356	1.359e4	527.3152	1.310e4	527.3431	2.007e4	535.3479	1.450e4	532.3340	2.001e4	524.3697	2.124e4	532.3209	1.372e4	534.2481	9.394e3	530.3682	2.330e4	530.3717	2.423e4	527.2804	1.439e4	536.2058
	531.3531	2.491e4	526.3066	6.993e4	537.8724	2.232e2	531.3279	2.122e4	533.3144	1.334e4	534.7650	1.985e2	526.3907	1.393e4	524.3998	2.034e4	523.8214	7.444e2	528.8346	7.733e2	536.7746	8.190e2	532.2890	1.067e4	536.2798	9.343e3	528.8796	2.765e2	528.2832	1.100e4	527.8439	1.168e1	535.8539	2.839e1	533.2657	1.277e4	525.3261	1.828e4	533.3064	1.334e4	535.2252	1.236e4	531.3382	1.748e4	531.3449	1.841e4	528.2751	1.092e4	536.7830
	532.3290	2.589e4	527.3063	3.403e4	538.3868	2.492e4	532.3069	1.558e4	534.2564	1.126e4	535.2778	1.230e4	527.3394	1.259e4	525.3307	1.375e4	524.3768	2.224e4	529.3896	5.151e4	537.3348	1.448e4	533.2366	9.805e3	536.8284	4.607e2	529.3945	5.548e4	528.8404	8.414e2	528.3459	1.781e4	536.3562	1.640e4	534.2047	1.331e4	526.3239	1.361e4	534.2840	1.042e4	535.7386	1.964e2	532.3099	1.101e4	532.3204	1.164e4	528.8341	7.746e2	537.3536
	533.2794	1.545e4	527.8251	5.862e2	539.3770	1.675e4	533.2728	1.466e4	535.2172	1.269e4	536.2629	9.895e3	528.2888	1.019e4	526.3106	1.248e4	525.3029	1.463e4	530.3610	2.410e4	537.8634	3.088e2	534.1998	8.126e3	537.3594	1.388e4	530.3705	2.732e4	529.3932	5.328e4	528.8773	5.180e2	536.8950	6.503e1	534.7626	1.373e3	527.2968	1.592e4	535.2625	1.176e4	536.2532	1.020e4	533.2701	9.828e3	533.2737	1.048e4	529.3939	6.047e4	537.8805
	534.2323	1.639e4	528.3458	2.405e4	539.8935	2.505e2	534.2368	1.218e4	535.7649	9.285e2	536.8200	8.415e2	528.8446	6.676e2	527.2869	1.350e4	526.2806	1.350e4	531.3376	1.887e4	538.3903	1.550e4	534.7151	1.652e2	537.8804	2.905e2	531.3481	2.120e4	530.3652	2.447e4	529.4048	6.252e4	537.4005	2.119e4	535.3212	1.279e4	528.2824	1.279e4	535.7930	5.669e2	536.8127	6.598e2	534.2185	7.757e3	534.2213	8.263e3	530.3703	2.677e4	538.3958
	535.2238	1.420e4	528.8569	1.748e2	540.4092	2.564e4	535.2269	1.366e4	536.3154	1.879e4	537.3755	1.544e4	529.3914	5.419e4	528.2732	1.081e4	527.2785	1.408e4	532.3004	1.254e4	539.3402	1.141e4	535.2300	9.739e3	538.4072	1.555e4	532.3168	1.542e4	531.3325	1.844e4	530.3793	3.623e4	538.4026	2.458e4	535.8284	1.225e2	528.8322	6.428e2	536.3262	1.719e4	537.3608	1.755e4	535.2244	1.022e4	535.2202	1.019e4	531.3404	2.092e4	539.3463
	535.7329	2.432e2	529.3865	5.750e4	541.3768	1.790e4	536.2081	1.092e4	536.8339	2.516e2	537.9022	2.699e2	530.3591	2.438e4	528.8406	6.857e2	528.2725	1.128e4	533.2441	1.192e4	539.8671	2.936e2	536.2224	7.876e3	539.3841	1.118e4	533.2774	1.363e4	532.2967	1.281e4	531.3632	2.638e4	539.4126	1.719e4	536.3346	1.488e4	529.3840	5.579e4	536.8461	1.827e2	537.8732	1.324e2	536.2207	7.946e3	535.7231	2.351e1	532.2977	1.288e4	539.8654
	536.2548	1.759e4	530.3645	3.627e4	542.3321	8.509e4	536.7671	9.751e2	537.3500	1.930e4	538.4259	1.634e4	531.3259	1.757e4	529.3921	5.209e4	528.8311	7.064e2	534.2111	9.807e3	540.3916	1.601e4	536.7844	6.151e2	539.9005	1.154e2	534.2262	1.113e4	533.2433	1.169e4	532.3340	2.468e4	540.4069	2.513e4	536.8571	2.570e2	530.3605	2.495e4	537.3616	1.912e4	538.3977	1.830e4	536.7833	5.769e2	536.2249	8.851e3	533.2631	1.241e4	540.3909
	536.8070	1.691e3	531.3549	2.686e4	542.8513	4.599e2	537.3289	1.774e4	537.8649	2.788e2	539.3837	1.369e4	532.2880	1.186e4	530.3636	2.369e4	529.3868	5.231e4	535.2204	1.183e4	541.3448	1.183e4	537.3449	1.489e4	540.4119	1.519e4	535.2042	1.354e4	534.2188	9.802e3	533.2670	1.464e4	541.3823	1.862e4	537.3766	1.876e4	531.3344	2.138e4	537.8751	9.188e1	539.3507	1.449e4	537.3390	1.420e4	536.7976	5.313e2	534.2318	9.788e3	541.3478
	537.3752	1.947e4	532.3417	2.463e4	543.3739	5.986e4	537.8519	2.536e2	538.3783	2.735e4	539.9077	1.595e2	533.2408	1.102e4	531.3351	1.795e4	530.3586	2.429e4	536.2046	9.699e3	542.3244	1.158e4	537.8718	2.547e2	541.3748	1.099e4	535.7057	9.114e0	534.7199	5.063e0	534.1998	1.549e4	542.3317	1.649e5	537.8853	8.516e1	532.2787	1.223e4	538.3849	2.370e4	539.8754	3.658e2	537.8655	2.777e2	537.3409	1.576e4	534.7379	4.658e1	542.3293
	537.8768	2.500e1	533.2700	1.518e4	544.3539	3.450e4	538.3771	2.117e4	539.3579	1.639e4	540.4241	1.715e4	534.2053	9.295e3	532.3123	1.230e4	531.3287	1.858e4	536.7618	7.454e2	542.8674	3.442e2	538.3981	1.543e4	542.3624	1.875e4	536.2068	1.199e4	535.2252	1.235e4	534.7016	1.335e1	542.8455	2.435e2	538.3972	2.184e4	533.2335	1.492e4	539.3528	1.531e4	540.4014	1.840e4	538.3948	1.532e4	537.8670	2.974e2	535.2432	1.204e4	542.8592
	538.3805	2.402e4	534.2179	1.775e4	544.8611	9.723e1	539.3272	1.610e4	539.8943	2.390e2	541.3763	1.345e4	534.7140	8.361e1	533.2758	1.130e4	532.2948	1.255e4	537.3210	1.570e4	543.4003	2.848e4	539.3480	1.140e4	542.8839	2.268e2	536.7732	1.462e3	536.2213	1.039e4	535.2075	1.386e4	543.3588	8.951e4	539.3835	1.513e4	534.2170	1.096e4	539.8754	3.299e2	541.3425	1.412e4	539.3426	1.127e4	538.3909	1.630e4	536.2349	9.483e3	543.3981
	538.8857	1.170e2	535.2167	1.490e4	545.3672	3.632e4	539.8563	3.619e2	540.4110	2.460e4	542.3545	1.551e4	535.2233	1.150e4	534.2278	8.877e3	533.2288	1.157e4	537.8499	3.842e2	544.3798	1.623e4	539.8729	2.742e2	543.4048	3.035e4	537.3481	1.814e4	536.7690	6.808e2	535.7715	1.851e3	544.3451	5.697e4	539.8999	2.521e2	534.7426	3.952e2	540.3967	1.905e4	542.3152	1.507e4	539.8702	3.545e2	539.3438	1.217e4	536.7959	6.913e2	544.3758
	539.3934	1.677e4	535.7220	7.268e1	546.3507	2.510e4	540.4003	2.546e4	541.3609	1.538e4	542.8891	3.401e2	536.2108	9.087e3	535.2131	1.091e4	534.1830	1.008e4	538.3772	1.637e4	545.3785	2.701e4	540.3947	1.582e4	544.3870	1.658e4	537.8820	2.289e1	537.3194	1.564e4	536.3292	1.663e4	544.8475	7.120e1	540.4161	2.062e4	535.2668	1.336e4	541.3588	1.363e4	542.8560	3.859e2	540.3964	1.584e4	539.8652	2.101e2	537.3531	1.823e4	545.3770
	539.9028	1.705e2	536.2362	1.719e4	546.8519	1.528e1	541.3519	1.815e4	542.3293	1.689e4	543.4266	2.986e4	536.7679	5.436e2	536.2058	9.309e3	534.7028	1.960e2	539.3279	1.259e4	546.3459	1.690e4	541.3378	1.116e4	545.3876	2.643e4	538.3877	1.929e4	537.8524	4.561e2	536.8591	5.732e2	545.3602	4.779e4	541.3793	1.526e4	536.2676	9.563e3	542.3431	1.408e4	543.3909	3.387e4	541.3515	1.163e4	540.3854	1.637e4	537.8731	2.135e2	546.3563
	540.4119	2.386e4	536.7818	1.537e3	547.3533	1.823e4	542.3180	1.416e4	542.8624	5.719e2	544.4044	1.675e4	537.3196	1.486e4	536.7615	6.990e2	535.2308	1.203e4	539.8552	3.968e2	547.3155	1.161e4	542.3007	1.007e4	546.3739	1.558e4	539.3441	1.427e4	538.3875	1.701e4	537.3943	2.089e4	546.3333	3.482e4	542.3301	6.098e4	536.8000	2.714e2	542.8740	3.915e2	544.3732	1.798e4	542.3286	8.883e3	541.3386	1.223e4	538.3934	1.782e4	547.2963
	541.3817	1.721e4	537.3533	2.015e4	548.3323	1.725e4	542.8506	4.401e2	543.4023	3.359e4	544.9066	3.584e1	537.8544	3.751e2	537.3207	1.503e4	535.7323	2.532e1	540.3825	1.692e4	548.2487	8.074e3	542.8505	5.142e2	547.3450	1.027e4	539.8705	4.562e2	539.3325	1.269e4	537.8960	1.749e1	547.2842	1.987e4	542.8538	4.574e2	537.3239	1.769e4	543.4039	3.273e4	544.8777	2.025e1	542.8647	3.703e2	542.3291	9.721e3	539.3420	1.377e4	548.2667
	542.3287	9.072e4	537.8705	3.260e2	548.8378	1.106e2	543.3821	3.319e4	544.3813	2.007e4	545.4103	2.667e4	538.3849	1.720e4	537.8470	3.171e2	536.2337	9.818e3	541.3240	1.285e4	549.1776	9.809e3	543.4008	2.962e4	548.3438	8.884e3	540.3988	2.059e4	539.8652	4.970e2	538.3993	2.456e4	548.2375	2.060e4	543.3818	4.979e4	537.8467	2.305e2	544.3897	1.877e4	545.3793	3.221e4	543.3983	2.973e4	542.8648	3.634e2	539.8646	2.660e2	549.2281
	542.8557	2.919e2	538.3852	2.478e4	549.3438	1.692e4	544.3544	1.848e4	545.3773	3.027e4	546.3900	1.630e4	539.3323	1.248e4	538.3806	1.675e4	536.7911	4.281e2	542.2910	1.191e4	549.7627	9.924e2	544.3740	1.559e4	549.3014	8.623e3	541.3489	1.528e4	540.3964	1.856e4	539.4005	1.705e4	549.2319	1.599e4	544.3641	2.970e4	538.3754	1.660e4	545.3871	3.075e4	546.3536	1.738e4	544.3755	1.524e4	543.3976	3.163e4	540.3887	1.757e4	550.2195
	543.3724	5.817e4	538.8889	5.523e1	549.8514	9.762e1	544.8582	1.620e1	546.3564	2.054e4	547.3099	1.159e4	539.8673	4.943e2	539.3387	1.265e4	537.3260	1.586e4	542.8407	5.904e2	550.3365	8.955e3	544.8763	2.430e1	549.8510	5.284e2	542.3267	1.795e4	541.3381	1.336e4	539.9090	1.027e2	549.8005	1.953e3	544.8708	8.386e1	539.3325	1.485e4	546.3605	1.990e4	547.3020	1.284e4	545.3776	2.690e4	544.3807	1.664e4	541.3456	1.373e4	550.7991
	544.3511	3.534e4	539.3938	1.759e4	550.3562	1.520e4	545.3636	2.976e4	547.3313	1.417e4	548.2453	1.056e4	540.3975	1.903e4	539.8743	2.497e2	537.8533	2.313e2	543.3911	3.059e4	550.8623	1.175e2	545.3795	2.719e4	550.3897	8.603e3	542.8620	4.858e2	542.3248	1.306e4	540.4152	2.363e4	550.3790	1.602e4	545.3785	3.554e4	539.8642	1.796e2	547.3292	1.373e4	547.8125	1.338e2	546.3520	1.407e4	545.3809	3.069e4	542.3085	1.163e4	551.3720
	545.3644	3.765e4	539.8993	6.355e1	550.8856	4.876e2	546.3395	1.979e4	548.3365	1.246e4	548.7489	2.025e1	541.3510	1.327e4	540.3904	1.723e4	538.3730	1.627e4	544.3673	1.754e4	551.3734	1.402e4	546.3582	1.450e4	551.3904	1.357e4	543.3981	3.396e4	542.8682	3.213e2	541.3843	1.750e4	550.9055	4.209e2	546.3531	2.320e4	540.3808	1.714e4	547.8408	1.877e2	548.3205	1.071e4	547.2885	9.939e3	546.3602	1.613e4	542.8383	3.993e2	551.9014
	546.3401	2.936e4	540.4042	2.529e4	551.4128	1.781e4	547.2859	1.550e4	549.3046	1.161e4	549.2521	1.162e4	542.3242	1.047e4	541.3331	1.276e4	539.3304	1.316e4	545.3671	2.770e4	552.3875	1.233e4	547.2932	9.915e3	551.9047	1.997e2	544.3792	1.989e4	543.3931	3.145e4	542.3331	6.118e4	551.4265	1.958e4	547.2892	1.473e4	541.3350	1.586e4	548.3527	1.174e4	549.3056	1.116e4	548.2529	7.944e3	547.2991	1.099e4	543.3920	3.337e4	552.4257
	546.8434	4.208e1	541.3730	1.927e4	552.3868	2.175e4	548.2332	1.206e4	549.8324	3.180e2	549.7612	8.506e1	542.8596	4.032e2	542.3196	1.090e4	539.8676	2.510e2	546.3448	1.595e4	553.3351	1.012e4	548.2710	7.890e3	552.4215	1.238e4	545.3766	3.151e4	544.3728	1.739e4	542.8679	5.200e2	552.4126	1.970e4	548.2192	1.635e4	542.3105	1.229e4	549.3300	1.084e4	550.2762	1.001e4	549.2245	8.944e3	547.8195	1.783e2	544.3721	1.756e4	553.3482
	547.3469	2.014e4	542.3279	1.863e5	553.3599	1.690e4	549.2032	1.367e4	550.3582	1.464e4	550.2686	1.005e4	543.3974	3.111e4	542.8558	5.050e2	540.3842	1.677e4	547.2861	1.153e4	553.8902	5.727e2	549.2377	8.598e3	553.3777	9.581e3	546.3546	2.073e4	545.3713	2.752e4	543.3950	5.273e4	553.3906	1.645e4	548.7198	2.385e1	542.8448	4.371e2	549.8516	1.380e2	550.8180	8.262e2	549.7279	3.038e0	548.3316	9.399e3	544.8757	5.435e1	553.9041
	548.2994	1.736e4	542.8451	5.620e2	553.8971	5.869e2	549.7538	8.451e2	550.8686	1.385e2	550.8101	6.083e2	544.3688	1.658e4	543.3981	3.061e4	541.3276	1.301e4	548.2233	9.504e3	554.4360	1.984e4	549.7396	2.025e0	553.9089	3.503e2	547.3209	1.472e4	546.3428	1.736e4	544.3690	3.251e4	553.9208	2.498e2	549.2600	1.569e4	543.3821	3.255e4	550.3630	1.238e4	551.3687	1.825e4	550.2321	7.854e3	549.2892	8.870e3	545.3802	3.179e4	554.4543
	549.2844	1.808e4	543.3585	9.350e4	554.4345	3.367e4	550.3002	1.220e4	551.3767	1.720e4	551.3680	1.723e4	545.3712	2.641e4	544.3776	1.703e4	542.3041	1.210e4	549.1895	1.096e4	555.3801	1.255e4	550.2402	7.935e3	554.4413	1.865e4	547.8238	1.932e1	547.2869	1.222e4	544.8748	8.239e1	554.4345	2.684e4	549.8061	1.155e3	544.3596	1.714e4	550.8759	1.158e2	551.8917	2.725e2	550.8111	9.632e2	550.2878	8.731e3	546.3596	1.715e4	555.3779
	549.8113	8.720e2	544.3419	6.028e4	555.4066	2.108e4	550.8388	2.645e1	552.3802	1.954e4	551.8844	2.137e2	546.3510	1.520e4	545.3697	2.727e4	542.8463	4.622e2	549.7036	1.071e2	556.3602	1.137e4	550.7755	4.447e2	555.3953	1.172e4	548.3253	1.290e4	548.2823	1.036e4	545.3820	4.155e4	555.3897	1.983e4	550.3705	1.345e4	544.8643	6.177e1	551.3875	1.692e4	552.4063	1.465e4	551.3682	1.438e4	550.8016	8.263e1	547.3016	1.240e4	556.3533
	550.3605	1.581e4	544.8469	1.327e2	556.3865	2.013e4	551.3416	1.788e4	553.3560	1.395e4	552.4016	1.348e4	547.2718	1.028e4	546.3618	1.610e4	543.3876	3.017e4	550.2150	9.544e3	557.3615	1.604e4	551.3436	1.483e4	556.3843	1.130e4	549.3304	1.234e4	549.2571	1.022e4	546.3456	3.019e4	556.3684	2.467e4	550.8871	2.120e2	545.3682	3.025e4	552.3813	1.727e4	553.3574	1.279e4	551.9014	3.280e2	551.3436	1.578e4	548.2933	1.023e4	556.8591
	550.9008	7.706e2	545.3557	4.515e4	557.3724	2.195e4	552.3529	1.513e4	553.8973	4.360e2	553.3561	1.248e4	548.2357	9.525e3	547.3029	1.122e4	544.3624	1.670e4	550.7659	7.064e2	558.3610	1.141e4	551.8880	7.199e2	556.8849	5.063e0	550.3542	1.129e4	549.7728	2.526e2	546.8475	2.922e1	556.8730	9.054e1	551.4054	1.762e4	546.3457	1.690e4	553.3538	1.281e4	553.9013	4.484e2	552.4282	1.234e4	551.8657	3.152e2	549.3040	1.098e4	557.3623
	551.4375	1.773e4	546.3284	3.364e4	558.3300	3.961e4	553.3087	1.433e4	554.4278	3.269e4	553.9077	7.045e2	549.2209	9.894e3	548.2850	9.574e3	544.8664	3.949e1	551.3177	1.544e4	558.8925	1.853e2	552.4374	1.266e4	557.3857	1.526e4	550.8686	7.594e1	550.2879	9.595e3	547.3504	1.938e4	557.3771	2.582e4	552.3909	1.944e4	547.3051	1.514e4	553.8895	4.324e2	554.4333	2.266e4	553.3564	9.764e3	552.3892	1.302e4	550.3242	9.755e3	558.3485
	552.4156	1.802e4	547.2841	2.036e4	558.8647	5.290e2	553.8663	9.286e2	555.4000	1.832e4	554.4655	2.101e4	549.7625	4.270e2	549.2380	9.992e3	545.3701	2.640e4	551.8617	6.717e2	559.4086	4.910e4	553.3602	9.700e3	558.3777	1.197e4	551.3771	1.696e4	551.3220	1.566e4	548.3348	1.785e4	558.3396	3.427e4	553.3757	1.581e4	548.2491	1.030e4	554.4235	2.419e4	555.3790	1.514e4	553.9031	6.155e2	553.3311	1.032e4	550.8574	1.530e2	558.8783
	553.3946	1.509e4	548.2379	2.116e4	559.3946	6.259e4	554.4309	3.190e4	556.3816	1.603e4	555.3807	1.394e4	550.3030	9.590e3	549.7753	5.117e2	546.3450	1.553e4	552.4051	1.362e4	560.3854	2.504e4	553.9048	6.058e2	558.8943	2.231e2	552.3944	1.598e4	551.8520	4.721e2	548.8470	2.508e2	558.8689	5.985e2	553.9117	2.130e2	549.2265	1.322e4	555.3836	1.512e4	556.3599	1.240e4	554.4502	2.042e4	553.8794	5.418e2	551.3677	1.730e4	559.4102
	553.9150	3.184e2	548.7897	1.693e3	560.3741	3.321e4	555.3793	2.029e4	557.3804	1.915e4	556.3457	1.294e4	550.8530	1.105e2	550.3147	9.440e3	547.2949	1.223e4	553.3401	1.084e4	561.3666	1.767e4	554.4508	2.033e4	559.4134	4.846e4	553.3450	1.281e4	552.3820	1.363e4	549.3607	1.599e4	559.4005	6.838e4	554.4272	2.672e4	549.7570	5.856e2	556.3691	1.284e4	556.8632	2.633e1	555.3690	1.250e4	554.4299	2.010e4	551.8740	3.139e1	560.3970
	554.4340	2.636e4	549.3403	1.687e4	560.8795	1.072e2	556.3702	1.721e4	558.3782	1.496e4	556.8668	3.089e2	551.3588	1.471e4	550.8420	4.051e1	548.2810	1.007e4	553.8869	6.780e2	562.3607	1.166e4	555.3803	1.245e4	560.4052	2.352e4	553.8921	6.719e2	553.3371	1.139e4	549.8732	1.848e2	560.3553	4.374e4	555.3982	1.755e4	550.2889	1.041e4	557.3802	1.842e4	557.3653	1.954e4	556.3496	1.109e4	555.3683	1.280e4	552.3793	1.418e4	561.3632
	555.4258	1.895e4	549.8657	2.992e2	561.3841	2.307e4	557.3581	2.087e4	558.9050	4.759e1	557.3904	1.804e4	551.8975	2.176e2	551.3459	1.444e4	549.2625	1.033e4	554.4338	2.156e4	563.3419	1.097e4	556.3600	1.088e4	561.3854	1.689e4	554.4369	2.597e4	553.8917	5.762e2	550.3853	1.441e4	560.8653	1.654e2	556.3782	1.666e4	550.8210	1.406e2	558.3612	1.317e4	558.3577	1.320e4	556.8527	1.222e1	556.3602	1.111e4	553.3243	1.283e4	562.3495
	556.3947	1.924e4	550.3831	1.668e4	562.3716	1.708e4	558.3406	1.401e4	559.4111	5.437e4	558.3814	1.269e4	552.4124	1.362e4	551.8578	1.124e2	550.2489	9.549e3	555.3683	1.424e4	563.8550	1.045e2	557.3609	1.619e4	562.3852	1.058e4	555.3911	1.676e4	554.4373	2.346e4	550.9001	1.935e2	561.3737	2.825e4	557.3741	2.034e4	551.3350	1.794e4	558.8868	3.656e2	558.8874	2.035e2	557.3571	1.651e4	556.8640	3.443e1	553.8831	7.645e2	563.3212
	557.3715	2.174e4	550.9143	4.308e2	563.2949	1.231e4	558.8716	4.216e2	560.3929	2.728e4	558.9158	4.203e2	553.3411	1.080e4	552.3688	1.336e4	550.7990	7.672e2	556.3478	1.242e4	564.3652	9.248e3	558.3574	1.089e4	563.3743	9.740e3	556.3777	1.491e4	555.3801	1.474e4	551.4121	1.902e4	562.3615	2.067e4	558.3301	3.514e4	551.8523	2.549e2	559.4124	5.516e4	559.4079	6.128e4	558.3428	1.048e4	557.3667	1.719e4	554.4388	2.269e4	564.3314
	558.3268	5.132e4	551.4352	1.870e4	564.1686	1.556e4	559.3994	5.290e4	561.3887	2.050e4	559.4456	4.731e4	553.9048	7.127e2	553.3185	1.088e4	551.3485	1.634e4	556.8549	4.658e1	565.3585	1.113e4	558.8962	1.772e2	564.3624	8.397e3	557.3716	1.941e4	556.3683	1.284e4	551.9137	1.708e1	563.3052	1.376e4	558.8639	6.937e2	552.3671	1.334e4	560.3920	2.713e4	560.3955	2.700e4	558.8767	3.935e2	558.3584	1.115e4	555.3727	1.538e4	564.8380
	558.8544	7.533e2	552.3975	1.851e4	564.7932	2.853e3	560.3881	2.514e4	562.3694	1.391e4	560.4299	2.244e4	554.4476	2.528e4	553.8760	5.953e2	552.3678	1.319e4	557.3610	1.799e4	566.3585	9.429e3	559.4108	5.254e4	564.8647	1.013e1	558.3600	1.613e4	557.3648	1.776e4	552.4151	1.877e4	564.2457	1.798e4	559.4003	6.311e4	553.3195	1.415e4	561.3804	2.011e4	561.3688	2.043e4	559.4086	5.133e4	558.8901	2.852e2	556.3582	1.225e4	565.3448
	559.3904	6.602e4	553.3570	1.694e4	565.4109	1.627e4	561.3599	2.060e4	562.8862	9.475e1	561.4062	1.771e4	555.3801	1.508e4	554.4286	2.221e4	553.3107	1.198e4	558.3498	1.255e4	567.3334	1.025e4	560.4019	2.328e4	565.3682	1.014e4	558.8859	2.937e2	558.3474	1.259e4	553.4060	1.504e4	564.8102	1.768e3	560.3827	3.238e4	553.8691	6.350e2	562.3531	1.248e4	562.3430	1.181e4	560.3981	2.253e4	559.4110	5.511e4	556.8592	4.051e0	566.3557
	560.3659	3.869e4	553.8950	7.554e2	566.3846	1.455e4	562.3353	1.336e4	563.3920	1.370e4	562.3777	1.130e4	556.3602	1.280e4	555.3684	1.390e4	553.8613	6.502e2	558.8831	2.603e2	567.8977	3.974e2	561.3681	1.654e4	566.3690	9.158e3	559.4070	5.435e4	558.8776	4.535e2	553.9201	1.808e2	565.3785	1.584e4	561.3848	2.246e4	554.4203	2.056e4	563.2729	1.039e4	563.3174	1.196e4	561.3651	1.658e4	560.4004	2.492e4	557.3602	1.940e4	567.3318
	561.3667	2.588e4	554.4343	2.758e4	567.3762	1.409e4	562.8448	1.463e2	564.3628	1.247e4	563.3738	1.245e4	557.3539	1.791e4	556.3549	1.228e4	554.4178	2.140e4	559.4036	5.059e4	568.4403	2.084e4	562.3484	1.039e4	567.3577	9.663e3	560.3854	2.846e4	559.4079	5.097e4	554.4351	2.612e4	566.3701	1.668e4	562.3630	1.544e4	555.3557	1.612e4	564.1980	1.150e4	564.3024	9.484e3	562.3589	1.059e4	561.3694	1.803e4	558.3491	1.254e4	567.8890
	562.3524	1.997e4	555.3929	2.032e4	567.8858	1.308e2	563.3547	1.462e4	564.8787	2.043e2	564.3477	9.266e3	558.3425	1.206e4	556.8610	3.120e1	555.3616	1.511e4	560.3926	2.373e4	569.3934	1.265e4	563.3100	9.660e3	567.8936	3.839e2	561.3755	2.097e4	560.3856	2.605e4	555.4227	1.838e4	566.8825	2.750e1	563.2975	1.164e4	556.3351	1.221e4	564.7844	1.439e3	564.8228	6.203e1	563.3278	1.017e4	562.3560	1.120e4	558.8885	2.860e2	568.4507
	563.2895	1.305e4	556.3740	2.522e4	568.3971	5.423e4	564.3330	1.148e4	565.3935	1.387e4	564.8588	1.646e2	558.8757	5.361e2	557.3649	1.812e4	556.3448	1.243e4	561.3649	1.834e4	570.3846	1.088e4	564.3099	8.300e3	568.4402	2.303e4	562.3769	1.434e4	561.3635	1.842e4	556.3960	1.857e4	567.3859	1.543e4	564.2131	1.308e4	557.3365	2.020e4	565.3777	1.266e4	565.3271	1.328e4	564.2789	7.225e3	563.3182	1.052e4	559.4109	6.228e4	569.3931
	564.2019	1.655e4	557.3709	2.573e4	569.3966	2.716e4	564.8488	1.838e2	566.3741	1.483e4	565.3668	1.343e4	559.4066	5.035e4	558.3445	1.182e4	556.8462	1.722e1	562.3431	1.205e4	571.3515	1.114e4	564.8310	1.418e1	569.4067	1.281e4	562.8790	4.048e0	562.3578	1.251e4	557.3822	2.285e4	568.3613	1.497e5	564.7999	1.687e3	557.8375	1.177e1	566.3646	1.308e4	566.3007	1.001e4	565.2661	1.120e4	564.2701	7.658e3	560.3932	2.736e4	569.8975
	564.7993	2.564e3	558.3431	3.505e4	570.3868	2.103e4	565.3608	1.449e4	567.3507	1.305e4	566.3697	1.062e4	560.4010	2.330e4	558.8743	3.882e2	557.3489	1.825e4	563.3228	1.278e4	571.8599	9.303e1	565.3322	1.059e4	570.3795	1.037e4	563.3796	1.429e4	563.3530	1.302e4	558.3322	4.719e4	569.3610	6.288e4	565.3904	1.519e4	558.3406	1.247e4	567.3575	1.260e4	567.3008	1.365e4	565.7906	3.484e2	565.2505	1.194e4	561.3628	2.005e4	570.4011
	565.4025	1.567e4	558.8860	1.881e2	571.3796	1.739e4	566.3033	1.074e4	567.8958	5.909e2	567.3639	1.253e4	561.3798	1.725e4	559.4061	4.980e4	558.3369	1.198e4	563.8378	2.349e1	572.3681	9.656e3	565.8371	4.550e1	571.3426	1.126e4	563.8838	3.544e1	563.8558	2.419e1	558.8646	7.166e2	570.3515	3.623e4	566.3833	1.314e4	558.8710	4.150e2	567.8939	3.796e2	567.8623	8.017e2	566.3236	8.854e3	565.7953	6.391e2	562.3253	1.156e4	571.3704
	566.3967	1.472e4	559.3964	5.973e4	572.3622	1.660e4	567.2527	1.434e4	568.4404	3.098e4	567.9211	5.847e2	562.3763	1.165e4	560.3945	2.351e4	558.8693	3.941e2	564.3408	1.002e4	572.9154	1.617e2	566.3420	8.790e3	571.8498	1.365e1	564.3872	1.200e4	564.3576	1.020e4	559.3978	7.480e4	570.8535	4.050e1	567.3867	1.311e4	559.3992	5.206e4	568.4320	2.382e4	568.4324	2.485e4	567.3237	1.031e4	566.3434	9.653e3	563.3125	1.204e4	572.3768
	567.3923	1.376e4	560.3515	4.069e4	572.9001	5.617e2	567.8372	1.408e3	569.4123	1.745e4	568.4720	2.392e4	562.8770	1.114e1	561.3692	1.766e4	559.4001	4.923e4	565.3358	1.241e4	573.4301	4.957e4	567.3325	1.031e4	572.3524	9.469e3	564.8887	8.101e0	565.3499	1.226e4	560.3727	4.188e4	571.3561	2.258e4	567.8936	4.694e1	560.3869	2.332e4	569.4000	1.489e4	569.3877	1.642e4	567.8839	5.491e2	567.3188	1.076e4	564.3096	8.863e3	572.9153
	568.3752	6.900e4	560.8601	1.763e2	573.4312	5.511e4	568.4413	2.935e4	570.3980	1.527e4	569.4295	1.573e4	563.3821	1.224e4	561.8710	8.345e0	560.3885	2.276e4	566.2887	9.238e3	574.4092	2.309e4	567.8884	5.145e2	572.9001	6.830e2	565.3907	1.395e4	566.3342	1.008e4	561.3698	2.689e4	571.8638	1.115e2	568.3986	4.161e4	561.3546	2.063e4	570.4035	1.271e4	569.8896	1.823e1	568.4500	2.036e4	567.8796	5.742e2	564.8276	2.927e2	573.4277
	569.3673	3.284e4	561.3690	2.711e4	574.3630	5.356e4	569.3983	2.115e4	571.3710	1.424e4	570.4203	1.224e4	564.3637	9.712e3	562.3723	1.169e4	561.3687	1.796e4	567.2385	1.215e4	575.3673	1.558e4	568.4523	2.037e4	573.4334	4.929e4	566.3798	1.193e4	567.3112	1.139e4	562.3524	1.923e4	572.3711	2.273e4	568.9008	2.213e1	562.3292	1.206e4	571.3893	1.294e4	570.3914	1.264e4	569.3911	1.222e4	568.4456	1.984e4	565.3472	1.284e4	574.4111
	570.3690	2.379e4	562.3578	2.114e4	575.3526	2.914e4	570.3848	1.587e4	572.3589	1.381e4	571.3828	1.350e4	564.8660	2.986e1	563.3549	1.181e4	562.3514	1.145e4	567.8303	1.305e3	576.3322	1.036e4	569.3961	1.220e4	574.4139	2.353e4	567.3380	1.258e4	567.8836	6.944e2	563.2881	1.318e4	572.9138	1.517e2	569.4031	2.279e4	563.3173	1.370e4	572.3873	1.215e4	571.3542	1.386e4	569.9000	7.796e1	569.3879	1.234e4	566.3459	9.999e3	575.3751
	571.3369	1.715e4	563.2921	1.348e4	576.3428	2.033e4	571.3364	1.671e4	572.8997	5.006e2	572.3666	1.029e4	565.3702	1.238e4	564.3558	9.880e3	563.3475	1.225e4	568.4445	2.072e4	577.2892	9.793e3	570.3578	9.544e3	575.3865	1.573e4	567.8926	6.713e2	568.4501	2.319e4	564.2112	1.511e4	573.4255	6.159e4	570.3909	1.711e4	564.2934	9.401e3	572.9244	5.219e1	572.3387	1.040e4	570.4044	1.080e4	570.3790	1.056e4	567.3301	1.293e4	576.3006
	572.3008	2.034e4	564.2111	2.010e4	577.2879	1.388e4	572.3177	1.234e4	573.4306	5.438e4	572.9162	7.453e2	566.3121	8.726e3	565.3576	1.197e4	564.3457	9.199e3	569.3896	1.376e4	578.2404	7.622e3	571.3113	1.135e4	576.3681	1.039e4	568.4440	2.571e4	569.3958	1.398e4	564.8023	2.321e3	574.3883	3.966e4	570.8951	5.165e1	564.8121	2.035e2	573.4309	5.462e4	572.8824	5.970e2	571.3510	1.110e4	571.3516	1.153e4	567.8865	5.740e2	577.2375
	572.8580	1.517e3	564.7360	4.782e2	578.2220	1.320e4	572.8668	7.951e2	574.4129	2.662e4	573.4673	4.880e4	567.2463	1.134e4	566.3401	9.855e3	564.8484	1.215e1	570.3870	1.181e4	579.2321	9.628e3	571.8363	2.605e2	577.3531	9.335e3	569.3995	1.643e4	570.3956	1.253e4	565.4012	1.533e4	575.3566	2.512e4	571.3985	1.581e4	565.3229	1.365e4	574.4143	2.617e4	573.4260	5.927e4	572.3207	8.596e3	571.8576	5.929e1	568.4442	2.253e4	578.2308
	573.4268	5.320e4	565.2602	1.612e4	578.7872	1.540e3	573.4170	5.128e4	575.3830	1.789e4	574.4431	2.351e4	567.8415	1.147e3	567.2965	1.111e4	565.3502	1.261e4	571.3491	1.264e4	579.7419	1.025e2	572.3622	8.896e3	578.3293	7.141e3	570.3803	1.335e4	571.3675	1.249e4	566.3937	1.419e4	576.3179	2.297e4	572.3866	1.461e4	566.3138	1.023e4	575.3875	1.823e4	574.4136	2.730e4	572.8776	7.802e2	572.3632	9.348e3	569.3942	1.575e4	578.7343
	574.3663	4.759e4	566.2573	1.778e4	579.3575	1.344e4	574.4005	2.455e4	576.2969	1.140e4	575.4058	1.679e4	568.4509	2.460e4	567.8696	7.505e2	566.3362	9.798e3	572.3281	9.941e3	580.2560	8.707e3	572.9146	1.139e2	579.3146	9.003e3	571.3488	1.451e4	572.3657	1.039e4	566.8994	5.603e1	577.3077	1.572e4	572.9145	3.018e2	567.2975	1.387e4	576.3050	1.075e4	575.3771	1.902e4	573.4269	5.348e4	572.9098	1.458e2	570.3814	1.224e4	579.2485
	575.3600	2.842e4	566.8146	1.953e3	580.3525	1.342e4	575.3514	1.911e4	577.2181	1.280e4	576.3473	1.052e4	569.3945	1.472e4	568.4432	2.144e4	567.3043	1.208e4	572.8777	7.818e2	580.7617	6.720e1	573.4287	5.404e4	580.3249	7.740e3	571.8669	2.000e2	572.9066	3.162e2	567.4021	1.397e4	578.2836	1.481e4	573.4321	5.635e4	567.8641	8.279e2	577.2416	1.209e4	576.3047	1.064e4	574.4144	2.299e4	573.4280	5.693e4	571.3478	1.376e4	579.7773
	576.3390	2.174e4	567.3854	1.492e4	580.8724	2.347e2	576.3020	1.247e4	577.7581	7.400e2	577.3046	1.248e4	570.3975	1.254e4	569.3887	1.316e4	567.8671	6.990e2	573.4252	5.028e4	581.3083	1.236e4	574.4130	2.327e4	581.3395	1.155e4	572.3813	1.242e4	573.4282	5.193e4	568.3871	5.292e4	578.8289	1.179e3	574.3650	5.094e4	568.4362	2.053e4	578.2346	9.840e3	577.2469	1.239e4	575.3658	1.530e4	574.4133	2.522e4	572.3369	9.990e3	580.3015
	577.2903	1.487e4	568.3569	1.565e5	581.3922	1.591e4	577.2617	1.750e4	578.2960	1.135e4	578.2902	9.272e3	571.3561	1.323e4	570.3665	1.128e4	568.4359	2.235e4	574.4042	2.359e4	581.8640	6.701e2	575.3733	1.563e4	581.8952	7.323e2	572.9193	1.253e2	574.4081	2.454e4	569.3843	2.738e4	579.3847	1.450e4	575.3572	2.817e4	569.3810	1.736e4	578.7670	5.980e2	578.2341	9.003e3	576.3013	9.112e3	575.3732	1.721e4	572.8838	6.366e2	580.8308
	578.2355	1.464e4	569.3536	6.606e4	581.9228	4.012e2	578.2593	1.191e4	579.2870	1.138e4	578.8187	2.537e2	572.3356	9.288e3	571.3327	1.207e4	569.3850	1.570e4	575.3660	1.694e4	582.4341	1.535e4	576.3292	9.402e3	582.4564	1.525e4	573.4258	5.429e4	575.3660	1.667e4	569.8979	1.989e2	580.3842	1.424e4	576.3453	1.864e4	569.8895	6.844e1	579.3083	1.113e4	578.7417	8.276e1	577.2518	1.006e4	576.3405	1.054e4	573.4274	6.061e4	581.3539
	578.7369	2.481e1	569.8558	1.506e1	582.4544	2.072e4	578.7670	1.266e2	580.2952	1.357e4	579.3377	1.226e4	572.8861	8.793e2	572.3245	9.887e3	570.3760	1.210e4	576.3246	1.093e4	583.3971	1.085e4	577.2808	9.360e3	583.4210	1.067e4	574.3995	3.032e4	576.3323	1.088e4	570.4091	2.092e4	580.9142	1.555e2	577.3419	1.400e4	570.3937	1.285e4	579.8224	2.048e2	579.2604	1.184e4	578.2421	7.248e3	577.2917	9.658e3	574.4150	2.710e4	581.9011
	579.2383	1.309e4	570.3571	3.986e4	583.4271	1.505e4	579.2780	1.547e4	580.8257	6.116e2	580.3505	1.074e4	573.4287	5.283e4	572.8780	7.083e2	571.3326	1.318e4	577.2872	1.106e4	583.9069	4.181e1	578.2521	7.054e3	583.9240	9.114e0	575.3707	1.997e4	577.2617	1.050e4	571.4131	1.691e4	581.4236	1.617e4	577.8632	1.508e2	571.3545	1.474e4	580.3390	1.170e4	580.2542	1.030e4	578.7495	5.502e1	578.2534	7.666e3	575.3751	1.851e4	582.4423
	580.2324	1.374e4	570.8622	7.726e1	584.3975	2.960e4	580.2802	1.299e4	581.3644	1.430e4	580.8836	8.388e1	574.4122	2.338e4	573.4266	5.085e4	572.3206	9.950e3	578.2471	8.617e3	584.4191	1.359e4	578.7598	3.936e1	584.4246	1.357e4	576.3444	1.356e4	578.2112	9.059e3	572.3754	1.887e4	581.9518	1.581e2	578.3748	1.259e4	572.3353	1.065e4	580.8603	2.429e2	580.8044	8.782e2	579.2568	9.609e3	578.7632	1.335e2	576.3054	1.047e4	583.4006
	580.7523	3.411e2	571.3657	2.317e4	585.3961	1.935e4	580.8057	3.909e2	581.9026	4.852e2	581.3909	1.393e4	575.3589	1.569e4	574.4081	2.283e4	572.8742	7.193e2	578.7543	8.623e1	585.3866	1.080e4	579.2683	9.560e3	585.4033	1.042e4	577.2620	1.155e4	579.2267	1.067e4	572.9043	5.644e2	582.4600	2.042e4	579.3920	1.184e4	572.8782	5.458e2	581.3798	1.380e4	581.3658	1.539e4	579.7658	5.139e1	579.2769	9.826e3	577.2569	1.252e4	583.9084
	581.3264	1.600e4	572.3530	2.294e4	586.3850	1.600e4	581.3297	1.570e4	582.4374	2.221e4	581.9286	3.854e2	576.2917	9.781e3	575.3664	1.611e4	573.4210	5.049e4	579.2647	1.129e4	586.3799	8.582e3	579.7811	1.503e2	586.3890	8.526e3	578.1930	1.040e4	579.7352	8.818e1	573.4314	6.383e4	583.4348	1.390e4	580.3732	1.180e4	573.4196	5.198e4	581.9052	3.175e2	581.9024	4.186e2	580.2736	7.953e3	579.7999	1.274e2	578.2559	8.990e3	584.4169
	581.8939	1.358e3	572.8899	7.691e2	586.9085	3.491e2	581.8813	5.906e2	583.4114	1.426e4	582.4650	1.643e4	577.2409	1.099e4	576.3340	1.076e4	574.4037	2.348e4	580.2593	9.607e3	586.9163	8.439e1	580.2921	8.200e3	586.9165	2.884e2	578.7428	8.152e2	580.2432	9.283e3	574.3729	4.952e4	584.3771	3.309e4	580.8973	2.778e2	574.4088	2.333e4	582.4328	1.929e4	582.4377	1.795e4	580.7991	3.261e2	580.3109	8.417e3	578.7873	1.230e2	585.3859
	582.4670	1.921e4	573.4277	5.368e4	587.4309	3.578e4	582.4280	2.042e4	583.9237	1.595e2	583.4211	1.284e4	578.2295	8.224e3	577.2801	1.006e4	575.3589	1.672e4	580.7710	1.191e2	587.4294	3.108e4	580.8300	1.406e2	587.4407	3.067e4	579.2792	1.193e4	580.7715	2.477e2	575.3655	2.935e4	584.8787	1.803e1	581.4174	1.549e4	575.3557	1.983e4	583.4062	1.329e4	583.3882	1.365e4	581.3290	1.244e4	580.8448	8.527e1	579.2936	1.150e4	586.3691
	583.4395	1.342e4	574.3825	3.744e4	588.4042	2.230e4	583.3743	1.607e4	584.4366	1.953e4	583.9308	8.995e1	578.7369	6.151e1	578.2372	7.940e3	576.3046	1.029e4	581.3094	1.336e4	588.4067	1.602e4	581.3495	1.228e4	588.4171	1.651e4	579.8098	6.234e2	581.3116	1.329e4	576.3449	2.127e4	585.3809	2.158e4	581.9546	1.341e2	576.3077	1.107e4	583.9156	2.519e1	583.9024	7.990e1	581.8911	6.548e2	581.3536	1.293e4	580.2990	9.426e3	586.8983
	584.3582	5.361e4	575.3544	2.439e4	589.4023	2.559e4	583.8956	2.636e2	585.3956	1.329e4	584.4413	1.640e4	579.2462	1.054e4	579.2278	1.015e4	577.2616	1.227e4	581.8748	6.928e2	589.4036	2.109e4	581.9003	4.468e2	589.4162	2.115e4	580.3425	1.110e4	581.8793	8.600e2	577.2899	1.382e4	586.3786	1.762e4	582.4633	1.848e4	577.2732	1.704e4	584.4199	1.519e4	584.4081	1.738e4	582.4426	1.567e4	581.8943	3.846e2	580.8362	2.735e2	587.4302
	584.8669	1.766e2	576.3156	2.345e4	590.3545	2.369e4	584.4177	2.140e4	586.3690	1.277e4	585.4082	1.325e4	579.7511	4.354e1	579.7411	1.389e2	578.2374	8.690e3	582.4350	1.652e4	590.3779	1.251e4	582.4382	1.545e4	590.3980	1.324e4	580.8553	8.302e1	582.4438	1.751e4	578.2261	1.372e4	586.9073	4.561e2	583.4329	1.308e4	578.2676	1.047e4	585.3925	1.239e4	585.3727	1.383e4	583.3907	1.077e4	582.4362	1.634e4	581.3658	1.514e4	588.4123
	585.3764	2.876e4	577.3043	1.603e4	591.3439	1.791e4	585.3726	1.647e4	586.9000	3.441e2	586.3948	9.338e3	580.2582	9.280e3	580.2545	9.055e3	578.7496	1.564e2	583.3804	1.167e4	591.3314	9.140e3	583.3896	1.060e4	591.3637	9.161e3	581.3635	1.470e4	583.3936	1.213e4	579.2265	1.248e4	587.4343	3.927e4	584.3962	2.485e4	578.7901	4.526e1	586.3822	1.073e4	586.3562	9.341e3	583.8948	1.722e1	583.3880	1.135e4	581.8977	3.335e2	589.4076
	586.3867	2.117e4	578.2960	1.615e4	591.8492	1.067e2	586.3615	1.217e4	587.4346	3.447e4	586.9291	3.716e2	580.7893	4.142e2	580.7707	1.799e2	579.2628	1.153e4	584.3931	1.490e4	592.2895	7.620e3	584.4011	1.427e4	592.3346	7.422e3	581.9172	3.063e2	583.8973	4.291e1	580.2090	1.322e4	588.4032	2.544e4	585.3933	1.761e4	579.2939	1.492e4	586.9099	2.356e2	586.8872	3.785e2	584.4030	1.432e4	583.9007	1.736e2	582.4323	1.728e4	590.3774
	586.9031	2.434e2	578.8380	4.762e2	592.3541	1.349e4	586.8860	2.911e2	588.4085	1.930e4	587.4609	3.185e4	581.3222	1.295e4	581.3116	1.286e4	579.7767	1.807e2	585.3638	1.217e4	593.2845	8.918e3	585.3679	1.081e4	593.3267	8.274e3	582.4430	1.856e4	584.4106	1.590e4	580.8037	2.308e3	588.9099	4.754e1	586.3967	1.437e4	579.8016	1.094e2	587.4346	3.568e4	587.4222	3.608e4	585.3646	1.099e4	584.4146	1.388e4	583.3957	1.268e4	591.3250
	587.4288	3.631e4	579.3624	1.491e4	592.8696	3.697e1	587.4084	3.358e4	589.4063	2.325e4	588.4434	1.681e4	581.9003	7.569e2	581.8729	6.423e2	580.2900	9.892e3	586.3467	8.994e3	594.2875	7.634e3	586.3497	7.598e3	594.3520	7.446e3	583.4060	1.350e4	585.3787	1.218e4	581.4114	1.551e4	589.4131	3.005e4	586.9151	2.497e2	580.3085	1.107e4	588.4129	1.924e4	588.4089	1.825e4	586.3295	7.458e3	585.3727	1.092e4	583.9033	7.719e1	592.2610
	588.3921	2.498e4	580.3170	1.387e4	593.3718	1.277e4	588.3860	1.733e4	590.3824	1.595e4	589.4258	2.244e4	582.4541	1.754e4	582.4316	1.652e4	580.8326	7.595e1	586.8884	3.299e2	594.8235	5.003e2	586.8938	3.189e2	594.8864	1.732e2	583.9150	8.350e1	586.3466	9.117e3	581.9409	5.078e2	590.3640	2.692e4	587.4360	3.670e4	580.8339	7.828e1	589.4114	2.453e4	589.3976	2.646e4	586.8749	5.606e2	586.3464	8.079e3	584.4081	1.620e4	593.2392
	589.3964	2.812e4	581.3121	1.634e4	593.8771	6.545e1	589.3763	2.337e4	591.3542	1.240e4	590.4084	1.328e4	583.3850	1.165e4	583.3863	1.165e4	581.3420	1.327e4	587.4250	3.246e4	595.3654	1.197e4	587.4323	3.282e4	595.4070	1.150e4	584.4225	1.769e4	586.8880	4.291e2	582.4699	1.993e4	591.3528	1.809e4	588.4085	2.185e4	581.3416	1.596e4	590.3849	1.532e4	590.3740	1.448e4	587.4308	3.346e4	586.8879	4.338e2	585.3721	1.359e4	593.7734
	590.3486	3.031e4	581.8625	1.136e3	594.3819	1.163e4	590.3627	1.479e4	592.3395	1.091e4	591.3723	1.108e4	584.4012	1.691e4	583.8908	2.633e1	581.8824	4.029e2	588.4040	1.650e4	595.8727	6.921e1	588.4088	1.575e4	595.9214	1.238e2	585.4001	1.450e4	587.4305	3.310e4	583.4417	1.385e4	592.3640	1.509e4	589.4071	2.664e4	581.8831	3.679e2	591.3578	1.268e4	591.3339	1.163e4	588.4087	1.587e4	587.4330	3.525e4	586.3455	8.779e3	594.3080
	591.3453	1.897e4	582.4344	1.993e4	594.9093	4.007e2	591.3199	1.422e4	593.3340	1.105e4	592.3400	8.616e3	585.3586	1.213e4	584.4008	1.480e4	582.4231	1.621e4	589.3946	2.204e4	596.3954	1.162e4	589.4027	2.159e4	596.4341	1.135e4	586.4011	1.155e4	588.4056	1.686e4	584.3669	4.707e4	592.8709	7.391e1	590.3590	2.244e4	582.4221	1.665e4	592.3419	9.998e3	592.2672	8.001e3	589.3981	2.103e4	588.4114	1.719e4	586.8832	4.494e2	594.8507
	591.8483	2.903e1	583.4180	1.425e4	595.4412	1.527e4	592.2786	1.081e4	593.8530	9.634e1	593.3306	1.081e4	586.3260	8.523e3	585.3648	1.160e4	583.3758	1.208e4	590.3693	1.331e4	597.3611	9.415e3	590.3741	1.179e4	597.4086	9.047e3	586.9233	4.584e1	589.3976	2.181e4	584.8681	6.076e0	593.3766	1.259e4	591.3521	1.616e4	583.3637	1.502e4	593.3324	1.040e4	593.2484	1.049e4	590.3708	1.169e4	589.4087	2.375e4	587.4256	3.742e4	595.3794
	592.3505	1.534e4	584.3751	3.339e4	596.4517	1.615e4	593.2617	1.354e4	594.3594	1.474e4	593.8472	3.488e1	586.8771	6.018e2	586.3414	8.760e3	583.8815	4.514e1	591.3310	1.081e4	597.9026	4.569e2	591.3184	8.712e3	597.9356	2.459e2	587.4295	3.481e4	590.3755	1.299e4	585.3689	2.584e4	593.8896	1.276e2	591.8549	1.519e1	583.8814	1.927e2	593.8409	1.470e2	593.7625	2.302e2	591.3134	9.133e3	590.3807	1.281e4	588.4048	1.805e4	595.8828
	592.8651	1.215e2	584.8772	1.144e1	597.4370	1.294e4	593.7731	1.989e2	594.8661	6.734e1	594.3494	9.012e3	587.4287	3.292e4	586.8840	4.505e2	584.3884	1.561e4	592.2709	7.694e3	598.4501	1.658e4	592.2894	6.730e3	598.4620	1.555e4	588.4037	1.935e4	591.3214	1.036e4	585.8776	1.193e2	594.3993	1.247e4	592.3568	1.215e4	584.3978	1.618e4	594.3526	1.257e4	594.2758	8.954e3	592.2636	6.776e3	591.3321	9.506e3	589.3924	2.717e4	596.3977
	593.3821	1.294e4	585.3798	2.138e4	597.9582	3.105e2	594.2840	1.459e4	595.3745	1.538e4	594.8861	1.056e2	588.4072	1.638e4	587.4290	3.232e4	585.3572	1.309e4	593.2396	9.806e3	599.4040	1.133e4	593.2879	8.362e3	599.4291	1.055e4	589.3994	2.461e4	592.2997	8.542e3	586.3860	1.975e4	594.9322	3.598e2	592.8724	1.102e2	585.3572	1.447e4	594.8771	2.627e2	594.8367	4.610e2	593.2542	8.370e3	592.3005	7.558e3	590.3690	1.452e4	597.3624
	593.8918	1.533e2	585.8840	5.299e1	598.4787	2.413e4	594.8142	3.218e2	595.8877	2.075e2	595.3997	1.451e4	589.3975	2.034e4	588.4053	1.636e4	586.3382	8.975e3	594.2375	8.742e3	600.3960	1.078e4	594.2742	6.772e3	600.4203	1.071e4	590.3702	1.698e4	593.3065	9.815e3	586.9124	2.709e2	595.4543	1.584e4	593.3826	1.140e4	586.3372	9.612e3	595.4017	1.526e4	595.3768	1.584e4	594.2437	6.829e3	593.2792	8.583e3	591.3276	1.143e4	597.9023
	594.4034	1.195e4	586.3878	1.807e4	599.4150	1.578e4	595.3380	1.784e4	596.4001	1.830e4	595.9078	7.715e1	590.3665	1.214e4	589.4025	2.125e4	586.8749	4.101e2	594.7979	7.917e2	600.9028	4.361e1	594.8199	5.456e2	600.9233	1.215e1	591.3392	1.212e4	594.3055	8.187e3	587.4307	4.131e4	596.4510	1.671e4	593.8969	1.874e2	586.8721	4.535e2	596.4038	1.615e4	595.8782	6.701e0	594.8045	5.923e2	594.2617	7.263e3	592.2943	8.369e3	598.4457
	594.9121	1.060e2	586.9141	3.154e2	600.3544	3.429e4	595.8553	6.561e1	597.3743	1.251e4	596.4158	1.383e4	591.3072	9.630e3	590.3704	1.274e4	587.4127	3.316e4	595.3550	1.400e4	601.4077	1.698e4	595.3784	1.273e4	601.4261	1.626e4	592.2667	8.880e3	594.8424	2.496e2	588.4044	2.667e4	597.4455	1.257e4	594.4128	1.063e4	587.4128	3.490e4	597.3807	1.189e4	596.3862	1.429e4	595.3663	1.255e4	594.8159	6.900e2	593.2954	1.090e4	599.4039
	595.4406	1.499e4	587.4342	3.580e4	600.8755	4.439e2	596.3625	1.672e4	597.9132	5.479e2	597.3947	1.226e4	592.2427	7.572e3	591.3223	9.909e3	588.3917	1.654e4	595.8669	1.101e2	602.4088	1.141e4	596.3895	1.212e4	602.4258	1.112e4	593.2117	1.138e4	595.3641	1.301e4	589.4052	3.184e4	598.4510	2.305e4	594.9307	2.532e1	588.3932	1.676e4	597.9142	3.655e2	597.3584	1.274e4	595.8798	9.475e1	595.3820	1.307e4	594.2828	8.279e3	600.3956
	595.9451	9.464e1	588.3978	2.393e4	601.4015	3.414e4	597.3414	1.457e4	598.4546	2.320e4	597.9395	4.069e2	593.2196	9.277e3	592.2753	7.879e3	589.3806	2.311e4	596.3796	1.288e4	602.9202	9.012e1	597.3611	1.009e4	602.9305	3.106e1	593.7218	1.381e2	595.8827	1.716e2	590.3530	3.006e4	599.4010	1.449e4	595.4348	1.466e4	589.3794	2.508e4	598.4507	1.794e4	597.9007	4.764e2	596.3925	1.240e4	595.9012	1.825e1	594.8246	5.175e2	600.9038
	596.4506	1.545e4	589.3965	2.716e4	601.9035	1.013e1	597.8995	6.398e2	599.4208	1.481e4	598.4802	1.822e4	593.7247	3.920e1	593.2537	9.252e3	590.3539	1.324e4	597.3447	1.105e4	603.4285	3.537e4	597.9002	4.040e2	603.4325	3.484e4	594.2327	1.031e4	596.4006	1.265e4	591.3383	1.882e4	600.3355	2.563e4	595.9469	8.001e1	590.3661	1.370e4	599.4166	1.247e4	598.4431	1.905e4	597.3542	1.039e4	596.4092	1.198e4	595.3745	1.543e4	601.4144
	597.4478	1.250e4	590.3521	2.710e4	602.4045	2.331e4	598.4488	2.459e4	600.4043	1.494e4	599.4296	1.354e4	594.2316	7.854e3	593.7801	1.271e2	591.3153	1.125e4	597.8960	5.177e2	604.4297	1.849e4	598.4456	1.680e4	604.4315	1.748e4	594.8104	1.302e3	597.3624	1.120e4	592.3395	1.463e4	600.8625	9.185e2	596.4520	1.489e4	591.3169	1.434e4	600.3989	1.250e4	599.3857	1.393e4	597.8965	4.419e2	597.3629	9.971e3	595.8787	1.013e1	602.4025
	597.9551	1.849e2	590.8579	5.448e1	602.9139	1.067e2	599.3881	1.776e4	600.9142	1.206e2	600.4139	1.273e4	594.7894	6.091e2	594.2904	8.390e3	592.2811	8.503e3	598.4446	1.748e4	605.3866	1.420e4	599.3985	1.095e4	605.4006	1.357e4	595.3900	1.462e4	597.9095	5.171e2	592.8794	7.789e2	601.4033	2.993e4	597.4456	1.194e4	592.2979	9.885e3	600.9172	9.839e1	600.3694	1.322e4	598.4438	1.699e4	597.9012	4.017e2	596.3890	1.392e4	602.9174
	598.4722	2.085e4	591.3619	1.902e4	603.4214	4.216e4	600.3845	1.689e4	601.4210	1.941e4	600.9315	1.967e2	595.3467	1.329e4	594.8392	2.606e2	593.2787	1.083e4	599.3961	1.225e4	606.3791	9.592e3	600.3865	1.033e4	606.3990	9.374e3	596.4058	1.433e4	598.4533	1.937e4	593.4243	1.253e4	602.3979	2.093e4	597.9527	1.903e1	592.8088	9.510e1	601.4238	1.937e4	600.8925	9.281e1	599.3907	1.128e4	598.4456	1.654e4	597.3561	1.184e4	603.4286
	599.4084	1.398e4	592.3732	1.516e4	603.9236	1.114e1	600.8950	1.059e2	602.4151	1.435e4	601.4533	2.107e4	595.8611	1.345e2	595.3633	1.260e4	594.2817	8.950e3	600.3929	1.141e4	607.3003	8.214e3	600.8975	2.937e1	607.3744	7.950e3	597.3851	1.201e4	599.4114	1.274e4	594.4283	1.117e4	602.9130	1.024e2	598.4689	1.965e4	593.3149	1.314e4	602.4069	1.324e4	601.4089	2.265e4	600.3847	1.027e4	599.3974	1.140e4	597.9012	4.417e2	604.4219
	600.3462	3.815e4	592.8980	4.754e2	604.4267	2.592e4	601.4041	2.399e4	602.9210	7.235e1	602.4515	1.326e4	596.3740	1.356e4	595.8784	1.508e2	594.8335	2.016e2	600.9029	6.790e1	608.2575	7.767e3	601.4077	1.684e4	608.3594	6.958e3	597.9242	5.068e2	600.3998	1.167e4	594.9410	4.785e1	603.4192	4.908e4	599.4192	1.381e4	594.3193	9.717e3	602.9210	1.020e2	602.3979	1.348e4	600.9055	6.987e1	600.3973	1.031e4	598.4460	1.866e4	605.3790
	600.8709	6.288e2	593.4243	1.346e4	605.4150	1.893e4	601.9053	1.013e0	603.4293	3.685e4	602.9620	3.501e1	597.3479	1.122e4	596.3916	1.261e4	595.3527	1.469e4	601.4092	1.819e4	608.7888	4.852e2	602.3972	1.057e4	609.3510	1.121e4	598.4601	2.038e4	601.4099	1.846e4	595.4468	1.594e4	604.4001	2.867e4	600.3549	2.877e4	594.8384	2.408e2	603.4317	3.945e4	602.9128	1.923e2	601.4098	1.749e4	600.9112	1.031e2	599.3912	1.371e4	606.3562
	601.4008	3.559e4	594.4275	1.236e4	606.4048	1.644e4	602.4066	1.486e4	603.9340	5.671e1	603.4643	3.636e4	597.9064	5.566e2	597.3537	1.048e4	595.8611	7.330e1	602.4046	1.228e4	609.3191	1.385e4	602.9141	1.532e2	609.8623	1.436e2	599.4157	1.456e4	601.9169	8.094e1	595.9493	1.180e1	604.9014	1.139e1	600.8762	4.334e2	595.3610	1.810e4	604.4227	2.047e4	603.4280	4.501e4	602.4034	1.040e4	601.4208	1.823e4	600.3757	1.263e4	607.2968
	602.3983	2.400e4	595.4301	1.553e4	607.3925	1.415e4	602.9108	6.389e1	604.4398	2.120e4	604.4658	1.837e4	598.4517	2.067e4	597.8987	4.947e2	596.3661	1.359e4	602.9134	1.032e2	609.8389	1.753e2	603.4279	3.785e4	610.3737	9.686e3	600.4031	1.553e4	602.4224	1.240e4	596.4499	1.601e4	605.4028	2.052e4	601.4069	3.135e4	595.8651	4.411e1	605.4017	1.639e4	604.4196	2.092e4	602.9153	1.202e2	602.4189	1.153e4	600.9012	9.384e1	608.2616
	602.9067	1.307e2	595.9351	1.153e2	608.3821	1.174e4	603.4140	3.529e4	605.4039	1.617e4	605.4230	1.582e4	599.3964	1.290e4	598.4432	1.799e4	597.3445	1.126e4	603.4211	3.612e4	610.3519	1.071e4	604.4201	1.820e4	611.3552	9.233e3	600.9083	2.654e1	602.9252	1.263e1	597.4495	1.247e4	606.3570	1.949e4	602.3916	2.060e4	596.3688	1.445e4	606.3885	1.117e4	605.3844	1.778e4	603.4265	3.709e4	602.9258	5.849e1	601.4113	2.063e4	608.7896
	603.4149	4.527e4	596.4413	1.634e4	609.3781	1.618e4	603.9251	1.433e2	606.4141	1.282e4	606.4060	1.029e4	600.3849	1.212e4	599.3953	1.233e4	597.8902	4.671e2	603.9222	1.013e1	611.3443	1.017e4	605.3753	1.502e4	611.9067	6.256e2	601.4134	2.115e4	603.4269	3.626e4	597.9521	2.767e1	607.3607	1.388e4	602.9063	1.767e2	597.3436	1.485e4	607.3199	9.146e3	606.3622	1.046e4	604.4222	1.774e4	603.4312	3.981e4	602.3968	1.254e4	609.3059
	604.4049	2.767e4	597.4442	1.304e4	609.9019	3.480e2	604.4379	1.983e4	607.3573	1.017e4	607.3420	1.004e4	600.8973	1.386e2	600.3901	1.094e4	598.4353	1.767e4	604.4239	1.867e4	611.9042	5.914e2	606.3553	9.024e3	612.4724	1.588e4	601.9216	1.077e2	603.9323	8.901e1	598.4632	2.122e4	608.3469	1.341e4	603.4222	4.478e4	597.8851	4.767e2	608.2842	1.079e4	607.3362	1.055e4	605.3677	1.478e4	604.4292	1.966e4	602.9148	1.852e2	609.8217
	605.3798	1.861e4	597.9530	1.383e2	610.4247	1.401e4	605.3775	1.715e4	608.3283	1.222e4	608.2960	9.627e3	601.4077	1.806e4	601.3993	1.837e4	599.3821	1.321e4	605.3701	1.575e4	612.4632	1.658e4	607.2944	8.004e3	613.4395	1.031e4	602.4283	1.468e4	604.4393	1.909e4	599.4214	1.446e4	608.8815	5.763e2	604.4108	2.459e4	598.4250	1.775e4	608.8198	6.226e2	608.2889	8.529e3	606.3527	8.880e3	605.3881	1.516e4	603.4293	4.545e4	610.3352
	606.3292	2.127e4	598.4607	2.286e4	611.4341	1.299e4	606.3045	9.960e3	608.8373	1.530e2	608.8292	1.400e2	601.9150	9.673e1	601.9099	1.368e2	600.3669	1.244e4	606.3655	1.072e4	613.4143	1.102e4	608.2606	7.446e3	614.3935	9.090e3	603.4279	3.843e4	605.3882	1.526e4	600.3560	3.359e4	609.4188	1.624e4	605.4042	1.831e4	599.3691	1.576e4	609.3630	1.395e4	609.2902	3.270e4	607.2872	7.857e3	606.3726	9.485e3	604.4235	2.123e4	611.3528
	607.3267	1.505e4	599.3967	1.418e4	611.9591	2.332e2	607.2311	1.339e4	609.3475	1.459e4	609.3351	3.472e4	602.4240	1.196e4	602.4218	1.224e4	600.8796	1.599e2	607.2969	9.324e3	614.4085	9.808e3	608.7802	5.971e1	615.3757	1.185e4	603.9401	7.535e1	606.3840	1.022e4	600.8793	4.693e2	610.4296	1.299e4	606.3970	1.509e4	600.3671	1.247e4	609.8698	8.101e1	609.7991	1.259e2	608.2415	7.194e3	607.3281	8.910e3	605.3801	1.748e4	611.9128
	607.8362	2.142e2	600.3312	2.709e4	612.4741	2.377e4	607.7363	6.582e1	609.8618	1.785e2	610.3439	1.959e4	603.4214	3.617e4	602.9228	5.063e0	601.4034	1.919e4	608.2652	9.441e3	615.3896	1.124e4	609.2982	2.370e4	615.8887	1.496e2	604.4448	2.176e4	607.3322	9.285e3	601.4049	3.354e4	610.9328	1.614e1	607.3272	1.020e4	600.8881	1.567e2	610.3764	1.606e4	610.3083	1.861e4	608.7817	3.206e2	608.3233	7.444e3	606.3557	1.026e4	612.4564
	608.3444	1.330e4	600.8577	8.188e2	613.4625	1.577e4	608.2430	1.088e4	610.3771	1.855e4	610.8478	5.919e1	603.9365	1.526e2	603.4234	3.519e4	602.4016	1.220e4	608.7891	6.936e1	616.3803	9.503e3	609.8066	8.670e1	616.4038	9.495e3	605.4039	1.619e4	608.2791	7.784e3	602.3962	2.179e4	611.4346	1.301e4	608.2247	1.086e4	601.4036	2.329e4	611.3769	1.305e4	610.8160	7.692e1	609.3051	1.914e4	608.8318	1.131e2	607.3336	1.067e4	613.4113
	608.8635	2.758e2	601.3972	2.960e4	614.4520	1.489e4	608.7757	5.859e2	611.3780	1.377e4	611.3521	2.098e4	604.4499	1.970e4	603.9316	9.823e1	602.9134	2.032e1	609.2945	2.718e4	616.9103	3.196e2	610.3146	1.458e4	616.9309	2.415e2	606.3931	1.395e4	609.2913	1.891e4	602.9108	1.625e2	611.9544	3.015e2	608.8134	1.871e3	602.4009	1.338e4	611.9292	3.224e2	611.3210	2.013e4	609.8138	7.948e1	609.3437	1.232e4	608.2987	8.279e3	614.3948
	609.3837	1.598e4	602.4019	2.126e4	615.4279	1.685e4	609.3095	1.979e4	611.9389	3.892e2	611.9080	7.729e2	605.3737	1.551e4	604.4392	1.869e4	603.4170	3.683e4	610.3046	1.649e4	617.4512	3.982e4	610.8165	1.284e1	617.4556	3.969e4	607.3629	1.125e4	609.8165	3.342e2	603.4191	5.314e4	612.4750	2.123e4	609.4122	1.451e4	602.9114	1.041e2	612.4606	1.843e4	611.8798	7.142e2	610.3202	1.261e4	609.8571	1.130e2	609.2960	2.656e4	615.3748
	609.9017	3.355e2	602.9081	1.005e2	616.4003	1.638e4	609.8231	5.165e1	612.4701	2.284e4	612.4721	2.104e4	605.8774	1.954e1	605.3845	1.470e4	603.9199	3.341e1	610.8063	3.506e1	618.4420	1.958e4	611.3186	1.580e4	618.4501	1.970e4	608.3510	1.030e4	610.3417	1.336e4	604.4002	3.008e4	613.4692	1.470e4	610.4233	1.212e4	603.4216	3.870e4	613.4322	1.295e4	612.4399	2.172e4	611.3216	1.252e4	610.3699	1.011e4	609.8075	1.694e2	616.3736
	610.4195	1.307e4	603.4146	4.236e4	616.9158	2.214e2	610.3272	1.446e4	613.4371	1.444e4	613.4396	1.382e4	606.3810	1.040e4	605.8934	2.413e1	604.4250	1.861e4	611.3086	1.434e4	619.3975	1.430e4	611.8891	4.685e2	619.4182	1.425e4	609.3392	1.734e4	611.3344	1.290e4	605.3994	2.098e4	614.4343	1.652e4	611.4149	1.198e4	604.4213	1.881e4	614.4146	1.131e4	613.4001	1.413e4	611.8835	5.956e2	611.3536	1.004e4	610.3175	1.562e4	616.9083
	610.9321	1.274e2	604.4080	2.748e4	617.4333	5.135e4	611.3296	1.536e4	614.4276	1.355e4	614.4316	1.120e4	607.2985	9.058e3	606.3973	1.016e4	605.3703	1.593e4	611.8740	8.020e2	619.8981	7.089e0	612.4429	1.860e4	620.4128	9.698e3	610.3691	1.322e4	611.8967	6.179e2	606.3617	2.095e4	615.4013	1.713e4	611.9451	3.440e2	605.3795	1.736e4	615.4092	1.366e4	614.3936	1.123e4	612.4505	1.726e4	611.9167	4.319e2	610.8240	7.493e1	617.4483
	611.4401	1.281e4	605.3724	1.803e4	618.4238	2.750e4	611.8971	8.504e2	615.4057	1.383e4	615.4274	1.382e4	608.2620	8.304e3	607.3185	8.582e3	606.3575	1.027e4	612.4498	1.851e4	620.4009	1.009e4	613.4059	1.154e4	621.3832	9.177e3	610.8718	3.646e1	612.4585	2.012e4	607.3004	1.249e4	616.3731	1.842e4	612.4717	2.028e4	606.3083	8.890e3	616.3931	1.123e4	615.3814	1.434e4	613.4037	1.132e4	612.4608	1.698e4	611.3349	1.444e4	618.4420
	611.9542	2.104e2	606.3018	1.966e4	619.4033	2.312e4	612.4626	2.366e4	616.3836	1.297e4	616.4301	1.028e4	608.7715	1.056e2	608.2938	8.322e3	607.2882	9.752e3	613.3972	1.234e4	621.3655	9.812e3	614.3947	9.107e3	622.3842	8.166e3	611.3753	1.379e4	613.4145	1.321e4	608.2206	1.262e4	616.9039	5.576e2	613.4666	1.395e4	607.2440	1.259e4	616.9276	2.674e2	616.3964	1.083e4	614.3903	9.315e3	613.4049	1.114e4	611.8959	6.428e2	619.4062
	612.4665	2.044e4	607.2510	1.348e4	620.3999	1.507e4	613.4063	1.685e4	616.9194	3.857e2	616.9612	3.611e2	609.2878	2.316e4	608.8143	2.001e2	608.2281	8.855e3	614.3888	1.038e4	622.3403	7.869e3	615.3803	1.146e4	623.3469	7.944e3	611.9403	2.951e2	614.4105	1.134e4	608.8179	2.127e3	617.4373	5.554e4	614.4395	1.255e4	607.7565	1.792e2	617.4520	4.512e4	616.9308	1.896e2	615.3748	1.158e4	614.3916	9.377e3	612.4579	1.888e4	620.3952
	612.9704	6.858e1	608.2150	1.446e4	621.4003	1.470e4	614.3956	1.445e4	617.4505	4.149e4	617.4916	4.192e4	609.7953	1.230e2	609.3271	1.322e4	608.7671	5.599e2	615.3769	1.312e4	623.3142	9.359e3	616.3779	8.567e3	624.3123	7.763e3	612.4683	2.085e4	615.3875	1.293e4	609.4147	1.502e4	618.4221	3.009e4	615.4111	1.615e4	608.2698	9.096e3	618.4381	2.229e4	617.4495	5.098e4	616.3795	8.675e3	615.3831	1.216e4	613.4033	1.310e4	621.3511
	613.4755	1.459e4	608.8112	2.273e3	622.3611	1.329e4	615.3667	1.566e4	618.4352	2.166e4	618.4791	2.091e4	610.3034	1.505e4	609.8439	7.080e1	609.2946	2.597e4	616.3815	1.035e4	623.8329	1.151e2	616.9120	3.808e2	624.8477	4.984e2	613.4374	1.414e4	616.3819	1.025e4	609.9217	4.593e1	619.4088	2.692e4	616.3894	1.499e4	608.8051	2.511e2	619.4187	1.706e4	618.4442	2.386e4	616.9120	3.439e2	616.3912	9.099e3	614.3906	1.038e4	622.3375
	614.4183	1.617e4	609.4135	1.711e4	622.8718	1.338e2	616.3666	1.285e4	619.4106	1.655e4	619.3975	2.081e4	611.3002	1.407e4	610.3514	1.104e4	610.2990	1.558e4	616.9140	3.430e2	624.3492	8.404e3	617.4514	4.326e4	625.3902	1.063e4	614.4323	1.281e4	616.9174	3.971e2	610.4269	1.264e4	620.4080	1.637e4	616.9144	3.614e2	609.3225	1.865e4	620.3530	1.061e4	619.3757	2.222e4	617.4490	4.290e4	616.9224	2.548e2	615.3759	1.360e4	623.3290
	615.3965	1.844e4	610.3597	1.167e4	623.3799	1.326e4	616.9067	4.481e2	620.3613	1.188e4	620.3538	1.212e4	611.8776	8.709e2	611.3341	1.056e4	610.8072	9.372e1	617.4449	4.068e4	624.8577	8.214e1	618.4440	1.975e4	625.9306	2.842e2	615.4039	1.465e4	617.4501	4.115e4	610.9439	2.386e2	621.3755	1.402e4	617.4399	5.385e4	609.8430	1.041e2	621.3094	1.273e4	620.3243	1.180e4	618.4407	2.010e4	617.4509	4.483e4	616.3713	9.992e3	623.8398
	616.3661	2.237e4	611.2972	1.382e4	623.8869	7.932e1	617.4377	3.936e4	621.3285	1.326e4	621.3224	1.592e4	612.4655	2.094e4	611.8968	6.304e2	611.3169	1.409e4	618.4350	2.003e4	625.3653	1.191e4	619.3973	1.501e4	626.4633	1.450e4	616.3921	1.254e4	618.4401	2.035e4	611.4606	1.257e4	622.3444	1.443e4	618.4273	2.731e4	610.3499	1.210e4	621.8292	3.618e2	621.2783	1.524e4	619.3955	1.508e4	618.4406	2.119e4	616.9080	4.651e2	624.3445
	616.8961	5.433e2	611.8741	1.864e3	624.3947	1.208e4	618.4247	2.068e4	621.8428	2.731e2	622.3145	1.039e4	613.4099	1.281e4	612.4574	1.769e4	611.8782	7.294e2	619.3923	1.571e4	625.9293	1.050e2	620.3414	8.460e3	627.4384	1.023e4	616.9186	3.655e2	619.4041	1.569e4	612.4722	2.121e4	622.8742	2.408e1	619.4099	2.220e4	611.3578	1.511e4	622.3595	1.146e4	622.2604	9.803e3	620.3953	9.579e3	619.4015	1.556e4	617.4490	5.183e4	625.3365
	617.4272	5.356e4	612.4701	2.123e4	625.3895	1.460e4	619.3542	2.131e4	622.3611	1.269e4	622.8448	4.206e2	614.4003	1.092e4	613.4025	1.194e4	612.4462	1.837e4	620.3297	9.502e3	626.4449	1.491e4	621.2782	1.047e4	627.9469	6.282e1	617.4464	4.345e4	620.3372	8.902e3	613.4702	1.446e4	623.3775	1.299e4	620.4070	1.380e4	611.9181	3.536e2	622.8602	3.038e0	622.7983	6.605e2	621.3390	1.003e4	620.3528	9.282e3	618.4425	2.387e4	625.8874
	618.4131	3.005e4	613.4737	1.524e4	625.9312	5.161e2	620.3153	1.297e4	623.3586	1.197e4	623.3707	1.273e4	615.3787	1.239e4	614.3866	1.034e4	613.4083	1.279e4	621.2649	1.211e4	627.4081	1.068e4	622.2658	7.216e3	628.4536	1.177e4	618.4372	2.218e4	621.2643	1.191e4	614.4305	1.648e4	623.8936	2.455e2	621.4218	1.383e4	612.4503	1.832e4	623.3611	1.149e4	623.3336	1.267e4	622.3220	7.574e3	621.3000	1.040e4	619.3730	2.145e4	626.4382
	619.4126	2.277e4	614.4224	1.599e4	626.4750	1.991e4	621.2875	1.714e4	624.3608	1.305e4	624.3625	8.962e3	615.8867	6.300e1	615.3748	1.263e4	614.3927	1.035e4	621.7914	3.551e2	627.9200	9.697e1	623.2665	9.728e3	629.4280	9.898e3	619.3927	1.792e4	621.7896	3.593e2	615.4036	1.796e4	624.4088	1.234e4	622.3954	1.146e4	613.3953	1.544e4	623.8693	1.722e1	624.3295	9.153e3	622.8242	1.114e1	621.8036	4.557e1	620.3241	1.172e4	627.3977
	620.3484	1.379e4	615.3944	1.826e4	627.4559	1.509e4	622.2856	1.090e4	625.3561	1.416e4	625.3297	3.598e4	616.3944	9.926e3	616.3729	9.943e3	615.3757	1.327e4	622.3170	9.221e3	628.4301	1.189e4	623.7966	3.630e2	630.4116	8.261e3	620.3285	1.129e4	622.3105	9.142e3	616.3673	2.242e4	624.9119	2.929e1	623.3856	1.246e4	614.3879	1.115e4	624.3729	1.173e4	625.2975	3.289e4	623.3248	9.937e3	622.3151	8.096e3	621.2836	1.379e4	627.9148
	621.2853	1.520e4	616.3809	1.883e4	628.4564	1.778e4	622.7947	7.318e1	625.9027	5.667e2	625.8752	4.291e2	616.9367	1.009e2	616.9124	3.390e2	616.3771	9.987e3	623.3198	1.096e4	629.3985	1.058e4	624.3289	7.525e3	630.9397	2.201e2	621.2755	1.378e4	623.3073	1.124e4	616.8964	5.456e2	625.4156	1.521e4	623.9018	8.399e1	615.3605	1.561e4	624.8807	4.130e1	625.8371	6.109e2	624.3328	7.272e3	622.8240	6.986e1	622.2820	9.305e3	628.4326
	622.2667	1.666e4	616.9078	4.913e2	629.4308	1.595e4	623.2987	1.411e4	626.4523	1.989e4	626.4089	2.493e4	617.4478	4.166e4	617.4473	4.026e4	616.9108	3.462e2	624.3315	8.824e3	630.3856	8.597e3	625.3156	2.210e4	631.4656	3.015e4	621.8163	9.332e2	624.3271	9.620e3	617.4329	6.217e4	625.9406	3.904e2	624.4092	1.099e4	616.3665	1.096e4	625.3833	1.338e4	626.3876	2.494e4	625.3138	1.881e4	623.3304	9.751e3	622.8057	3.490e2	629.3961
	622.8263	1.589e3	617.4352	4.752e4	630.4197	1.332e4	624.3126	1.061e4	627.4245	1.383e4	627.3987	1.668e4	618.4415	2.041e4	618.4355	1.976e4	617.4412	4.436e4	625.3133	1.766e4	630.9252	3.273e2	625.8695	3.475e2	632.4455	1.626e4	622.3664	1.146e4	625.3159	1.737e4	618.4165	3.221e4	626.4712	1.964e4	624.9119	1.249e1	616.9040	4.601e2	625.9203	3.022e2	627.3631	1.648e4	625.8696	3.819e2	623.8525	3.038e1	623.3281	1.153e4	630.3773
	623.3915	1.381e4	618.4141	2.730e4	630.9374	2.914e2	625.3104	1.914e4	627.9271	3.380e1	627.9316	3.890e2	619.3946	1.545e4	619.3848	1.468e4	618.4303	2.122e4	625.8785	4.781e2	631.4579	2.943e4	626.4073	1.927e4	633.4380	1.819e4	623.3600	1.197e4	625.8811	5.523e2	619.4167	2.375e4	627.4537	1.458e4	625.4132	1.345e4	617.4431	4.417e4	626.4526	1.777e4	627.8916	3.041e2	626.4158	1.824e4	624.3609	8.282e3	624.3324	8.381e3	630.9186
	623.9058	8.950e1	619.3940	2.625e4	631.4551	3.392e4	625.8761	5.474e2	628.4315	1.636e4	628.4691	1.396e4	620.3399	9.073e3	620.3741	1.013e4	619.3558	2.001e4	626.4244	1.791e4	632.4334	1.592e4	627.3811	1.225e4	634.4283	1.076e4	624.3798	1.044e4	626.4332	1.863e4	620.4167	1.520e4	628.4452	1.772e4	625.9493	3.944e2	618.4314	2.176e4	627.4240	1.250e4	628.4265	1.438e4	627.3820	1.213e4	624.8654	4.253e1	625.3203	2.485e4	631.4589
	624.4186	1.212e4	620.3835	1.674e4	632.4193	2.459e4	626.4196	2.182e4	629.4086	1.238e4	629.4452	1.319e4	621.2680	1.185e4	621.3305	1.089e4	620.3105	1.138e4	627.3876	1.270e4	633.4234	1.856e4	627.9085	2.293e2	635.3839	8.729e3	625.3651	1.426e4	627.3994	1.314e4	621.3690	1.342e4	629.4308	1.575e4	626.4827	1.731e4	619.3657	2.174e4	628.4253	1.361e4	629.4011	1.328e4	627.9091	2.673e2	625.3740	1.160e4	625.8735	2.817e2	632.4378
	624.9201	1.740e1	621.3260	1.374e4	633.4159	2.507e4	627.3833	1.698e4	630.3944	1.204e4	630.4354	9.784e3	621.7728	4.876e1	622.3271	8.673e3	621.2740	1.397e4	627.9097	1.927e2	634.4025	1.089e4	628.4305	1.202e4	636.3734	7.680e3	625.9135	4.640e2	627.9175	1.552e2	622.3105	1.633e4	630.4187	1.435e4	627.4608	1.362e4	620.3533	1.264e4	629.4051	1.190e4	630.3810	9.827e3	628.4312	1.182e4	625.9297	2.159e2	626.4047	2.067e4	633.4285
	625.4221	1.471e4	622.2499	1.479e4	634.3901	1.572e4	627.8969	1.420e2	630.9312	3.838e2	630.9720	3.275e2	622.2795	8.676e3	623.3237	1.044e4	622.2706	9.624e3	628.4289	1.308e4	635.3466	1.011e4	629.3999	1.018e4	637.3777	8.786e3	626.4579	1.831e4	628.4337	1.375e4	622.8541	6.745e2	630.9388	3.442e2	628.4568	1.514e4	621.3230	1.604e4	630.3929	1.035e4	630.9200	4.458e2	629.4048	1.055e4	626.4596	1.534e4	627.3775	1.481e4	634.4094
	625.9331	1.592e2	622.8094	1.399e3	635.3654	1.567e4	628.4172	1.721e4	631.4601	3.137e4	631.4991	3.129e4	622.7870	2.127e1	624.3525	8.685e3	622.7973	2.855e2	629.3945	1.200e4	636.2961	7.261e3	630.3844	7.561e3	638.3668	6.902e3	627.4261	1.366e4	629.4008	1.205e4	623.3890	1.341e4	631.4591	3.897e4	629.4379	1.446e4	622.2939	9.999e3	630.9279	3.824e2	631.4564	3.565e4	630.3793	7.775e3	627.4064	1.122e4	627.9034	2.692e2	635.3331
	626.4644	1.830e4	623.3627	1.364e4	635.8760	1.830e2	629.3820	1.564e4	632.4372	1.847e4	632.4700	1.829e4	623.2895	1.083e4	625.3457	1.169e4	623.3185	1.167e4	630.3775	9.052e3	637.2574	9.586e3	630.9321	2.580e2	639.3790	1.060e4	627.9322	5.772e1	630.3821	9.171e3	623.8998	1.060e2	632.4291	2.724e4	630.4231	1.227e4	622.8009	1.022e2	631.4604	3.494e4	632.4309	1.946e4	630.9202	3.318e2	627.9180	1.273e2	628.4294	1.378e4	636.2800
	627.4553	1.435e4	623.8879	1.990e2	636.3871	1.394e4	630.3814	1.228e4	633.4271	1.919e4	633.4603	2.082e4	624.3107	8.413e3	625.9028	4.037e2	624.3264	8.402e3	630.9186	4.341e2	637.7612	1.614e1	631.4595	3.227e4	639.9211	4.278e2	628.4384	1.556e4	630.9247	4.081e2	624.4091	1.176e4	633.4285	2.780e4	630.9430	1.434e2	623.3057	1.399e4	632.4423	1.885e4	633.4210	2.429e4	631.4593	3.261e4	628.4320	1.213e4	629.3931	1.257e4	637.2485
	628.4502	1.630e4	624.4004	1.300e4	636.8890	7.089e0	630.9128	2.928e2	634.4039	1.410e4	634.4122	1.106e4	625.2965	2.156e4	626.4469	1.584e4	625.3000	2.430e4	631.4543	3.024e4	638.2706	8.046e3	632.4337	1.692e4	640.4656	1.123e4	629.4071	1.366e4	631.4587	3.159e4	624.9181	1.151e2	634.4185	1.782e4	631.4558	3.679e4	624.3138	9.019e3	633.4330	2.153e4	634.4063	1.314e4	632.4345	1.701e4	629.3974	1.077e4	630.3809	8.963e3	637.7684
	629.4399	1.581e4	625.3975	1.617e4	637.3900	1.434e4	631.4333	2.950e4	635.3701	1.239e4	635.3353	1.515e4	625.8542	6.261e2	627.4012	1.159e4	625.8500	4.837e2	632.4302	1.683e4	638.8193	6.940e2	633.4233	1.954e4	641.4451	9.036e3	630.3986	1.133e4	632.4346	1.723e4	625.4279	1.452e4	635.4160	1.486e4	632.4248	2.423e4	624.8200	7.176e1	634.4142	1.352e4	635.3287	1.413e4	633.4200	1.939e4	630.3765	8.071e3	630.9247	2.601e2	638.2897
	630.4326	1.479e4	625.9363	3.814e2	638.3918	1.235e4	632.4009	1.912e4	635.8777	8.561e1	635.8535	4.588e1	626.4142	2.055e4	627.9125	1.244e2	626.3962	2.057e4	633.4164	1.941e4	639.3809	1.130e4	634.4024	1.053e4	641.9670	5.997e1	630.9321	2.787e2	633.4210	1.922e4	625.9576	4.211e2	636.4086	1.376e4	633.4247	2.576e4	625.3242	1.915e4	635.3934	1.183e4	636.3130	1.051e4	634.4008	1.062e4	630.9209	3.920e2	631.4534	3.519e4	638.8109
	630.9509	1.417e1	626.4600	1.973e4	638.9019	9.475e1	633.3925	2.092e4	636.3841	1.260e4	636.3560	1.112e4	627.3789	1.346e4	628.4269	1.289e4	627.3680	1.459e4	634.3947	1.172e4	639.9037	1.973e2	635.3152	1.056e4	642.4733	1.398e4	631.4536	3.330e4	634.4001	1.154e4	626.4875	1.839e4	637.4088	1.321e4	634.4146	1.597e4	625.8725	5.850e2	636.3795	1.135e4	637.3010	1.266e4	635.3168	1.068e4	631.4581	3.401e4	632.4307	1.933e4	639.3557
	631.4518	3.524e4	627.4440	1.494e4	639.4078	1.525e4	634.3608	1.261e4	637.3610	1.158e4	637.3544	1.264e4	627.9014	2.500e2	629.3883	1.129e4	627.8880	2.101e2	635.3207	1.194e4	640.4315	1.164e4	636.2797	7.695e3	643.4562	1.072e4	632.4269	2.013e4	635.3250	1.134e4	627.4655	1.407e4	638.3522	1.083e4	635.4061	1.410e4	626.4212	1.796e4	637.3686	1.130e4	638.2833	8.991e3	635.8214	1.670e1	632.4373	1.731e4	633.4205	2.485e4	639.8931
	632.3930	3.295e4	628.4388	1.819e4	639.9365	4.052e2	635.3232	1.617e4	638.3395	1.206e4	638.3286	8.965e3	628.4281	1.379e4	630.3681	8.911e3	628.4090	1.333e4	636.2930	8.973e3	641.4131	1.029e4	637.2745	9.605e3	644.4421	9.217e3	633.4189	2.125e4	636.3057	8.954e3	628.4594	1.647e4	639.3597	1.651e4	636.3999	1.201e4	627.3752	1.614e4	638.3692	1.094e4	638.8006	2.552e2	636.3250	8.139e3	633.4273	2.063e4	634.3996	1.311e4	640.4366
	632.9031	1.508e2	629.4252	1.663e4	640.4623	1.667e4	636.3323	1.194e4	639.3583	1.360e4	639.3610	1.575e4	629.3986	1.131e4	630.9166	4.236e2	629.3799	1.211e4	637.2751	1.100e4	641.9440	5.306e1	637.7769	5.815e0	644.9514	6.712e1	634.4057	1.337e4	636.8083	2.228e1	629.4404	1.573e4	639.9028	7.100e2	637.3948	1.275e4	627.8864	1.509e2	638.8860	1.286e2	639.3463	1.626e4	637.3139	9.119e3	634.4067	1.146e4	635.3316	1.369e4	641.3958
	633.4120	2.797e4	630.4161	1.534e4	641.4538	1.548e4	637.3151	1.427e4	639.8956	5.220e2	639.9050	6.535e2	630.3763	8.469e3	631.4567	3.046e4	630.3765	9.276e3	638.2702	8.895e3	642.4610	1.439e4	638.2775	7.407e3	645.4636	1.832e4	635.3637	1.290e4	637.3110	1.097e4	630.4236	1.413e4	640.4587	1.745e4	638.3525	1.003e4	628.4055	1.323e4	639.3979	1.305e4	639.8811	4.530e2	638.3011	7.188e3	635.3456	9.924e3	635.8378	8.903e1	641.9172
	634.4133	1.929e4	630.9393	3.191e2	641.9608	6.578e1	638.3038	1.066e4	640.4357	1.567e4	640.4634	1.355e4	630.9196	3.921e2	632.4344	1.676e4	630.9280	2.696e2	638.7808	1.379e2	643.4283	1.128e4	638.7979	2.167e2	646.4536	1.176e4	636.3601	1.048e4	638.3109	8.637e3	630.9404	2.595e2	641.4431	1.554e4	639.3731	1.523e4	629.3788	1.514e4	639.9127	1.661e2	640.4310	1.414e4	638.8062	3.419e1	636.2932	6.891e3	636.3423	1.040e4	642.4517
	634.9180	8.677e1	631.4567	3.391e4	642.4750	2.184e4	638.8176	2.562e2	641.4180	1.290e4	641.4276	1.320e4	631.4567	3.076e4	633.4187	1.843e4	631.4513	3.111e4	639.3213	1.382e4	644.4213	9.821e3	639.3461	1.329e4	646.9594	4.410e1	637.3535	1.256e4	639.3300	1.402e4	631.4560	4.187e4	642.4574	2.221e4	639.9144	5.388e2	630.3718	1.039e4	640.4329	1.430e4	641.3837	1.336e4	639.3378	1.353e4	637.2652	9.425e3	637.3370	1.171e4	643.3917
	635.4262	1.573e4	632.4233	2.575e4	643.4498	1.992e4	639.3323	1.498e4	641.9480	1.994e2	641.9388	2.496e1	632.4286	1.680e4	634.3896	1.115e4	632.4213	1.795e4	639.8604	6.085e2	644.9382	1.313e2	639.8815	3.246e2	647.4637	2.685e4	638.3668	1.048e4	639.8698	5.456e2	632.4035	3.431e4	643.4295	1.907e4	640.4642	1.527e4	630.9144	3.110e2	641.4047	1.137e4	641.9125	2.071e2	639.8791	4.025e2	637.7704	8.846e1	638.3246	8.225e3	644.3757
	636.4263	1.385e4	633.4182	2.496e4	644.4501	1.556e4	639.8708	5.332e2	642.4648	1.914e4	642.4913	1.670e4	633.4155	1.841e4	635.3213	1.025e4	633.4069	2.153e4	640.4207	1.321e4	645.4521	1.846e4	640.4243	1.244e4	648.4526	1.439e4	638.8781	6.416e1	640.4222	1.391e4	632.9112	8.319e1	643.9323	1.360e1	641.4438	1.408e4	631.4412	3.438e4	642.4462	1.713e4	642.4539	1.717e4	640.4249	1.246e4	638.2893	7.588e3	638.8271	9.114e0	644.9180
	637.3280	1.127e4	634.4186	1.736e4	644.9515	7.438e0	640.4147	1.519e4	643.4453	1.486e4	643.4609	1.586e4	634.3524	1.025e4	636.2956	8.265e3	634.3638	1.148e4	641.3865	1.204e4	646.4274	1.157e4	641.3905	1.045e4	649.4304	1.179e4	639.3879	1.358e4	641.3947	1.212e4	633.4191	3.025e4	644.4353	1.629e4	641.9457	9.979e0	632.4211	1.882e4	643.4319	1.324e4	643.4164	1.548e4	641.3910	1.071e4	638.8010	1.910e2	639.3542	1.529e4	645.4553
	638.2318	1.458e4	635.4000	1.455e4	645.4536	2.416e4	641.3705	1.600e4	644.4291	1.368e4	644.4683	1.188e4	635.2569	1.226e4	637.2760	9.903e3	635.2862	1.415e4	641.9202	1.783e2	646.9415	9.196e1	641.9312	1.417e2	650.4219	8.774e3	639.9036	1.782e2	641.9179	2.113e2	634.4125	1.933e4	644.9452	1.451e2	642.4675	1.951e4	633.4052	2.319e4	644.4254	1.170e4	644.4210	1.182e4	641.9022	1.496e1	639.3574	1.239e4	639.8837	3.365e2	646.4377
	638.7465	2.720e2	636.3904	1.478e4	646.4420	1.626e4	641.9089	2.681e2	644.9412	1.347e2	644.9822	1.084e2	635.7681	1.224e2	637.7930	1.555e2	636.2850	1.018e4	642.4490	1.570e4	647.4523	2.646e4	642.4565	1.456e4	651.3884	8.049e3	640.4328	1.426e4	642.4583	1.651e4	635.4105	1.523e4	645.4538	2.716e4	643.4462	1.714e4	634.3945	1.276e4	644.9451	2.003e2	644.9367	1.626e2	642.4473	1.467e4	639.8971	3.825e2	640.4230	1.376e4	646.9446
	639.3215	1.706e4	636.9114	1.414e2	646.9430	4.051e0	642.4468	1.940e4	645.4559	2.125e4	645.4922	2.161e4	636.2810	9.198e3	638.3016	8.301e3	636.7873	3.139e1	643.4089	1.314e4	648.4289	1.438e4	643.4191	1.179e4	652.3376	6.515e3	641.4170	1.354e4	643.4178	1.357e4	636.4092	1.341e4	646.4421	1.883e4	644.4485	1.382e4	635.3175	1.470e4	645.4622	2.253e4	645.4537	2.369e4	643.4089	1.163e4	640.4425	1.207e4	641.3836	1.265e4	647.4531
	639.8862	1.326e3	637.4207	1.433e4	647.4446	2.917e4	643.4020	1.974e4	646.4351	1.451e4	646.4817	1.268e4	637.2791	1.080e4	638.8086	9.166e1	637.2898	1.222e4	644.4017	1.084e4	649.3984	1.234e4	644.4166	9.443e3	653.3472	9.476e3	641.9344	6.684e1	644.4122	1.123e4	637.3353	1.098e4	646.9454	2.507e1	644.9559	9.796e1	636.2665	1.069e4	646.4407	1.400e4	646.4354	1.338e4	644.4132	9.404e3	641.4113	1.047e4	641.8932	7.175e1	648.4396
	640.4650	1.677e4	638.3600	1.098e4	648.4366	1.850e4	644.4054	1.527e4	646.9468	2.734e1	646.9870	5.398e1	637.7850	3.556e1	639.3460	1.262e4	638.2801	8.576e3	644.9246	2.144e2	650.3848	8.861e3	644.9338	1.395e2	653.8947	5.772e2	642.4600	1.838e4	644.9305	1.593e2	638.2355	1.375e4	647.4495	3.769e4	645.4647	2.431e4	636.7707	3.544e1	646.9520	7.089e0	646.9429	1.007e2	644.9302	1.337e2	641.9396	4.589e1	642.4422	1.657e4	649.4053
	641.4347	1.446e4	639.3510	1.615e4	649.4324	1.785e4	644.9197	1.388e2	647.4508	2.622e4	647.4919	2.882e4	638.2916	8.123e3	639.8871	4.603e2	638.8113	4.219e2	645.4471	2.037e4	651.3538	8.878e3	645.4528	1.982e4	654.4528	8.595e3	643.4307	1.516e4	645.4485	2.099e4	638.7561	4.178e2	648.4367	2.231e4	646.4473	1.542e4	637.2927	1.415e4	647.4559	3.151e4	647.4528	3.530e4	645.4512	2.025e4	642.4564	1.492e4	643.4174	1.412e4	650.3833
	642.4454	2.092e4	639.8943	9.168e2	650.4147	1.358e4	645.4332	2.228e4	648.4313	1.634e4	648.4831	1.558e4	638.8096	2.304e2	640.4313	1.285e4	639.3484	1.435e4	646.4213	1.212e4	652.3101	6.892e3	646.4277	1.128e4	655.4381	8.653e3	644.4274	1.295e4	646.4343	1.289e4	639.3548	1.720e4	648.9437	1.112e2	647.4503	3.324e4	638.2825	9.067e3	648.4420	1.768e4	648.4401	1.796e4	646.4358	1.163e4	643.4142	1.135e4	644.4194	1.071e4	651.3240
	642.9462	1.668e1	640.4567	1.718e4	651.3958	1.532e4	646.4140	1.372e4	649.4091	1.451e4	649.4478	1.509e4	639.3274	1.488e4	641.3954	1.102e4	639.8750	2.724e2	646.9346	1.766e2	653.3234	9.904e3	646.9421	1.112e2	655.9771	9.638e1	644.9393	1.395e2	646.9406	5.570e1	639.9004	8.241e2	649.4487	2.122e4	648.4413	1.914e4	638.7834	1.924e1	649.4160	1.520e4	649.4072	1.689e4	646.9456	5.303e1	644.3995	9.657e3	644.9321	1.187e2	652.2883
	643.4473	1.867e4	641.4454	1.633e4	651.8989	3.466e1	646.9214	9.710e1	650.3972	1.334e4	650.4318	1.037e4	639.8699	5.008e2	641.9177	1.185e2	640.4077	1.347e4	647.4479	2.732e4	653.8317	1.137e2	647.4555	2.960e4	656.4939	1.460e4	645.4507	2.271e4	647.4473	2.752e4	640.4681	1.709e4	650.4280	1.484e4	648.9426	6.076e0	639.3259	1.555e4	650.4021	1.219e4	650.3867	1.075e4	647.4523	2.837e4	644.9257	1.873e2	645.4466	2.283e4	652.8143
	644.4548	1.514e4	641.9483	1.699e1	652.4011	1.243e4	647.4305	2.573e4	651.3754	1.186e4	651.3763	1.349e4	640.4208	1.406e4	642.4466	1.549e4	641.3793	1.269e4	648.4299	1.456e4	654.3849	9.162e3	648.4340	1.483e4	657.4609	1.077e4	646.4333	1.480e4	648.4317	1.515e4	641.4512	1.468e4	651.4088	1.386e4	649.4449	1.788e4	639.8704	6.303e2	651.3821	1.109e4	651.3329	1.335e4	648.4360	1.472e4	645.4527	2.114e4	646.4313	1.293e4	653.3550
	645.4519	2.477e4	642.4576	2.227e4	652.9068	3.800e1	648.4122	1.573e4	652.3712	1.238e4	652.3337	9.116e3	641.3994	1.245e4	643.4189	1.216e4	641.9005	4.816e1	649.3929	1.339e4	654.8857	7.089e0	649.3970	1.263e4	658.4529	9.543e3	646.9409	1.117e2	649.4017	1.340e4	642.4646	2.051e4	652.4034	1.243e4	650.3884	1.085e4	640.4227	1.331e4	652.3721	1.085e4	652.2923	9.163e3	649.4016	1.321e4	646.4308	1.254e4	646.9409	7.706e1	653.8760
	646.4395	1.842e4	643.4461	2.083e4	653.4131	1.515e4	649.3847	1.671e4	652.8742	1.106e1	653.3582	1.336e4	641.9235	4.443e1	644.4030	1.026e4	642.4400	1.602e4	650.3849	9.814e3	655.3876	9.360e3	650.3763	8.173e3	659.4485	1.145e4	647.4502	2.958e4	650.3864	9.415e3	643.4553	1.800e4	652.9123	6.796e1	651.3353	1.420e4	641.3665	1.467e4	652.8881	1.418e2	653.3217	1.390e4	650.3909	8.088e3	646.9430	1.182e2	647.4490	3.517e4	654.3994
	646.9458	1.541e2	644.4529	1.629e4	653.9224	1.218e2	650.3275	1.069e4	653.3757	1.220e4	653.8937	5.510e2	642.4568	1.670e4	644.9286	2.326e2	643.4119	1.377e4	651.3225	9.584e3	655.9445	2.583e2	651.3184	8.257e3	660.4402	8.988e3	648.4352	1.717e4	651.3200	9.709e3	644.4584	1.492e4	653.4219	1.452e4	651.8676	6.773e2	641.8758	6.177e1	653.4021	1.192e4	653.8402	2.880e2	651.3380	8.916e3	647.4551	3.112e4	648.4354	1.733e4	655.3663
	647.4517	3.287e4	645.4446	2.600e4	654.4357	1.432e4	651.2839	1.666e4	653.9009	1.054e2	654.4360	1.013e4	643.4228	1.318e4	645.4537	2.063e4	644.4118	1.071e4	652.2827	8.384e3	656.4754	1.454e4	652.2884	7.114e3	660.9592	1.877e2	649.4116	1.526e4	652.2705	8.203e3	645.4537	2.682e4	653.9243	2.278e1	652.4104	1.114e4	642.4296	1.608e4	654.4200	1.122e4	654.3612	1.012e4	652.3126	6.885e3	648.4391	1.611e4	649.3994	1.622e4	655.9115
	648.4246	2.275e4	646.4344	1.868e4	655.4330	1.488e4	651.7856	2.278e1	654.4138	1.233e4	655.4177	1.259e4	644.4127	1.097e4	646.4232	1.214e4	644.9257	1.214e2	653.3096	1.138e4	657.4308	1.129e4	652.7947	2.025e1	661.4799	3.214e4	650.4011	1.110e4	652.7744	1.193e1	646.4421	1.890e4	654.4299	1.440e4	653.4207	1.437e4	643.3799	1.748e4	655.3978	1.103e4	655.3423	1.350e4	653.3440	1.047e4	649.4039	1.338e4	650.3772	9.927e3	656.4725
	648.9495	3.913e2	646.9401	4.733e1	655.9648	3.553e2	652.2881	1.129e4	655.3924	1.108e4	655.9769	3.873e2	644.9323	1.457e2	646.9365	1.084e2	645.4416	2.048e4	653.8436	4.991e2	658.4261	9.871e3	653.3353	1.033e4	662.4664	1.665e4	651.3693	1.225e4	653.3152	1.121e4	646.9494	5.400e1	654.9443	1.659e2	653.9258	2.734e1	643.8820	6.964e0	655.9384	3.013e2	655.9001	7.207e2	653.8779	2.485e2	650.3870	8.835e3	651.3371	1.357e4	657.4164
	649.4742	2.667e4	647.4434	3.237e4	656.4941	2.074e4	652.8005	1.316e1	655.9360	4.722e2	656.5154	1.596e4	645.4510	1.985e4	647.4512	2.746e4	646.4202	1.217e4	654.3969	9.658e3	659.4171	1.176e4	653.8680	3.185e2	663.4390	1.250e4	652.3651	1.042e4	653.8568	4.775e2	647.4543	3.905e4	655.4557	1.484e4	654.4374	1.314e4	644.3858	1.187e4	656.4733	1.683e4	656.4723	1.692e4	654.4091	8.766e3	651.3614	8.876e3	652.3206	9.593e3	658.4129
	650.4631	1.826e4	648.4316	2.008e4	657.4513	1.638e4	653.3046	1.503e4	656.4796	1.841e4	657.4540	1.505e4	646.4257	1.187e4	648.4322	1.456e4	646.9298	1.011e2	655.3674	1.072e4	660.4145	9.337e3	654.4113	8.483e3	664.4232	8.761e3	652.8690	4.525e1	654.4023	1.007e4	648.4296	2.467e4	655.9973	3.949e1	655.4332	1.357e4	644.9108	2.615e2	657.4375	1.271e4	657.4124	1.494e4	655.3727	9.533e3	652.3480	7.236e3	652.8224	4.452e0	658.9176
	651.4501	1.530e4	648.9469	2.886e2	658.4279	1.746e4	653.8326	4.844e2	657.4432	1.372e4	657.9592	4.759e1	646.9375	1.219e2	649.3932	1.294e4	647.4433	2.793e4	655.9150	4.660e2	660.9438	2.553e2	655.3778	9.342e3	665.3831	8.573e3	653.3734	1.238e4	655.3702	1.063e4	648.9450	2.487e2	656.5005	2.026e4	655.9745	1.863e2	645.4338	2.295e4	658.4274	1.160e4	658.4108	1.157e4	655.9247	4.138e2	652.8765	5.873e1	653.3487	1.357e4	659.4203
	652.3666	1.075e4	649.4618	2.106e4	659.4303	1.895e4	654.3630	1.139e4	658.4268	1.288e4	658.4630	1.156e4	647.4477	2.531e4	650.3834	9.182e3	648.4269	1.526e4	656.4644	1.568e4	661.4724	3.131e4	655.9274	3.970e2	666.3766	7.278e3	653.8891	1.440e2	655.9257	4.538e2	649.4589	2.425e4	657.4539	1.686e4	656.4932	1.851e4	646.4241	1.308e4	658.9301	1.013e1	659.4086	1.617e4	656.4781	1.475e4	653.3884	1.029e4	653.8708	2.125e2	660.4094
	653.3383	1.677e4	650.4521	1.511e4	660.4150	1.530e4	655.3337	1.451e4	658.9309	1.806e1	659.4620	1.528e4	648.4270	1.416e4	651.3290	9.210e3	649.3887	1.426e4	657.4111	1.296e4	662.4558	1.645e4	656.4784	1.468e4	667.3687	8.318e3	654.4042	1.149e4	656.4779	1.654e4	650.4449	1.651e4	658.4249	1.770e4	657.4578	1.539e4	646.9304	4.653e1	659.4313	1.390e4	660.4020	1.102e4	657.4227	1.209e4	654.4058	9.095e3	654.3948	9.841e3	660.9406
	653.8815	8.963e2	651.4272	1.419e4	660.9373	3.279e2	655.8945	7.707e2	659.4333	1.417e4	660.4542	1.058e4	649.3887	1.289e4	652.3126	7.952e3	650.3234	8.783e3	658.4112	1.112e4	663.4194	1.314e4	657.4220	1.184e4	667.8896	2.199e2	655.3852	1.211e4	657.4232	1.345e4	651.4223	1.408e4	658.9315	7.996e1	658.4406	1.544e4	647.4348	3.245e4	660.4136	1.158e4	660.9405	3.763e2	658.4202	9.716e3	655.3832	9.656e3	655.3756	1.254e4	661.4716
	654.4354	1.451e4	652.4181	1.280e4	661.4617	3.442e4	656.4617	1.821e4	660.4175	1.256e4	660.9796	2.536e2	650.3752	8.700e3	652.8458	5.753e1	651.2905	1.435e4	659.4100	1.387e4	664.4003	8.970e3	658.4181	9.845e3	668.4136	7.830e3	655.9327	5.011e2	658.4224	1.123e4	652.3605	1.085e4	659.4352	1.966e4	659.4395	1.776e4	648.4314	1.731e4	660.9404	2.805e2	661.4704	4.033e4	659.4208	1.250e4	655.9329	3.879e2	655.9333	3.266e2	662.4602
	654.9507	1.920e2	652.9355	4.694e1	662.4540	2.056e4	657.3911	1.626e4	660.9467	1.962e2	661.5109	3.347e4	651.3193	9.794e3	653.3572	1.048e4	652.2872	9.702e3	660.3934	1.002e4	665.3721	8.985e3	659.4100	1.228e4	668.9161	1.970e1	656.4794	1.820e4	659.4167	1.379e4	653.3549	1.576e4	660.4188	1.685e4	660.4257	1.425e4	649.3885	1.781e4	661.4700	3.689e4	662.4602	1.987e4	660.4108	8.530e3	656.4779	1.489e4	656.4669	1.629e4	663.4253
	655.4656	1.562e4	653.4422	1.443e4	663.4308	1.728e4	658.3898	1.356e4	661.4667	3.051e4	662.4999	1.763e4	652.3160	8.004e3	653.8799	2.349e2	652.7883	4.051e0	660.9305	3.564e2	666.3493	7.619e3	660.4075	8.424e3	669.4191	9.022e3	657.4367	1.439e4	660.4087	9.939e3	653.8923	7.066e2	660.9429	3.404e2	660.9471	2.737e2	650.3312	9.841e3	662.4603	2.019e4	663.4186	1.672e4	660.9394	2.390e2	657.4250	1.136e4	657.4123	1.343e4	664.3998
	656.0038	4.962e1	654.4410	1.437e4	664.4274	1.373e4	659.3807	1.780e4	662.4508	1.852e4	663.4719	1.493e4	652.8268	1.418e1	654.4069	9.526e3	653.3144	1.321e4	661.4661	3.221e4	667.3379	8.654e3	660.9432	3.080e2	669.9610	2.620e2	658.4268	1.308e4	660.9369	2.520e2	654.4408	1.417e4	661.4669	4.343e4	661.4702	3.976e4	651.2972	1.623e4	663.4288	1.568e4	664.3862	1.049e4	661.4709	3.482e4	658.4208	9.870e3	657.9137	4.051e0	665.3707
	656.5070	1.907e4	655.4376	1.538e4	665.4108	1.436e4	660.3787	1.282e4	663.4197	1.478e4	664.4395	1.043e4	653.3287	1.047e4	655.3746	1.015e4	653.8190	3.763e1	662.4528	1.740e4	667.8658	1.933e2	661.4730	3.428e4	670.4969	1.376e4	659.4178	1.558e4	661.4669	3.269e4	654.9542	1.773e2	662.4553	2.465e4	662.4609	2.175e4	652.2804	1.009e4	664.4063	1.212e4	665.3597	1.274e4	662.4590	1.740e4	659.4200	1.271e4	658.4150	1.098e4	666.3517
	657.4624	1.581e4	655.9738	5.709e2	665.9269	9.278e1	660.9130	3.444e2	664.4013	1.329e4	665.4148	1.271e4	653.8597	3.528e2	655.9239	4.246e2	654.3549	1.023e4	663.4146	1.401e4	668.3901	7.928e3	662.4601	1.697e4	671.4711	9.976e3	660.4075	1.234e4	662.4537	1.754e4	655.4661	1.508e4	663.4476	1.971e4	663.4367	1.703e4	652.7835	4.078e1	665.3899	1.191e4	666.3460	9.201e3	663.4249	1.322e4	660.4188	9.455e3	659.4157	1.469e4	667.3352
	658.4186	1.848e4	656.5040	2.004e4	666.4349	1.288e4	661.4429	2.807e4	665.3894	1.240e4	666.3910	8.834e3	654.3965	9.467e3	656.4728	1.557e4	655.3538	1.192e4	664.3642	9.191e3	669.3832	9.357e3	663.4212	1.297e4	672.4703	1.079e4	660.9386	3.452e2	663.4077	1.455e4	655.9974	1.503e1	664.3676	1.281e4	664.4198	1.243e4	653.3165	1.577e4	665.8915	7.089e0	667.3388	1.277e4	664.3980	8.430e3	660.9482	2.425e2	660.4056	1.000e4	667.8599
	658.9296	7.515e1	657.4529	1.660e4	667.4285	1.293e4	662.4251	1.665e4	665.8969	5.452e1	667.3751	1.202e4	655.3604	9.859e3	657.4182	1.209e4	655.9057	5.378e2	665.3141	1.041e4	669.9328	3.413e2	664.3970	8.448e3	673.4477	1.003e4	661.4671	3.392e4	664.3694	9.771e3	656.5046	1.999e4	665.2965	1.467e4	665.3981	1.315e4	653.8325	2.498e2	666.3932	1.150e4	667.8740	1.307e2	665.3489	8.832e3	661.4719	3.656e4	660.9401	3.017e2	668.3868
	659.4338	2.039e4	658.4150	1.772e4	668.4380	1.189e4	663.3858	1.613e4	666.4008	1.289e4	667.8967	2.833e2	655.9188	6.088e2	657.9200	1.793e1	656.4592	1.593e4	666.2861	8.084e3	670.4802	1.366e4	665.3546	8.634e3	674.4450	8.696e3	662.4537	1.914e4	665.3195	1.118e4	657.4578	1.565e4	665.8483	1.265e3	665.9112	1.875e2	654.3621	1.066e4	667.3829	1.113e4	668.3868	9.894e3	666.3417	7.260e3	662.4601	1.851e4	661.4690	4.017e4	669.3924
	660.4177	1.725e4	658.9250	1.444e2	669.4391	1.521e4	664.3618	1.287e4	667.3774	1.135e4	668.4165	9.771e3	656.4803	1.647e4	658.4226	1.047e4	657.3992	1.333e4	667.2621	1.067e4	671.4284	1.009e4	666.3317	6.890e3	674.9677	1.218e2	663.4178	1.598e4	665.8456	2.545e2	658.4185	1.747e4	666.4187	1.349e4	666.4253	1.133e4	655.3452	1.494e4	668.3850	1.085e4	669.3864	1.287e4	667.3346	8.719e3	663.4196	1.435e4	662.4577	1.995e4	669.9373
	660.9401	3.169e2	659.4362	2.069e4	669.9576	2.364e2	665.3456	1.655e4	668.3704	1.203e4	668.9174	2.025e0	657.4222	1.349e4	659.4150	1.298e4	657.9032	1.114e1	667.8164	7.602e2	671.9328	4.612e1	667.3220	9.063e3	675.4910	2.788e4	664.4109	1.230e4	666.3669	9.254e3	658.9248	1.032e2	666.9222	3.722e1	667.4193	1.196e4	655.9037	6.491e2	668.8948	1.080e2	669.9421	4.353e2	667.8413	1.316e1	664.3951	9.290e3	663.4216	1.650e4	670.4828
	661.4638	3.775e4	660.4241	1.710e4	670.4894	2.008e4	666.3314	1.167e4	668.8801	1.158e2	669.4186	1.224e4	658.4089	1.081e4	660.4084	1.003e4	658.4066	1.084e4	668.3758	8.948e3	672.4411	1.109e4	667.8625	1.647e2	676.4778	1.537e4	665.3898	1.254e4	667.3513	9.894e3	659.4328	2.034e4	667.4240	1.332e4	667.9337	1.594e2	656.4621	1.584e4	669.4037	1.150e4	670.4850	1.586e4	668.3472	7.562e3	665.3518	9.526e3	664.4000	1.062e4	671.4271
	662.4562	2.276e4	660.9424	3.390e2	671.4786	2.090e4	667.3208	1.453e4	669.3863	1.148e4	669.9577	3.144e2	659.4026	1.302e4	660.9427	2.186e2	659.4056	1.394e4	669.3720	1.075e4	673.4122	1.033e4	668.3823	7.472e3	677.4592	1.538e4	666.3974	1.060e4	667.8591	6.216e1	660.4189	1.746e4	667.9340	9.302e1	668.4457	1.083e4	657.3968	1.602e4	669.9458	3.184e2	671.4260	1.358e4	669.3492	9.900e3	666.3471	7.819e3	665.3579	1.173e4	671.9340
	663.4537	1.930e4	661.4644	3.783e4	672.4681	1.879e4	667.8539	1.989e2	669.9399	5.338e2	670.5164	1.485e4	660.4035	9.452e3	661.4666	3.212e4	660.3928	1.001e4	669.9369	3.462e2	674.4039	8.955e3	669.3825	9.701e3	678.4485	9.954e3	667.3726	1.154e4	668.3669	8.804e3	660.9478	3.754e2	668.4434	1.273e4	668.9557	2.633e1	658.3955	1.111e4	670.4792	1.632e4	671.9315	4.600e1	669.9111	5.364e2	667.3421	9.344e3	666.3373	8.650e3	672.4397
	664.4219	1.746e4	662.4498	2.275e4	673.4104	1.548e4	668.3686	1.232e4	670.4865	1.770e4	671.4667	1.302e4	660.9475	1.608e2	662.4506	1.703e4	660.9294	3.169e2	670.4763	1.474e4	674.9453	3.314e2	669.9359	3.966e2	679.4244	9.352e3	667.8826	1.291e2	669.3638	1.045e4	661.4703	4.505e4	668.9601	6.108e1	669.4595	1.470e4	659.3822	1.752e4	671.4428	1.255e4	672.4427	1.360e4	670.4845	1.425e4	667.8687	2.268e2	667.3317	1.188e4	673.4059
	665.4136	1.525e4	663.4493	1.893e4	674.3691	1.701e4	669.3459	1.430e4	671.4410	1.290e4	671.9762	8.608e1	661.4664	3.079e4	663.4047	1.402e4	661.4648	3.349e4	671.4182	1.181e4	675.4810	2.713e4	670.4870	1.410e4	680.4121	7.427e3	668.3920	1.054e4	669.9178	4.747e2	662.4637	2.524e4	669.4642	1.488e4	669.9766	7.804e1	660.3865	1.129e4	672.4404	1.281e4	673.4023	1.453e4	671.4235	1.094e4	668.3929	8.202e3	667.8539	4.861e1	674.4043
	665.9451	4.119e2	664.3812	1.284e4	674.9055	7.250e2	669.9063	7.217e2	672.4418	1.410e4	672.4799	1.293e4	662.4527	1.614e4	664.3850	9.718e3	662.4495	1.757e4	671.9222	4.944e1	676.4658	1.496e4	671.4283	1.056e4	681.3941	7.744e3	669.3818	1.225e4	670.4816	1.549e4	663.4528	2.004e4	669.9879	1.185e2	670.4927	1.870e4	660.9233	3.446e2	673.4034	1.193e4	674.3986	1.060e4	671.9297	1.698e1	669.3868	1.039e4	668.3610	9.266e3	674.9418
	666.4734	1.628e4	665.2978	1.465e4	675.4581	3.272e4	670.4661	1.697e4	673.3976	1.197e4	673.4456	1.434e4	663.4087	1.286e4	665.3469	1.008e4	663.4163	1.478e4	672.4271	1.218e4	677.4443	1.561e4	671.9337	1.114e1	681.9099	1.062e2	669.9377	5.690e2	671.4293	1.200e4	664.4204	1.715e4	670.4949	2.033e4	671.4784	1.900e4	661.4563	3.629e4	674.3828	1.136e4	674.9363	3.061e2	672.4369	1.089e4	669.9401	3.360e2	668.8784	9.690e1	675.4788
	667.4659	1.468e4	665.8539	1.511e3	676.4475	2.022e4	671.4027	1.591e4	674.3856	1.300e4	674.4525	1.037e4	664.3568	8.834e3	666.3361	8.152e3	664.3737	1.008e4	673.4001	1.227e4	678.4321	1.060e4	672.4414	1.082e4	682.4264	7.008e3	670.4872	1.659e4	671.9328	3.234e1	665.4113	1.495e4	671.4904	2.356e4	672.4768	1.739e4	662.4481	1.844e4	674.9296	4.916e2	675.4696	3.547e4	673.4048	1.093e4	670.4832	1.443e4	669.3851	1.257e4	676.4694
	668.4556	1.315e4	666.4306	1.427e4	677.4413	2.028e4	671.9144	2.762e1	674.9298	4.972e2	674.9843	3.392e2	665.3070	9.993e3	667.3328	9.532e3	665.3456	1.207e4	674.3937	9.653e3	679.4016	1.015e4	673.4039	1.121e4	682.9300	2.575e1	671.4377	1.348e4	672.4390	1.239e4	665.9347	2.638e2	672.4756	2.130e4	673.4352	1.529e4	663.4038	1.874e4	675.4834	3.302e4	676.4633	1.823e4	674.4051	8.406e3	671.4303	1.084e4	669.9409	2.858e2	677.4473
	669.4523	1.523e4	666.9359	6.000e1	678.4313	1.467e4	672.4171	1.452e4	675.4744	2.717e4	675.5100	3.117e4	666.2810	7.543e3	667.8561	9.924e1	666.3395	8.949e3	674.9338	3.447e2	680.4024	8.184e3	674.4042	8.323e3	683.4346	8.725e3	671.9415	1.486e1	673.4104	1.254e4	666.4551	1.433e4	673.4474	1.800e4	674.4090	1.498e4	664.3694	1.125e4	676.4661	1.837e4	677.4459	2.084e4	674.9374	3.007e2	671.9332	1.013e1	670.4754	1.595e4	678.4313
	669.9576	7.081e1	667.4411	1.399e4	679.4106	1.485e4	673.3796	1.577e4	676.4470	1.631e4	676.5016	1.671e4	667.2731	9.871e3	668.3651	8.627e3	667.3241	1.166e4	675.4714	2.775e4	681.3702	8.197e3	674.9390	2.754e2	683.9675	2.701e2	672.4443	1.444e4	674.4042	1.015e4	667.4428	1.370e4	674.4249	1.687e4	674.9363	3.255e2	665.3437	1.655e4	677.4519	1.879e4	678.4252	1.210e4	675.4761	3.195e4	672.4419	1.106e4	671.4113	1.343e4	679.3954
	670.4782	1.912e4	668.4467	1.287e4	679.9204	1.129e2	673.8910	5.063e1	677.4317	1.623e4	677.4830	1.817e4	667.8130	4.114e2	669.3554	1.020e4	667.8409	6.076e0	676.4542	1.511e4	681.8771	7.494e1	675.4739	3.208e4	684.5039	1.114e4	673.4215	1.421e4	674.9358	3.325e2	667.9484	3.870e1	674.9432	2.286e2	675.4695	3.692e4	666.3384	1.056e4	678.4173	1.298e4	679.3907	1.226e4	676.4650	1.639e4	673.4081	1.085e4	671.9164	1.114e1	680.3589
	670.9923	2.452e2	668.9496	8.101e0	680.4296	1.322e4	674.3942	1.264e4	678.4083	1.326e4	678.4675	1.128e4	668.3511	8.383e3	669.9142	4.514e2	668.3417	9.248e3	677.4271	1.669e4	682.3877	7.684e3	676.4655	1.643e4	685.4683	8.778e3	674.4200	1.221e4	675.4750	2.984e4	668.4510	1.263e4	675.4591	4.293e4	676.4634	2.115e4	666.8413	4.051e0	679.3975	1.302e4	680.3488	8.506e3	677.4391	1.685e4	674.4029	8.569e3	672.4307	1.307e4	681.3223
	671.5042	3.165e4	669.4505	1.463e4	681.4257	1.198e4	674.9212	3.011e2	679.4072	1.309e4	679.4446	1.186e4	669.3328	1.003e4	670.4733	1.482e4	669.3396	1.189e4	678.4166	1.094e4	683.3851	9.296e3	677.4391	1.705e4	685.9802	6.919e1	674.9496	2.773e2	676.4608	1.637e4	668.9565	4.587e1	676.4542	2.473e4	677.4509	2.181e4	667.3449	1.472e4	680.3947	1.121e4	681.3144	1.071e4	678.4210	1.000e4	674.9414	2.882e2	673.3984	1.367e4	681.8295
	672.4915	2.408e4	669.9664	1.798e2	681.9341	9.776e1	675.4468	2.691e4	680.4121	1.228e4	680.4082	8.704e3	669.9041	6.674e2	671.4196	1.122e4	669.8997	6.451e2	679.3847	1.074e4	683.9233	3.327e2	678.4207	1.012e4	686.4896	1.199e4	675.4730	2.988e4	677.4337	1.714e4	669.4620	1.479e4	677.4471	2.499e4	678.4393	1.408e4	668.3270	9.655e3	681.3882	1.060e4	681.8380	3.738e2	679.3848	9.553e3	675.4811	3.193e4	674.3937	9.940e3	682.3559
	673.4641	1.918e4	670.4860	1.949e4	682.4427	1.148e4	676.4286	1.566e4	681.3922	1.102e4	681.3685	1.053e4	670.4782	1.489e4	671.9250	5.909e1	670.4658	1.503e4	680.3718	8.899e3	684.4574	1.123e4	679.3864	9.274e3	687.4617	9.502e3	676.4570	1.709e4	678.4178	1.121e4	669.9753	2.050e2	678.4291	1.624e4	679.4227	1.388e4	669.3124	1.491e4	682.3881	1.029e4	682.3619	8.633e3	680.3162	6.459e3	676.4653	1.667e4	674.9342	4.060e2	682.8660
	674.4228	2.021e4	671.4867	2.476e4	683.4344	1.301e4	677.4039	1.756e4	681.9102	1.577e2	681.8765	5.864e1	671.4163	1.133e4	672.4341	1.145e4	671.4067	1.285e4	681.3580	9.871e3	685.4149	9.358e3	680.3318	6.610e3	688.4575	8.908e3	677.4390	1.820e4	679.3815	1.192e4	670.4919	1.980e4	679.4139	1.583e4	680.4232	1.147e4	669.8814	9.373e2	682.9012	3.443e1	682.8696	5.951e1	681.2670	8.890e3	677.4433	1.787e4	675.4725	3.519e4	683.3896
	674.9373	2.175e2	672.4767	2.198e4	683.9606	2.647e2	678.3774	1.226e4	682.4243	1.174e4	682.3849	8.915e3	671.9213	3.388e1	673.4097	1.140e4	671.9136	5.063e1	682.3864	8.469e3	685.9424	2.009e2	681.2946	8.287e3	688.9728	1.177e2	678.4254	1.300e4	680.3884	9.473e3	671.4897	2.659e4	680.4099	1.355e4	680.9252	6.076e0	670.4672	1.513e4	683.4075	1.174e4	683.3860	1.242e4	681.7682	1.597e0	678.4276	1.082e4	676.4628	1.810e4	683.9267
	675.4523	3.795e4	673.4504	1.839e4	684.4860	1.654e4	679.3632	1.486e4	683.4201	1.146e4	683.4064	1.190e4	672.4269	1.177e4	674.4023	9.204e3	672.4201	1.244e4	683.3867	1.004e4	686.4677	1.225e4	681.8392	4.394e2	689.4887	1.873e4	679.4012	1.313e4	681.3596	9.380e3	672.4848	2.199e4	681.4066	1.310e4	681.4268	1.139e4	671.3927	1.532e4	683.9349	2.241e2	683.9199	3.485e2	682.3058	7.231e3	679.3850	1.031e4	677.4438	2.039e4	684.4666
	676.4504	2.256e4	674.4280	1.741e4	685.4579	1.481e4	680.3593	1.166e4	683.9365	1.782e2	683.9503	5.932e2	673.3931	1.194e4	674.9386	2.912e2	673.3913	1.318e4	683.9277	3.660e2	687.4286	1.001e4	682.3865	7.062e3	690.4724	1.159e4	680.3917	1.116e4	681.8706	1.102e2	673.4453	1.772e4	681.9178	1.519e2	682.4276	1.014e4	671.9066	1.441e2	684.4623	1.385e4	684.4582	1.324e4	682.8423	3.391e2	680.3637	7.563e3	678.4181	1.181e4	685.4260
	677.4437	2.286e4	674.9393	1.733e2	685.9639	8.504e1	681.3366	1.331e4	684.4540	1.518e4	684.5049	1.273e4	674.3931	9.517e3	675.4743	2.805e4	674.3923	9.914e3	684.4670	1.201e4	688.4240	9.455e3	683.3956	9.227e3	690.9787	7.089e0	681.3760	1.184e4	682.3836	8.621e3	674.4042	1.886e4	682.4270	1.218e4	683.4366	1.302e4	672.4218	1.290e4	685.4315	1.147e4	685.4107	1.238e4	683.3850	9.358e3	681.3293	8.644e3	679.3847	1.167e4	685.9398
	678.4451	1.606e4	675.4514	3.816e4	686.4724	1.791e4	681.8500	1.900e2	685.4189	1.206e4	685.4565	1.197e4	674.9329	3.334e2	676.4573	1.526e4	674.9288	3.181e2	685.4159	1.068e4	688.9508	1.957e2	683.9319	2.970e2	691.4854	2.071e4	681.8912	1.151e2	683.3746	1.029e4	674.9296	4.003e2	682.9309	1.472e1	683.9575	2.452e2	673.3722	1.538e4	685.9395	4.209e1	685.9427	2.870e2	683.9308	3.601e2	681.8529	2.009e2	680.3588	8.296e3	686.4651
	679.4342	1.608e4	676.4443	2.333e4	687.4449	1.574e4	682.3677	1.200e4	685.9281	1.010e2	685.9870	1.723e2	675.4695	2.895e4	677.4296	1.616e4	675.4612	3.016e4	685.9371	9.975e1	689.4715	1.859e4	684.4738	1.103e4	692.4684	1.197e4	682.4010	1.074e4	683.9135	4.800e2	675.4591	4.341e4	683.4357	1.442e4	684.4792	1.517e4	674.3724	1.080e4	686.4606	1.482e4	686.4694	1.491e4	684.4777	1.116e4	682.3729	7.605e3	681.3276	1.030e4	687.4193
	680.4291	1.434e4	677.4402	2.332e4	688.4316	1.667e4	683.3624	1.370e4	686.4452	1.545e4	686.5090	1.419e4	676.4566	1.570e4	678.4075	1.065e4	676.4473	1.589e4	686.4582	1.333e4	690.4515	1.142e4	685.4216	9.130e3	693.4449	1.061e4	683.3877	1.232e4	684.4664	1.291e4	676.4559	2.470e4	683.9501	2.475e2	685.4611	1.417e4	674.9123	4.378e2	687.4385	1.237e4	687.4216	1.365e4	685.4180	9.195e3	682.8771	1.013e1	681.8336	3.215e1	688.4121
	680.9315	1.103e1	678.4271	1.597e4	688.9495	1.661e2	683.9072	3.633e2	687.4163	1.258e4	687.4641	1.320e4	677.4297	1.551e4	679.3845	1.088e4	677.4300	1.772e4	687.4172	1.134e4	690.9623	9.823e1	685.9480	2.004e2	694.4295	7.858e3	683.9238	5.181e2	685.4164	1.086e4	677.4498	2.472e4	684.4784	1.705e4	685.9788	7.355e1	675.4568	3.273e4	688.4283	1.154e4	688.4085	1.185e4	685.9539	1.544e2	683.3882	1.008e4	682.3395	8.412e3	688.9382
	681.4322	1.316e4	679.4149	1.641e4	689.4639	2.460e4	684.4385	1.613e4	688.4083	1.291e4	688.4586	1.175e4	678.4132	1.030e4	680.3248	7.624e3	678.4102	1.074e4	688.4069	1.018e4	691.4724	2.076e4	686.4771	1.234e4	695.3715	6.694e3	684.4699	1.453e4	685.9398	1.750e2	678.4482	1.621e4	685.4634	1.542e4	686.4862	1.746e4	676.4508	1.692e4	688.9587	2.371e2	688.9302	2.066e2	686.4722	1.247e4	683.9294	3.296e2	682.8562	1.908e2	689.4727
	681.9361	4.354e1	680.4092	1.400e4	690.4480	1.790e4	685.3839	1.526e4	688.9382	3.235e2	688.9700	1.024e2	679.3839	9.924e3	681.2738	9.622e3	679.3798	1.160e4	688.9330	2.588e2	692.4489	1.223e4	687.4337	9.960e3	696.3266	6.849e3	685.4283	1.284e4	686.4657	1.364e4	679.4495	1.673e4	685.9771	1.120e2	687.4537	1.450e4	677.4310	2.062e4	689.4805	2.266e4	689.4584	2.546e4	687.4203	1.030e4	684.4680	1.189e4	683.3788	1.215e4	690.4536
	682.4400	1.216e4	681.3976	1.406e4	690.9521	1.888e1	685.9042	2.338e2	689.4681	2.059e4	689.4984	2.351e4	680.3152	7.267e3	681.8232	5.702e2	680.3619	8.361e3	689.4664	2.056e4	693.4202	1.095e4	688.4224	9.019e3	696.8608	3.679e2	685.9459	1.785e2	687.4225	1.158e4	680.4486	1.344e4	686.4849	1.935e4	688.4285	1.479e4	678.3983	1.183e4	690.4562	1.484e4	690.4418	1.489e4	688.4114	9.151e3	685.4179	1.001e4	683.9150	4.303e2	690.9615
	683.4341	1.481e4	681.9305	2.634e2	691.4553	2.439e4	686.4278	1.621e4	690.4427	1.436e4	690.4864	1.416e4	681.2434	9.391e3	682.3768	8.168e3	681.3349	1.014e4	690.4437	1.280e4	694.4044	8.137e3	688.9458	1.923e2	697.4155	8.539e3	686.4641	1.553e4	688.4159	1.067e4	681.4346	1.259e4	687.4543	1.560e4	688.9549	3.113e2	679.3674	1.534e4	690.9679	7.270e1	690.9526	8.146e1	688.9420	1.851e2	685.9353	4.051e1	684.4620	1.288e4	691.4685
	683.9579	3.543e2	682.4496	1.266e4	692.4431	1.729e4	687.3845	1.602e4	691.4514	1.982e4	690.9947	7.657e1	681.8167	7.667e2	683.3690	9.947e3	681.8550	9.418e1	690.9540	5.481e1	695.3710	7.873e3	689.4727	2.125e4	697.9478	2.604e2	687.4288	1.366e4	688.9371	2.048e2	682.4083	1.068e4	688.4251	1.796e4	689.4767	2.549e4	680.3607	9.783e3	691.4747	2.493e4	691.4608	2.877e4	689.4742	2.156e4	686.4591	1.279e4	685.4052	1.225e4	692.4499
	684.4790	1.671e4	683.4434	1.411e4	693.4287	1.651e4	688.3862	1.372e4	692.4320	1.458e4	691.5027	2.469e4	682.3953	8.229e3	683.9188	4.537e2	682.3652	8.864e3	691.4619	2.168e4	696.3708	7.429e3	690.4547	1.231e4	698.4769	8.657e3	688.4166	1.275e4	689.4662	2.186e4	683.4127	1.538e4	688.9426	2.874e2	690.4570	1.747e4	681.3428	1.334e4	692.4503	1.545e4	692.4453	1.567e4	690.4571	1.237e4	687.4190	1.055e4	685.9415	1.269e2	693.4209
	685.4644	1.556e4	683.9593	2.270e2	694.4177	1.297e4	688.9106	2.671e2	693.4182	1.320e4	692.4928	1.403e4	683.3691	9.505e3	684.4714	1.241e4	682.8689	3.469e1	692.4392	1.281e4	696.8927	7.666e1	691.4694	2.357e4	699.4608	8.010e3	688.9461	3.646e2	690.4444	1.333e4	683.9457	4.996e2	689.4677	2.828e4	690.9633	5.367e1	681.8441	8.101e0	693.4282	1.403e4	693.4191	1.578e4	690.9644	2.949e1	688.4131	9.042e3	686.4551	1.458e4	694.4117
	685.9692	3.688e1	684.4800	1.705e4	694.9225	8.510e1	689.4334	2.258e4	694.4037	1.174e4	693.4647	1.480e4	683.9260	4.952e2	685.4155	1.039e4	683.3715	1.122e4	693.4083	1.235e4	697.4034	9.118e3	692.4501	1.261e4	699.9891	1.641e2	689.4703	2.188e4	690.9523	7.093e1	684.4824	1.680e4	690.4529	1.905e4	691.4680	2.839e4	682.3514	9.950e3	694.4039	1.126e4	694.3988	1.037e4	691.4666	2.324e4	688.9431	2.667e2	687.4057	1.304e4	695.3840
	686.4728	1.889e4	685.4548	1.605e4	695.4277	1.240e4	690.4122	1.468e4	695.3465	9.784e3	694.4316	9.558e3	684.4832	1.262e4	685.9315	4.253e1	683.9158	3.575e2	694.4048	9.214e3	697.9319	7.229e1	693.4214	1.194e4	700.5065	1.203e4	690.4542	1.446e4	691.4586	2.142e4	685.4693	1.534e4	690.9609	1.011e2	692.4617	1.754e4	683.3524	1.437e4	695.3878	1.045e4	695.3782	1.080e4	692.4566	1.280e4	689.4776	2.169e4	688.4022	1.156e4	696.3479
	687.4510	1.650e4	685.9738	1.137e2	696.4293	1.159e4	690.9207	1.620e1	696.3113	1.103e4	695.3955	1.073e4	685.4079	1.024e4	686.4514	1.302e4	684.4548	1.252e4	695.3768	9.080e3	698.4399	9.090e3	694.4100	8.079e3	701.4704	9.343e3	690.9562	1.418e1	692.4396	1.296e4	685.9816	1.316e1	691.4713	3.059e4	693.4417	1.588e4	683.8976	6.125e2	696.3794	9.792e3	696.3392	8.194e3	693.4257	1.200e4	690.4566	1.245e4	688.9314	2.802e2	697.3647
	688.4404	1.728e4	686.4801	1.890e4	697.4249	1.321e4	691.4246	2.126e4	696.8467	6.055e2	695.9071	1.606e2	685.9398	2.442e2	687.4072	1.095e4	685.3948	1.170e4	696.3701	7.838e3	699.4059	8.732e3	695.3821	7.494e3	702.4660	8.560e3	691.4600	2.251e4	693.4131	1.300e4	686.4833	1.900e4	692.4654	1.979e4	694.4370	1.209e4	684.4442	1.342e4	696.8929	2.109e1	697.3491	1.218e4	694.4120	8.006e3	690.9635	5.266e1	689.4621	2.419e4	697.9052
	688.9481	4.625e1	687.4493	1.592e4	698.4264	1.270e4	692.4052	1.380e4	697.3872	1.136e4	696.4164	8.769e3	686.4675	1.306e4	688.4072	9.899e3	685.9247	2.076e2	696.8861	4.207e1	699.9443	3.197e2	696.3572	6.384e3	702.9681	1.810e1	692.4409	1.448e4	694.4052	9.440e3	687.4548	1.650e4	693.4485	1.726e4	695.4406	1.127e4	685.3890	1.507e4	697.3978	1.125e4	697.8853	4.850e2	695.3516	7.116e3	691.4724	2.406e4	690.4423	1.417e4	698.4454
	689.4642	2.575e4	688.4307	1.827e4	699.3999	1.401e4	693.3823	1.549e4	697.9053	1.514e2	696.9417	5.063e0	687.4191	1.076e4	688.9417	2.994e2	686.4467	1.423e4	697.3926	1.032e4	700.4799	1.211e4	697.3793	9.331e3	703.4705	1.138e4	693.4205	1.446e4	695.3718	9.382e3	688.4348	1.664e4	694.4310	1.311e4	696.4361	1.034e4	685.9268	2.195e2	697.9169	1.225e2	698.4330	1.072e4	696.2936	6.855e3	692.4479	1.325e4	690.9517	6.968e1	699.4124
	690.4519	1.895e4	688.9473	2.607e2	699.9434	6.123e2	694.3336	1.034e4	698.4235	1.201e4	697.4434	1.169e4	688.4068	1.000e4	689.4734	2.055e4	687.4028	1.254e4	697.9269	2.228e1	701.4396	9.932e3	697.9056	2.227e2	704.4570	8.879e3	694.4080	1.109e4	696.3462	8.332e3	688.9561	3.016e2	694.9327	9.991e0	697.4360	1.274e4	686.4481	1.488e4	698.4315	1.140e4	699.4020	1.148e4	696.8076	1.253e2	693.4142	1.229e4	691.4614	2.820e4	699.9469
	690.9584	6.092e1	689.4639	2.649e4	700.4888	1.760e4	695.2948	1.331e4	699.4177	1.129e4	697.9731	1.418e1	688.9359	2.453e2	690.4461	1.258e4	688.3922	1.160e4	698.4314	9.991e3	702.4254	8.746e3	698.4385	8.967e3	704.9793	1.665e2	695.3925	1.147e4	697.3552	1.078e4	689.4762	2.857e4	695.4362	1.206e4	697.9688	3.701e2	687.3958	1.620e4	699.4217	1.109e4	699.9448	4.529e2	697.3622	9.505e3	694.4040	8.623e3	692.4456	1.507e4	700.4835
	691.4619	2.826e4	690.4489	1.866e4	701.4650	1.455e4	695.8044	1.204e2	699.9578	1.433e2	698.4756	1.041e4	689.4671	2.093e4	690.9537	7.392e1	688.9243	2.383e2	699.4001	9.575e3	702.9336	4.197e1	699.4099	8.555e3	705.5007	2.323e4	696.3871	9.956e3	697.8949	3.937e2	690.4622	1.935e4	695.9393	4.833e1	698.4969	1.272e4	688.3817	1.184e4	699.9676	2.136e2	700.4854	1.461e4	697.8910	2.589e2	695.3830	8.455e3	693.4124	1.491e4	701.4370
	692.4610	1.967e4	690.9531	5.675e1	702.4570	1.504e4	696.3248	1.127e4	700.4692	1.543e4	699.4579	1.100e4	690.4429	1.244e4	691.4639	2.064e4	689.4495	2.176e4	699.9203	1.613e2	703.4429	1.203e4	699.9553	2.618e2	706.4840	1.333e4	696.8948	3.153e1	698.4350	1.029e4	690.9667	7.227e1	696.4419	1.214e4	699.4739	1.248e4	688.9141	3.212e2	700.4830	1.507e4	701.4338	1.281e4	698.4295	8.967e3	696.3651	7.223e3	694.3985	9.641e3	702.4195
	693.4456	1.790e4	691.4600	2.637e4	703.4523	1.888e4	696.8383	2.227e2	701.4393	1.265e4	699.9968	1.800e2	690.9520	4.861e1	692.4350	1.216e4	690.4341	1.308e4	700.4614	1.302e4	704.4308	8.910e3	700.4883	1.231e4	707.4654	1.118e4	697.3983	1.270e4	699.4101	1.009e4	691.4758	3.198e4	697.4387	1.402e4	699.9865	1.394e2	689.4413	2.510e4	701.4477	1.242e4	702.4285	1.077e4	699.3897	8.543e3	696.8803	7.928e1	695.3679	1.018e4	702.9280
	694.4391	1.397e4	691.9637	4.307e1	704.4380	1.603e4	697.3514	1.390e4	702.4153	1.280e4	700.5203	1.382e4	691.4601	2.011e4	693.4037	1.208e4	690.9420	6.682e1	701.4172	1.060e4	704.9581	1.898e2	701.4448	9.389e3	708.4486	8.246e3	697.9244	1.433e2	699.9514	2.349e2	692.4638	2.038e4	697.9600	3.072e2	700.5001	1.716e4	690.4338	1.417e4	702.4214	1.183e4	702.9299	1.628e1	699.9396	4.063e2	697.3922	9.955e3	696.3561	8.212e3	703.4401
	695.4397	1.325e4	692.4673	1.895e4	704.9655	2.100e2	697.8764	2.661e2	702.9236	7.667e1	701.4750	1.253e4	692.4380	1.198e4	694.3922	8.942e3	691.4521	2.334e4	702.4055	1.001e4	705.4861	2.255e4	702.4202	8.510e3	709.4434	7.376e3	698.4397	1.207e4	700.4770	1.349e4	693.4528	1.797e4	698.4796	1.404e4	701.4683	1.397e4	690.9435	8.101e0	702.9294	9.554e1	703.4315	1.548e4	700.4868	1.259e4	697.9205	1.450e2	696.8804	1.268e2	704.4264
	696.4308	1.345e4	693.4544	1.678e4	705.4795	2.447e4	698.4043	1.303e4	703.4315	1.497e4	701.9796	4.247e1	693.4086	1.182e4	695.3705	8.934e3	692.4338	1.337e4	702.9161	3.139e1	706.4641	1.365e4	702.9266	6.493e1	710.4337	6.526e3	699.4221	1.234e4	701.4283	1.084e4	694.4470	1.350e4	699.4605	1.410e4	702.4691	1.357e4	691.4456	2.689e4	703.4412	1.515e4	704.4300	1.104e4	701.4364	9.713e3	698.4387	9.511e3	697.3926	1.176e4	704.9575
	697.4314	1.478e4	694.4387	1.327e4	706.4678	1.774e4	699.3794	1.328e4	704.4169	1.289e4	702.4835	1.054e4	694.3885	8.644e3	696.3414	7.424e3	693.4025	1.390e4	703.4205	1.350e4	707.4339	1.180e4	703.4372	1.205e4	710.9410	3.420e1	699.9603	2.349e2	702.4200	9.625e3	695.4329	1.264e4	699.9710	1.021e2	703.4586	1.839e4	692.4365	1.480e4	704.4225	1.227e4	704.9600	1.861e2	702.4109	8.961e3	699.4147	9.493e3	697.9201	7.651e1	705.4864
	697.9478	1.780e2	695.3585	1.035e4	707.4357	1.694e4	699.9183	3.568e2	704.9456	3.065e2	703.4819	1.454e4	695.3668	8.670e3	697.3506	1.009e4	694.3710	8.964e3	704.4081	1.006e4	708.4100	8.337e3	704.4216	8.672e3	711.4429	7.428e3	700.4755	1.541e4	702.9274	6.415e1	696.4186	1.270e4	700.4884	1.942e4	704.4395	1.462e4	693.4009	1.689e4	704.9534	3.394e2	705.4795	3.144e4	702.9219	7.173e1	699.9601	1.902e2	698.4263	1.040e4	706.4648
	698.4596	1.440e4	696.2750	1.262e4	708.4291	1.400e4	700.4498	1.588e4	705.4749	2.207e4	704.4730	1.042e4	696.3466	7.174e3	697.8830	3.438e2	695.3423	1.034e4	704.9423	3.111e2	709.3918	8.314e3	704.9545	2.815e2	712.4509	7.175e3	701.4363	1.316e4	703.4361	1.326e4	696.9266	9.677e1	701.4760	1.599e4	704.9675	3.281e2	694.3688	1.032e4	705.4919	2.839e4	706.4651	1.740e4	703.4344	1.262e4	700.4828	1.283e4	699.3986	1.111e4	707.4315
	699.4427	1.529e4	696.8516	2.011e3	709.4238	1.292e4	701.3980	1.482e4	706.4478	1.531e4	704.9987	2.648e2	697.3449	9.936e3	698.4235	9.771e3	695.8504	6.254e1	705.4714	2.387e4	710.3439	6.537e3	705.4885	2.608e4	713.4359	8.030e3	702.4290	1.197e4	704.4161	9.720e3	697.4367	1.484e4	702.4714	1.622e4	705.4943	3.052e4	695.3367	1.325e4	706.4709	1.743e4	707.4329	1.769e4	704.4114	8.922e3	701.4304	1.016e4	699.9332	3.372e2	708.4112
	699.9633	3.159e2	697.4314	1.374e4	710.4244	1.146e4	702.3939	1.264e4	707.4216	1.346e4	705.5211	2.709e4	697.8815	3.068e2	699.3934	9.767e3	696.3563	8.347e3	706.4535	1.424e4	711.3265	8.392e3	706.4673	1.440e4	713.9706	3.495e2	702.9310	1.013e1	704.9450	2.677e2	697.9711	4.960e2	703.4551	2.014e4	706.4874	1.908e4	696.3358	9.675e3	707.4455	1.460e4	708.3787	1.035e4	704.9468	2.630e2	702.4135	9.041e3	700.4683	1.448e4	709.4069
	700.4835	1.882e4	697.9442	1.865e2	711.4196	1.303e4	703.3923	1.643e4	708.4069	1.171e4	706.5058	1.566e4	698.4253	9.808e3	699.9331	2.726e2	697.3737	1.129e4	707.4229	1.298e4	711.8661	4.201e2	707.4308	1.278e4	714.5101	1.227e4	703.4327	1.564e4	705.4772	2.389e4	698.5057	1.472e4	704.4395	1.655e4	707.4596	1.685e4	696.8594	2.228e1	708.4122	1.132e4	709.3276	1.171e4	705.4819	2.596e4	702.9233	7.136e1	701.4208	1.250e4	710.3660
	701.4652	1.636e4	698.4558	1.405e4	711.9344	1.856e2	703.8960	2.705e1	709.4084	1.145e4	707.4765	1.693e4	699.3917	9.343e3	700.4646	1.270e4	697.9016	9.383e1	708.3828	9.093e3	712.4119	7.720e3	708.3970	8.398e3	715.4881	9.642e3	704.4200	1.213e4	706.4561	1.396e4	699.4836	1.431e4	704.9662	3.390e2	708.3942	1.141e4	697.3639	1.450e4	709.4016	1.054e4	709.8353	1.097e2	706.4656	1.421e4	703.4368	1.310e4	702.3851	1.121e4	711.3489
	702.4636	1.631e4	699.4499	1.451e4	712.4499	1.222e4	704.3990	1.197e4	710.4227	1.043e4	708.4596	1.119e4	699.9326	3.419e2	701.4237	1.032e4	698.4138	1.030e4	709.3469	9.375e3	713.4000	8.757e3	709.3733	8.351e3	716.4914	9.464e3	704.9450	2.930e2	707.4233	1.371e4	699.9886	6.490e1	705.4924	3.166e4	709.3257	1.254e4	697.8883	1.590e2	710.4042	9.593e3	710.3419	8.725e3	707.4310	1.284e4	704.4194	9.378e3	702.9006	1.435e2	711.8757
	703.4426	2.068e4	699.9727	1.510e2	713.4398	1.357e4	704.9230	1.939e2	711.4091	1.050e4	709.4520	1.138e4	700.4704	1.259e4	702.4084	9.880e3	699.3877	1.080e4	710.3466	7.898e3	713.9456	3.432e2	710.3674	6.660e3	717.4737	9.036e3	705.4720	2.477e4	708.4007	9.987e3	700.4934	1.976e4	706.4809	2.032e4	710.3262	1.062e4	698.4042	1.098e4	711.4058	1.005e4	710.8596	2.423e2	708.3885	8.194e3	704.9538	2.518e2	703.4166	1.562e4	712.4073
	704.4324	1.747e4	700.4860	1.872e4	713.9561	1.771e2	705.4392	2.376e4	712.4019	1.062e4	710.4615	8.526e3	701.4222	1.020e4	702.9265	3.324e1	699.9259	3.027e2	710.8574	1.344e2	714.4905	1.201e4	710.8712	4.772e1	718.4601	7.939e3	706.4618	1.582e4	709.3896	1.021e4	701.4688	1.607e4	707.4572	1.815e4	710.8670	8.717e2	699.3776	1.352e4	712.4069	9.845e3	711.3776	1.057e4	709.3583	8.609e3	705.4869	2.703e4	704.3855	1.133e4	713.4018
	704.9559	3.520e2	701.4584	1.571e4	714.4775	1.961e4	706.4239	1.485e4	713.4029	1.116e4	711.4463	1.021e4	702.3939	9.721e3	703.4326	1.311e4	700.4565	1.397e4	711.3693	9.019e3	715.4509	9.915e3	711.3774	8.015e3	718.9878	1.971e2	707.4296	1.496e4	710.3787	8.365e3	702.4641	1.597e4	708.4485	1.403e4	711.4158	1.181e4	699.9296	3.720e2	713.4109	1.097e4	712.3733	8.688e3	710.3506	6.793e3	706.4680	1.494e4	704.9279	4.394e2	713.9517
	705.4814	2.825e4	702.4572	1.663e4	715.4570	1.617e4	707.3958	1.797e4	713.9451	2.701e2	712.4437	8.967e3	702.9064	1.105e2	704.4158	9.696e3	701.4096	1.183e4	711.8826	1.382e2	715.9588	5.575e1	712.3907	6.848e3	719.5156	2.203e4	708.4284	1.156e4	711.3706	9.913e3	703.4487	2.167e4	709.4337	1.340e4	711.9304	2.018e2	700.4651	1.466e4	713.9503	3.528e2	713.3810	1.170e4	710.8671	1.326e2	707.4351	1.295e4	705.4762	3.162e4	714.4921
	706.4742	1.896e4	703.4395	1.969e4	715.9603	5.873e1	708.3823	1.232e4	714.4750	1.542e4	713.4330	1.097e4	703.4169	1.248e4	704.9463	2.376e2	702.3716	1.100e4	712.3997	8.389e3	716.4631	9.891e3	713.3871	8.798e3	720.4978	1.313e4	709.4036	1.144e4	711.8839	1.103e2	704.4354	1.715e4	710.4321	1.150e4	712.4483	1.122e4	701.4080	1.463e4	714.4860	1.499e4	713.9276	4.755e2	711.3844	8.147e3	708.4187	8.755e3	706.4618	1.769e4	715.4460
	707.4622	1.855e4	704.4386	1.701e4	716.4633	1.563e4	709.3757	1.375e4	715.4459	1.254e4	713.9828	4.890e2	704.3967	9.515e3	705.4777	2.317e4	702.8881	1.703e2	713.3918	9.625e3	717.4410	9.436e3	713.9400	4.090e2	721.4763	1.232e4	710.3669	9.376e3	712.3962	8.753e3	704.9598	3.855e2	711.4131	1.409e4	713.4461	1.301e4	702.4054	1.100e4	715.4547	1.245e4	714.4828	1.416e4	712.3879	7.183e3	709.3602	8.148e3	707.4241	1.668e4	715.9478
	708.4496	1.439e4	704.9630	2.371e2	717.4423	1.564e4	710.3652	1.042e4	716.4411	1.275e4	714.5364	1.344e4	704.9344	3.496e2	706.4569	1.344e4	703.4036	1.428e4	713.9429	3.713e2	718.4346	8.213e3	714.4998	1.225e4	722.4740	8.859e3	711.3590	1.161e4	713.3903	1.012e4	705.4914	3.381e4	711.9420	1.120e2	713.9688	2.617e2	702.9073	2.904e0	716.4524	1.227e4	715.4408	1.286e4	713.3828	8.780e3	710.3071	7.192e3	708.3894	9.952e3	716.4510
	709.4365	1.414e4	705.4844	2.707e4	718.4159	1.513e4	711.3484	1.261e4	717.4237	1.221e4	715.4903	1.220e4	705.4717	2.160e4	707.4183	1.236e4	704.3756	1.113e4	714.4839	1.285e4	718.9759	1.477e2	715.4566	9.841e3	723.4554	7.862e3	711.8810	3.426e2	713.9484	3.326e2	706.4886	2.111e4	712.4547	1.292e4	714.4912	1.911e4	703.4079	1.718e4	717.4334	1.204e4	715.9413	3.038e0	713.9362	3.507e2	710.8427	3.553e2	709.3544	1.069e4	717.4266
	710.3656	1.052e4	706.4708	1.883e4	718.9504	4.991e2	712.3467	1.109e4	718.4175	1.299e4	715.9977	6.380e1	706.4457	1.308e4	708.3608	8.506e3	704.9156	4.496e2	715.4417	1.083e4	719.4990	2.167e4	716.4591	9.404e3	724.4028	6.014e3	712.4113	1.084e4	714.4864	1.333e4	707.4663	1.840e4	712.9559	5.740e0	715.4619	1.566e4	703.9091	2.025e0	718.4198	1.164e4	716.4445	1.177e4	714.4944	1.237e4	711.3785	8.779e3	710.3400	7.954e3	718.4103
	711.2952	1.388e4	707.4492	1.773e4	719.4882	2.401e4	713.3319	1.322e4	718.9511	3.779e2	716.5062	1.157e4	707.4152	1.271e4	709.3175	9.265e3	705.4633	2.639e4	716.4344	1.027e4	720.4785	1.287e4	717.4372	9.337e3	725.3550	7.392e3	713.4115	1.225e4	715.4393	1.128e4	708.4655	1.396e4	713.4570	1.408e4	716.4643	1.508e4	704.4109	1.090e4	718.9586	3.869e2	717.4243	1.263e4	715.4533	1.014e4	711.9041	3.038e0	710.8631	3.141e2	718.9545
	711.8391	1.163e3	708.4481	1.427e4	720.4733	1.720e4	713.8891	7.782e2	719.4874	2.209e4	717.4832	1.162e4	708.3787	8.831e3	709.8210	3.342e1	706.4473	1.585e4	717.4112	1.080e4	721.4565	1.264e4	718.4102	7.645e3	725.8660	1.240e2	713.9451	3.002e2	715.9421	5.063e0	709.3663	1.143e4	713.9692	1.866e2	717.4189	1.367e4	704.9341	2.255e2	719.4985	2.770e4	718.4081	9.849e3	715.9553	3.096e1	712.4053	7.835e3	711.3862	1.062e4	719.4990
	712.4244	1.419e4	709.4382	1.389e4	721.4600	1.619e4	714.4612	1.476e4	720.4566	1.613e4	718.4584	9.732e3	709.3504	9.273e3	710.3295	7.735e3	707.4128	1.558e4	718.3968	9.187e3	722.4341	9.296e3	718.9601	3.139e2	726.3968	6.799e3	714.4749	1.524e4	716.4451	1.071e4	710.2736	1.224e4	714.4824	2.237e4	718.3695	1.431e4	705.4600	3.096e4	720.4774	1.753e4	718.9517	4.262e2	716.4610	9.677e3	713.3974	9.466e3	712.3975	8.439e3	720.4821
	712.9276	7.638e1	710.3657	1.011e4	722.4401	1.398e4	715.4117	1.412e4	721.4354	1.469e4	719.0004	3.894e2	710.3506	7.569e3	710.8450	1.519e2	708.3969	1.051e4	718.9345	3.210e2	723.4075	8.341e3	719.5042	2.491e4	726.9183	2.238e2	715.4407	1.380e4	717.4222	1.072e4	710.8489	1.914e3	715.4664	1.814e4	718.9258	9.727e2	706.4492	1.689e4	721.4590	1.652e4	719.4932	2.862e4	717.4341	9.615e3	713.9467	4.104e2	713.3903	1.118e4	721.4545
	713.4378	1.545e4	711.3021	1.476e4	723.4322	1.420e4	716.4131	1.324e4	722.4092	1.220e4	719.5406	2.422e4	710.8580	4.658e1	711.3569	9.004e3	709.3866	1.029e4	719.4852	2.234e4	724.3755	6.958e3	720.4853	1.427e4	727.4497	7.957e3	715.9438	1.823e1	718.4134	9.238e3	711.4279	1.344e4	716.4613	1.809e4	719.5022	2.856e4	707.4131	1.881e4	722.4324	1.223e4	720.4801	1.672e4	718.3989	8.349e3	714.4932	1.293e4	713.9310	3.768e2	722.4367
	713.9567	2.917e2	711.8686	1.561e3	724.4394	1.230e4	717.3874	1.379e4	723.3892	1.200e4	720.5226	1.469e4	711.3665	8.837e3	711.8606	1.620e1	710.3660	7.916e3	720.4691	1.403e4	725.3451	7.948e3	721.4560	1.415e4	727.9828	2.942e2	716.4470	1.296e4	718.9439	2.564e2	711.9443	2.885e2	717.4575	1.671e4	720.4919	1.841e4	708.3778	1.108e4	723.4199	1.206e4	721.4519	1.836e4	718.9531	3.793e2	715.4450	1.043e4	714.4812	1.409e4	723.4059
	714.4761	2.068e4	712.4500	1.341e4	725.4392	1.237e4	717.8923	2.430e1	723.8950	8.709e1	721.4943	1.659e4	711.8882	1.802e2	712.3871	8.502e3	711.3576	9.951e3	721.4368	1.390e4	725.8642	2.088e2	722.4376	8.940e3	728.5193	9.879e3	717.4247	1.311e4	719.4899	2.268e4	712.4634	1.276e4	718.4525	1.603e4	721.4709	1.753e4	709.3495	1.380e4	724.4160	9.929e3	722.4341	1.210e4	719.4970	2.543e4	715.9509	2.937e1	715.4309	1.238e4	724.4095
	715.4602	1.795e4	713.4472	1.398e4	726.4470	1.164e4	718.3944	1.289e4	724.4034	1.114e4	722.4688	1.114e4	712.4100	8.115e3	713.3882	9.410e3	711.8675	1.064e2	722.4228	9.866e3	726.3872	7.494e3	723.4127	8.572e3	729.4872	8.372e3	718.4163	1.133e4	720.4728	1.373e4	713.4578	1.535e4	718.9958	5.865e1	722.4492	1.347e4	710.3396	9.372e3	725.4069	1.023e4	723.4034	1.309e4	720.4761	1.449e4	716.4565	1.018e4	715.9339	1.114e1	725.3857
	716.4568	1.718e4	713.9622	2.165e2	727.4466	1.330e4	718.9221	2.597e2	725.4079	1.073e4	723.4391	1.290e4	713.3960	8.932e3	713.9412	3.787e2	712.3770	8.454e3	723.3982	9.987e3	726.8895	8.077e0	724.4165	6.983e3	729.9932	5.384e1	718.9485	3.599e2	721.4417	1.405e4	713.9703	1.342e2	719.5010	3.102e4	723.4286	1.330e4	710.8476	1.175e2	726.4073	9.181e3	724.3851	9.128e3	721.4518	1.393e4	717.4360	1.018e4	716.4389	1.134e4	726.3859
	717.4401	1.747e4	714.4765	2.109e4	727.9735	2.201e2	719.4478	2.284e4	726.4099	9.971e3	724.4374	9.702e3	713.9410	3.123e2	714.4845	1.254e4	713.3688	1.055e4	724.4007	8.099e3	727.4000	8.745e3	725.4022	7.346e3	730.5037	1.008e4	719.4872	2.362e4	722.4244	1.056e4	714.4816	2.141e4	720.4954	2.035e4	723.9384	1.032e2	711.3566	1.227e4	726.9141	4.352e1	725.3707	1.114e4	722.4335	9.108e3	718.4112	8.426e3	717.4005	1.147e4	726.9046
	718.4247	1.691e4	715.4667	1.772e4	728.4894	1.534e4	720.4322	1.453e4	726.9179	3.038e0	725.4283	1.103e4	714.4843	1.268e4	715.4371	1.077e4	713.9185	4.771e2	725.3714	8.624e3	727.9436	3.674e2	725.9087	2.025e1	731.4822	8.575e3	720.4644	1.539e4	723.4016	1.090e4	715.4646	1.816e4	721.4807	1.890e4	724.4471	1.104e4	711.8696	1.913e2	727.4202	1.086e4	725.8724	1.418e1	723.4012	8.859e3	718.9553	3.429e2	718.3367	1.041e4	727.4229
	718.9566	4.430e2	716.4589	1.719e4	729.4626	1.407e4	721.4072	1.724e4	727.4187	1.091e4	725.9385	1.205e2	715.4415	1.071e4	716.4287	9.993e3	714.4689	1.306e4	726.3636	8.091e3	728.4863	1.015e4	726.4109	6.726e3	731.9852	6.076e0	721.4431	1.583e4	724.3902	8.794e3	715.9705	7.847e1	722.4603	1.487e4	725.4461	1.125e4	712.3820	9.523e3	727.9493	2.223e2	726.3743	8.886e3	724.3519	6.337e3	719.5010	2.667e4	718.9086	7.224e2	727.9579
	719.4919	2.746e4	717.4518	1.698e4	729.9656	2.835e1	722.3887	1.264e4	727.9648	2.162e2	726.4508	9.230e3	716.4386	9.848e3	717.4119	1.054e4	715.4213	1.181e4	727.3683	9.515e3	729.4440	9.025e3	726.9240	7.089e0	732.4861	8.488e3	722.4303	1.201e4	725.3633	9.644e3	716.4753	1.791e4	723.4471	1.399e4	726.4459	1.059e4	713.3779	1.334e4	728.4755	1.257e4	726.8978	1.945e2	725.3213	8.138e3	720.4833	1.504e4	719.4854	2.937e4	728.4933
	720.4841	1.870e4	718.4390	1.602e4	730.4684	1.573e4	723.3751	1.648e4	728.4856	1.331e4	726.9634	3.241e1	717.4058	9.682e3	718.3940	8.842e3	716.4247	1.107e4	727.9190	5.137e2	729.9598	8.984e1	727.4254	8.533e3	733.0124	4.051e0	723.4086	1.218e4	726.3577	9.379e3	717.4384	1.634e4	723.9483	1.013e1	726.9494	2.169e1	713.9282	5.102e2	729.4532	1.112e4	727.4193	1.151e4	725.8517	2.728e2	721.4524	1.496e4	720.4595	1.710e4	729.4476
	721.4722	1.841e4	718.9691	3.417e2	731.4474	1.498e4	724.3489	1.147e4	729.4529	1.162e4	727.4675	1.093e4	718.3634	9.143e3	718.9393	3.729e2	717.3892	1.094e4	728.4799	1.104e4	730.4745	1.045e4	727.9647	2.185e2	733.5135	1.679e4	724.3585	9.401e3	726.8723	1.594e2	718.4007	1.686e4	724.4505	1.244e4	727.4532	1.248e4	714.4725	1.372e4	729.9587	3.662e1	727.9441	1.819e2	726.3892	6.835e3	722.4359	9.738e3	721.4431	1.802e4	729.9615
	722.4615	1.560e4	719.4947	2.613e4	732.4420	1.575e4	725.3309	1.473e4	730.4562	1.331e4	728.0037	1.021e2	718.9241	5.086e2	719.4898	2.217e4	718.3383	1.032e4	729.4435	9.874e3	731.4440	8.834e3	728.4930	1.017e4	734.5027	1.097e4	725.3173	1.149e4	727.3869	1.035e4	718.9498	8.004e2	724.9552	5.686e1	727.9705	1.630e2	715.4154	1.448e4	730.4666	1.311e4	728.4694	1.215e4	726.9003	8.203e1	723.4077	9.126e3	722.4215	1.177e4	730.4756
	723.4480	1.599e4	720.4865	1.785e4	732.9682	2.820e2	725.8499	3.179e2	731.4356	1.168e4	728.5143	1.164e4	719.4875	2.110e4	720.4638	1.363e4	718.9072	6.010e2	729.9474	1.732e1	732.4410	8.641e3	729.4449	8.782e3	735.4952	1.535e4	725.8564	7.086e2	727.9234	3.251e2	719.5062	3.283e4	725.4637	1.241e4	728.4968	1.434e4	715.9338	1.487e2	731.4466	1.157e4	729.4343	1.240e4	727.4196	8.610e3	724.3707	7.083e3	723.3959	1.194e4	731.4335
	724.3751	1.128e4	721.4728	1.721e4	733.4908	2.264e4	726.3715	1.140e4	732.4325	1.222e4	729.4774	1.235e4	720.4568	1.279e4	721.4382	1.333e4	719.4748	2.444e4	730.4536	1.086e4	732.9580	8.773e1	729.9643	1.253e2	736.4842	9.829e3	726.4019	1.016e4	728.4702	1.170e4	720.5057	2.062e4	726.4564	1.201e4	729.4717	1.329e4	716.4485	1.189e4	732.4385	1.162e4	729.9506	1.216e2	727.9619	1.778e2	725.3439	8.626e3	724.3828	8.691e3	732.4276
	725.3110	1.452e4	722.4534	1.463e4	734.4733	1.659e4	727.3719	1.279e4	732.9659	3.105e2	730.0026	1.792e2	721.4318	1.254e4	722.4189	9.592e3	720.4442	1.477e4	731.4191	9.873e3	733.4933	1.689e4	730.4799	1.048e4	737.4692	9.350e3	727.4032	1.217e4	729.4224	1.218e4	721.4860	1.986e4	726.9623	4.927e1	729.9780	7.981e1	717.4131	1.410e4	732.9830	2.230e2	730.4679	1.308e4	728.4887	1.037e4	725.8490	7.022e1	725.3726	1.015e4	732.9679
	725.8766	1.868e3	723.4428	1.445e4	735.4708	1.763e4	727.9124	4.362e2	733.4968	1.933e4	730.5237	1.259e4	722.4079	8.875e3	723.3885	9.349e3	721.4269	1.592e4	731.9209	2.239e0	734.4727	1.094e4	731.4409	8.845e3	738.4660	7.452e3	727.9281	2.616e2	729.9355	9.769e1	722.4636	1.522e4	727.4658	1.390e4	730.4847	1.569e4	718.3973	1.060e4	733.5074	2.167e4	731.4360	1.184e4	729.4390	9.069e3	726.3597	7.446e3	726.3701	8.153e3	733.5054
	726.4608	1.273e4	723.9451	1.191e1	736.4652	1.387e4	728.4520	1.352e4	734.4607	1.445e4	731.4935	1.110e4	723.3735	9.390e3	724.3684	7.695e3	722.4127	1.111e4	732.4219	9.301e3	734.9756	6.076e0	732.4279	8.002e3	739.4131	6.432e3	728.4647	1.347e4	730.4556	1.196e4	723.4507	1.532e4	727.9912	3.092e2	731.4600	1.466e4	718.9290	3.679e2	734.4713	1.467e4	732.4275	1.022e4	729.9593	1.511e2	727.3818	9.898e3	726.8911	2.433e2	734.4832
	727.4521	1.447e4	724.4473	1.297e4	737.4447	1.389e4	729.4067	1.364e4	735.4550	1.610e4	732.4899	1.000e4	723.8864	1.339e2	725.3459	8.963e3	723.3886	1.170e4	732.9496	2.114e2	735.4772	1.481e4	732.9691	2.221e2	740.3764	6.797e3	729.4341	1.289e4	731.4299	1.034e4	723.9537	1.991e1	728.5132	1.658e4	732.4536	1.473e4	719.4681	2.823e4	734.9799	7.899e1	732.9661	2.868e2	730.4778	1.060e4	727.9282	3.936e2	727.4130	1.114e4	735.4833
	727.9740	3.701e2	725.3788	1.087e4	738.4377	1.251e4	729.9164	1.042e2	736.4296	1.277e4	733.0148	1.556e2	724.3979	7.988e3	725.8646	1.778e2	724.3793	8.826e3	733.4886	1.876e4	736.4596	9.849e3	733.5031	1.883e4	740.8871	1.231e2	729.9489	1.476e2	732.4287	9.422e3	724.4568	1.260e4	729.4920	1.436e4	732.9807	2.729e2	720.4564	1.606e4	735.4872	2.007e4	733.4941	2.145e4	731.4406	9.047e3	728.4764	1.094e4	727.9547	1.974e2	736.4639
	728.4973	1.584e4	726.3129	1.267e4	739.4330	1.254e4	730.4241	1.385e4	737.4172	1.264e4	733.5352	1.849e4	725.3815	8.336e3	726.3843	8.246e3	725.3767	1.018e4	734.4661	1.208e4	737.4328	1.004e4	734.4843	1.153e4	741.4231	7.754e3	730.4656	1.353e4	732.9617	2.129e2	725.4499	1.356e4	730.4916	1.745e4	733.5023	2.402e4	721.4293	2.023e4	736.4563	1.372e4	734.4786	1.348e4	732.4321	8.265e3	729.4349	9.678e3	728.4761	1.204e4	737.4348
	729.4689	1.534e4	726.8845	1.708e3	740.4341	1.240e4	731.3930	1.292e4	738.4091	1.118e4	734.5186	1.235e4	726.3921	7.675e3	726.8980	3.735e1	726.3757	8.294e3	735.4624	1.579e4	738.4151	7.725e3	735.4839	1.731e4	741.9592	3.251e2	731.4332	1.256e4	733.4955	1.857e4	725.9512	4.051e0	731.4694	1.601e4	734.4869	1.645e4	722.4026	1.195e4	737.4426	1.321e4	734.9802	7.089e0	732.9696	2.151e2	729.9507	9.198e1	729.4217	1.142e4	738.4249
	730.4576	1.747e4	727.4658	1.381e4	740.9359	8.101e0	731.8984	4.013e1	739.3981	1.055e4	735.0206	4.658e1	727.3897	8.705e3	727.4027	9.578e3	726.8779	1.924e1	736.4436	1.095e4	739.3845	7.888e3	736.4656	1.046e4	742.4990	8.262e3	731.9351	1.215e1	734.4731	1.189e4	726.4529	1.185e4	732.4512	1.676e4	734.9925	2.329e1	723.3876	1.701e4	738.4244	1.060e4	735.4832	2.177e4	733.5017	1.940e4	730.4656	1.085e4	729.9380	1.286e2	739.3554
	731.4292	1.811e4	727.9819	2.447e2	741.4372	1.267e4	732.4040	1.227e4	740.3897	1.037e4	735.5244	1.775e4	727.9278	3.050e2	727.9523	1.256e2	727.3799	1.012e4	737.4227	1.168e4	740.3860	7.191e3	737.4355	1.042e4	743.4809	7.847e3	732.4385	1.207e4	735.4609	1.508e4	726.9593	9.510e1	732.9752	3.052e2	735.4944	2.156e4	724.3799	1.055e4	739.4066	9.868e3	736.4645	1.324e4	734.4803	1.167e4	731.4311	9.729e3	730.4606	1.265e4	740.3099
	731.9376	1.249e2	728.4990	1.569e4	741.9515	1.058e2	732.9269	2.738e2	740.8931	2.496e1	736.5083	1.172e4	728.4686	1.083e4	728.4639	1.110e4	727.9214	3.688e2	738.4006	8.746e3	740.9009	1.332e2	738.4258	7.531e3	743.9984	1.086e2	732.9650	1.522e2	736.4520	1.060e4	727.4648	1.448e4	733.4997	2.586e4	736.4728	1.468e4	725.3755	1.400e4	740.4081	9.212e3	737.4413	1.450e4	735.4807	1.715e4	732.4285	8.702e3	731.4233	1.145e4	740.8616
	732.4462	1.776e4	729.4794	1.437e4	742.4637	1.377e4	733.4518	1.881e4	741.3979	1.099e4	737.4885	1.363e4	729.4313	1.003e4	729.4189	1.039e4	728.4656	1.122e4	739.3847	9.247e3	741.4182	8.288e3	739.3966	7.584e3	744.5139	1.008e4	733.4853	2.043e4	737.4263	1.150e4	727.9802	1.749e2	734.4878	1.804e4	737.4572	1.430e4	726.3691	9.750e3	740.9116	3.241e1	738.3875	9.572e3	736.4591	1.054e4	732.9705	2.774e2	732.4200	9.896e3	741.4121
	732.9676	2.799e2	730.4673	1.654e4	743.4590	1.446e4	734.4284	1.503e4	741.9179	2.261e2	738.4689	9.961e3	729.9427	8.093e1	729.9313	8.648e1	729.4227	1.141e4	739.9099	9.037e1	741.9448	1.275e2	740.3965	6.607e3	745.4865	8.577e3	734.4680	1.368e4	738.4061	9.096e3	728.4955	1.637e4	734.9908	2.140e1	738.3799	1.028e4	726.8865	2.514e2	741.4146	1.061e4	739.3568	1.209e4	737.4311	1.084e4	733.5055	2.004e4	732.9529	2.752e2	741.9425
	733.4890	2.415e4	731.4512	1.602e4	743.9710	1.206e2	735.4161	1.722e4	742.4438	1.208e4	739.4520	1.161e4	730.4570	1.064e4	730.4526	1.093e4	729.9334	7.972e1	740.4167	8.285e3	742.4602	8.574e3	740.9122	6.886e1	746.4843	7.967e3	735.4594	1.718e4	739.3790	9.456e3	729.4756	1.571e4	735.4943	2.382e4	739.3206	1.221e4	727.4028	1.341e4	741.9331	1.172e2	739.8607	2.532e1	738.3819	6.933e3	734.4816	1.230e4	733.4924	2.185e4	742.4695
	734.4823	1.794e4	732.4470	1.713e4	744.4814	1.606e4	736.3896	1.274e4	743.4351	1.144e4	740.4637	9.310e3	731.4176	9.541e3	731.4167	9.519e3	730.4445	1.180e4	741.4078	9.154e3	743.4362	8.512e3	741.4207	8.299e3	746.9930	3.539e1	736.4361	1.238e4	740.3710	8.687e3	730.4726	1.774e4	736.4808	1.691e4	739.8748	1.060e3	727.9430	3.330e1	742.4499	1.125e4	740.3636	9.289e3	739.3398	8.267e3	734.9830	4.051e0	734.4608	1.373e4	743.4417
	734.9861	1.722e1	732.9699	3.049e2	745.4599	1.540e4	737.3859	1.599e4	743.9523	1.603e2	741.4659	1.144e4	731.9227	7.089e0	731.9205	1.013e1	731.4086	1.089e4	741.9286	1.912e2	743.9591	1.995e2	741.9493	2.167e2	747.5002	1.082e4	737.4237	1.382e4	741.3723	1.024e4	731.4425	1.853e4	737.4697	1.575e4	740.4395	1.095e4	728.4539	1.213e4	743.4402	1.067e4	740.8892	3.645e2	739.8599	1.528e2	735.4865	1.889e4	734.9715	5.673e1	743.9653
	735.4902	2.098e4	733.4899	2.323e4	746.4551	1.451e4	738.3737	1.175e4	744.4670	1.381e4	741.9901	7.584e1	732.4270	9.295e3	732.4240	9.006e3	731.9109	2.228e1	742.4492	9.587e3	744.4828	9.913e3	742.4774	8.420e3	748.4883	8.020e3	738.4208	1.124e4	741.9050	3.342e2	731.9434	1.620e1	738.4542	1.290e4	740.9479	6.072e1	729.4148	1.339e4	743.9684	1.894e2	741.4167	1.199e4	740.3807	6.721e3	736.4633	1.149e4	735.4780	2.171e4	744.4913
	736.4832	1.568e4	734.4796	1.679e4	746.9601	6.049e1	739.3664	1.562e4	745.4418	1.215e4	742.5031	1.054e4	732.9652	1.989e2	732.9634	2.397e2	732.4141	9.856e3	743.4260	9.533e3	745.4451	9.032e3	743.4387	8.052e3	749.0030	1.251e2	739.4023	1.174e4	742.4464	1.035e4	732.4446	1.763e4	739.4503	1.218e4	741.4520	1.234e4	729.9344	2.247e2	744.4898	1.341e4	741.9352	1.269e2	740.8964	1.254e2	737.4365	1.121e4	736.4500	1.324e4	745.4542
	737.4738	1.614e4	734.9834	1.386e1	747.4670	1.664e4	739.8718	6.954e1	746.4378	1.233e4	743.4835	1.148e4	733.4940	1.745e4	733.4940	1.848e4	732.9540	2.551e2	743.9493	1.950e2	746.4417	7.963e3	743.9655	1.703e2	749.5216	1.740e4	739.9091	4.935e1	743.4298	1.045e4	732.9762	3.467e2	740.4489	1.201e4	741.9666	1.299e2	730.4536	1.266e4	745.4598	1.175e4	742.4472	1.101e4	741.4122	8.419e3	738.4031	7.833e3	737.4284	1.385e4	746.4476
	738.4606	1.423e4	735.4863	2.015e4	747.9686	1.013e1	740.3779	1.244e4	746.9534	1.200e2	744.0106	2.251e2	734.4626	1.150e4	734.4703	1.176e4	733.4839	1.855e4	744.4719	1.096e4	746.9548	8.911e1	744.4950	1.051e4	750.5107	1.094e4	740.4141	1.034e4	743.9546	1.618e2	733.5016	2.735e4	740.9655	2.339e2	742.4805	1.265e4	731.4137	1.311e4	746.4537	1.109e4	743.4271	1.152e4	741.9412	2.018e2	739.3661	8.589e3	738.3940	9.680e3	746.9689
	739.4474	1.447e4	736.4762	1.569e4	748.4697	1.432e4	740.8840	3.646e1	747.4650	1.506e4	744.5317	1.205e4	735.4542	1.382e4	735.4583	1.512e4	734.4518	1.238e4	745.4300	9.862e3	747.4705	1.129e4	745.4553	8.598e3	751.4903	8.623e3	741.4071	1.223e4	744.4755	1.143e4	734.4888	1.891e4	741.4849	1.386e4	743.4703	1.337e4	732.4122	1.092e4	746.9637	9.114e1	743.9548	2.322e2	742.4677	8.561e3	740.3660	7.322e3	739.3710	1.132e4	747.4752
	739.9525	8.188e1	737.4594	1.524e4	748.9823	5.446e1	741.3878	1.490e4	748.4561	1.323e4	745.5071	1.172e4	736.4382	9.601e3	736.4438	1.050e4	735.4514	1.750e4	746.4277	8.740e3	748.4539	8.527e3	746.4383	7.705e3	752.4652	7.103e3	741.9335	1.953e2	745.4393	1.068e4	734.9937	4.755e1	742.5074	1.464e4	743.9804	1.124e2	732.9406	2.293e2	747.4763	1.498e4	744.4882	1.326e4	743.4321	8.152e3	740.8858	2.056e2	739.8721	2.025e0	748.4628
	740.4595	1.330e4	738.4462	1.359e4	749.4868	1.958e4	741.9235	2.025e1	748.9758	5.570e1	746.5081	9.612e3	737.4205	9.887e3	737.4225	1.087e4	736.4255	1.172e4	746.9420	1.340e2	748.9785	1.374e2	746.9570	7.899e1	753.4128	6.326e3	742.4545	1.210e4	746.4304	9.173e3	735.4988	2.489e4	743.4940	1.378e4	744.4943	1.584e4	733.4661	2.167e4	748.4568	1.225e4	745.4517	1.217e4	743.9600	2.433e2	741.4075	9.025e3	740.3730	8.797e3	748.9787
	741.4601	1.484e4	738.9487	6.126e1	750.4839	1.579e4	742.4255	1.281e4	749.4830	1.770e4	747.0131	5.975e1	738.4105	8.004e3	738.4059	8.392e3	737.4083	1.290e4	747.4617	1.244e4	749.4963	1.636e4	747.4794	1.153e4	754.3652	6.519e3	743.4269	1.228e4	746.9464	1.057e2	736.4918	1.661e4	743.9992	5.081e1	745.4648	1.451e4	734.4474	1.380e4	748.9787	2.200e2	746.4379	9.864e3	744.4957	1.072e4	741.9361	1.623e2	740.8908	2.491e2	749.5070
	741.9722	1.352e2	739.4533	1.286e4	751.4815	1.383e4	743.4049	1.362e4	750.4555	1.383e4	747.5194	1.347e4	739.3881	8.364e3	739.3851	9.075e3	738.3849	9.403e3	748.4515	9.673e3	750.4745	1.057e4	748.4592	8.188e3	754.9088	4.275e2	743.9463	2.162e2	747.4618	1.309e4	737.4652	1.639e4	744.5043	1.718e4	746.4618	1.365e4	735.4486	2.159e4	749.5042	2.279e4	746.9545	1.131e2	745.4520	8.964e3	742.4608	9.176e3	741.4160	1.127e4	750.4886
	742.4819	1.511e4	740.4537	1.224e4	752.4671	1.190e4	743.9231	1.746e2	751.4257	1.199e4	748.5160	9.829e3	740.3855	7.837e3	740.3823	7.843e3	739.3766	1.094e4	748.9645	1.170e2	751.4427	9.242e3	748.9835	1.804e2	755.4541	7.140e3	744.4686	1.365e4	748.4484	9.675e3	738.4469	1.363e4	745.4736	1.575e4	746.9739	4.252e1	736.4238	1.301e4	750.4764	1.501e4	747.4662	1.465e4	746.4347	7.757e3	743.4344	9.097e3	741.9365	1.511e2	751.4490
[truncated: 1,043 more rows]
[truncated: 59 more columns]
